# Supplementary material for: Nuclear elongation during spermiogenesis depends on physical linkage of nuclear pore complexes to bundled microtubules by Drosophila Mst27D
Source: PLoS Genet. 2023 Jul 10;19(7):e1010837. doi: 10.1371/journal.pgen.1010837 (PMC10359004; doi:10.1371/journal.pgen.1010837)
Supplement: S1 Table — (XLSX) [file pgen.1010837.s020.xlsx]

## Sheet: Fig 1D
feb2020_20_samples								Quantitative Value (Normalized Weighted Spectra)
								MST27D					EGFP					MNM					SNM					UNO
#	Identified Proteins (1495)	Accession Number	Alternate ID	Molecular Weight	Protein Grouping Ambiguity	ANOVA Test (p-value): *(p < 0.01468)	Quantitative Profile	repl 1	repl 2	repl 3	repl 4	sum	repl 1	repl 2	repl 3	repl 4	sum	repl 1	repl 2	repl 3	repl 4	sum	repl 1	repl 2	repl 3	repl 4	sum	repl 1	repl 2	repl 3	repl 4	sum
1	Mst27D, IP12509p OS=Drosophila melanogaster OX=7227 GN=NEST:bs25f07 PE=2 SV=2	tr|Q8IPI4|Q8IPI4_DROME		49 kDa		< 0.00010	CTRL low, MNM low, MST27D high, SNM low, UNO low	68.869	39.463	47.771	51.675	207.778	0	0	0	0	0	0	0	0	0	0	0	0	0	0	0	1.3474	0	0	0	1.3474
2	Nup358, Isoform A of E3 SUMO-protein ligase RanBP2 OS=Drosophila melanogaster OX=7227 GN=Nup358	sp|A0A0B4K7J2-2|RBP2_DROME (+1)		296 kDa	TRUE	0.0005	CTRL low, MNM low, MST27D high, SNM low, UNO low	7.7756	5.6376	3.3328	15.363	32.109	0	0	0	0	0	0	0	0	0	0	0	0	0	0	0	0	0	0	0	0
3	CG2233, GH20802p OS=Drosophila melanogaster OX=7227 GN=Dmel\CG2233 PE=1 SV=1	tr|Q9W3L4|Q9W3L4_DROME		47 kDa		< 0.00010	CTRL low, MNM low, MST27D high, SNM low, UNO low	3.3324	2.8188	5.5547	5.5865	17.2924	0	0	0	0	0	0	0	0	0	0	0	0	0	0	0	0	0	0	0	0
4	Ran GTPase activating protein, isoform C OS=Drosophila melanogaster OX=7227 GN=RanGAP PE=1 SV=1	tr|M9PD65|M9PD65_DROME		65 kDa		0.0063	CTRL low, MNM low, MST27D high, SNM low, UNO low	3.3324	0.9396	2.2219	2.7933	9.2872	0	0	0	0	0	0	0	0	0	0	0	0	0	0	0	0	0	3.2711	0	3.2711
5	GFP, Cluster of zz|FGCZCont0257_P42212|GFP_AEQVI blastpHomologue_1.0e-179 (zz|Y-FGCZCont00258|)	zz|Y-FGCZCont00258| [2]		27 kDa	TRUE	< 0.00010	CTRL high, MNM low, MST27D low, SNM low, UNO low	19.994	19.732	19.997	18.156	77.879	241.07	210.43	264.15	282.56	998.21	21.131	27.082	27.128	21.925	97.266	19.976	22.849	20.102	21.482	84.409	14.822	20.32	6.5421	17.574	59.2581
6	MNM, Cluster of Isoform H of Modifier of mdg4 OS=Drosophila melanogaster OX=7227 GN=mod(mdg4) (sp|Q86B87-10|MMD4_DROME)	sp|Q86B87-10|MMD4_DROME [24]		56 kDa	TRUE	< 0.00010	CTRL low, MNM high, MST27D low, SNM low, UNO low	6.6648	3.7584	4.4438	15.363	30.23	0	0	0	0	0	82.764	64.832	94.046	87.699	329.341	4.2806	3.5701	6.9919	3.3049	18.1475	10.779	10.16	13.084	9.3729	43.3959
7	SNM, Stromalin-2 OS=Drosophila melanogaster OX=7227 GN=SA-2 PE=4 SV=3	tr|Q9W0F4|Q9W0F4_DROME		111 kDa	TRUE	< 0.00010	CTRL low, MNM low, MST27D low, SNM high, UNO low	1.1108	0	0	0	1.1108	0	0	0	0	0	37.86	27.082	33.458	21.925	120.325	74.197	70.689	94.39	83.449	322.725	39.075	59.51	11.449	43.35	153.384
8	UNO, AT09333p OS=Drosophila melanogaster OX=7227 GN=Dmel\CG8712 PE=2 SV=1	tr|Q7JQU5|Q7JQU5_DROME		47 kDa		< 0.00010	CTRL low, MNM low, MST27D low, SNM low, UNO high	0	0	0	0	0	0	0	0	0	0	18.49	14.772	15.373	17.053	65.688	12.842	12.852	17.48	9.0886	52.2626	40.423	59.51	31.075	41.007	172.015
9	Cluster of P35908v2 SWISS-PROT:P35908 Tax_Id=9606 Gene_Symbol=KRT2 Keratin, type II cytoskeletal 2 epidermal (zz|Y-FGCZCont00285|)	zz|Y-FGCZCont00285| [46]		65 kDa	TRUE	0.26	[]	233.67	676.11	353.94	148.69	1412.41	331.4	248.67	305.82	318.29	1204.18	308.15	277.75	215.7	223.19	1024.79	156.99	141.89	205.74	205.97	710.59	122.94	139.44	195.58	356.39	814.35
10	zz|FGCZCont0191_P15636|API_ACHLY blastpHomologue_0.0	zz|Y-FGCZCont00192|		68 kDa	TRUE	0.00023	CTRL high, MNM high, MST27D low, SNM low, UNO low	173.28	140	166.64	210.89	690.81	405.08	246	391.16	465.23	1507.47	295.84	282.3	282.14	280.15	1140.43	251.84	177.79	289.29	262.74	981.66	177.86	213.36	179.91	123.02	694.15
11	RE11167p OS=Drosophila melanogaster OX=7227 GN=Dmel\CG6686 PE=1 SV=1	tr|Q9VKD8|Q9VKD8_DROME		112 kDa	TRUE	0.0023	CTRL high, MNM low, MST27D low, SNM low, UNO low	156.62	119.33	126.65	141.06	543.66	250.95	177.83	238.29	195.82	862.89	198.1	171.52	179.05	151.04	699.71	99.168	126.38	180.04	142.11	547.698	142.83	169.82	142.29	119.51	574.45
12	Cluster of DNA topoisomerase 1 OS=Drosophila melanogaster OX=7227 GN=Top1 PE=1 SV=1 (sp|P30189|TOP1_DROME)	sp|P30189|TOP1_DROME [3]		112 kDa	TRUE	0.073	[]	189.95	124.03	141.09	196.92	651.99	199.57	157.08	215.81	172.16	744.62	146.16	161.67	119.37	146.98	574.18	97.027	132.81	129.35	146.24	505.427	183.25	203.2	121.03	164.03	671.51
13	BcDNA.LD23634 OS=Drosophila melanogaster OX=7227 GN=BcDNA.LD23634 PE=1 SV=1	tr|Q9V3Y5|Q9V3Y5_DROME		113 kDa	TRUE	0.029	[]	168.84	169.13	151.09	196.92	685.98	161.04	153.13	160.73	155.08	629.98	162.01	149.36	136.55	119.37	567.29	139.83	129.24	128.48	142.94	540.49	172.47	133.53	178.27	154.65	638.92
14	Cluster of P08779 SWISS-PROT:P08779 Tax_Id=9606 Gene_Symbol=KRT16 Keratin, type I cytoskeletal 16 (zz|Y-FGCZCont00276|)	zz|Y-FGCZCont00276| [54]		51 kDa	TRUE	0.49	[]	94.417	285.07	147.76	54.468	581.715	157.09	99.783	140.5	122.22	519.593	144.4	134.59	100.38	109.62	488.99	79.905	71.403	111.87	87.581	350.759	44.465	63.864	68.692	174.57	351.591
15	LD24714p OS=Drosophila melanogaster OX=7227 GN=Dmel\CG3542 PE=1 SV=1	tr|Q9VQK5|Q9VQK5_DROME		91 kDa	TRUE	< 0.00010	CTRL low, MNM low, MST27D high, SNM low, UNO high	162.18	152.21	156.64	191.34	662.37	109.65	115.59	129.26	132.74	487.24	117.1	110.79	102.18	90.135	420.205	95.6	91.396	101.38	97.495	385.871	176.51	240.94	192.99	153.48	763.92
16	Pre-mRNA processing factor 8 OS=Drosophila melanogaster OX=7227 GN=Prp8 PE=1 SV=1	tr|A1Z8U0|A1Z8U0_DROME		280 kDa	TRUE	0.55	[]	79.977	103.36	87.765	113.13	384.232	119.55	102.75	127.01	105.14	454.45	91.568	96.837	131.12	137.23	456.755	72.057	84.255	109.25	100.8	366.362	122.62	121.92	39.253	108.96	392.753
17	Cluster of FI18374p1 OS=Drosophila melanogaster OX=7227 GN=Spn PE=1 SV=1 (tr|H5V864|H5V864_DROME)	tr|H5V864|H5V864_DROME [5]		232 kDa	TRUE	0.00055	CTRL low, MNM low, MST27D low, SNM high, UNO high	74.423	87.382	51.104	96.367	309.276	110.65	86.939	84.301	107.77	389.66	104.77	93.554	117.56	111.25	427.134	135.55	114.96	118.86	105.76	475.13	156.3	139.34	163.55	114.82	574.01
18	Cluster of zz|FGCZCont0099_P35527|K1C9_HUMAN blastpHomologue_0.0 (zz|Y-FGCZCont00100|)	zz|Y-FGCZCont00100| [2]		62 kDa	TRUE	0.15	[]	75.534	326.04	153.31	60.055	614.939	91.883	83.976	97.79	144.56	418.209	64.274	89.451	47.023	55.218	255.966	45.66	44.984	49.817	44.617	185.078	61.982	69.67	116.12	128.88	376.652
19	LD25692p OS=Drosophila melanogaster OX=7227 GN=l(2)37Cb PE=1 SV=1	tr|Q9VIZ3|Q9VIZ3_DROME		103 kDa		0.0068	CTRL high, MNM low, MST27D high, SNM low, UNO high	73.312	83.624	77.766	107.54	342.242	108.68	80.024	105.66	111.71	406.074	85.405	71.397	79.577	70.646	307.025	38.526	59.264	76.037	64.446	238.273	111.84	107.41	76.87	86.7	382.82
20	Cluster of Something that sticks like glue, isoform A OS=Drosophila melanogaster OX=7227 GN=snama PE=1 SV=1 (tr|Q9XZ21|Q9XZ21_DROME)	tr|Q9XZ21|Q9XZ21_DROME [2]		139 kDa	TRUE	0.00055	CTRL high, MNM low, MST27D high, SNM low, UNO high	115.52	73.289	93.32	122.9	405.029	98.799	83.976	125.89	81.481	390.146	80.122	82.886	91.332	63.338	317.678	47.087	69.975	68.171	65.272	250.505	122.62	152.4	129.21	118.33	522.56
21	Cluster of Alpha spectrin, isoform C OS=Drosophila melanogaster OX=7227 GN=alpha-Spec PE=4 SV=1 (tr|M9PBI5|M9PBI5_DROME)	tr|M9PBI5|M9PBI5_DROME [2]		281 kDa	TRUE	< 0.00010	CTRL low, MNM high, MST27D low, SNM high, UNO low	82.198	24.43	17.775	16.76	141.163	10.868	18.771	14.612	32.855	77.106	160.24	127.2	142.88	155.1	585.42	141.97	139.24	115.37	154.51	551.09	43.118	37.738	44.159	19.918	144.933
22	Cyclin-T OS=Drosophila melanogaster OX=7227 GN=CycT PE=1 SV=2	sp|O96433|CCNT_DROME (+1)		118 kDa		0.0061	CTRL high, MNM low, MST27D low, SNM low, UNO low	84.42	61.074	64.435	90.781	300.71	134.37	97.807	118.02	102.51	452.707	81.883	102.58	78.673	80.39	343.526	75.624	77.829	77.784	76.013	307.25	86.235	107.41	73.599	78.498	345.742
23	G patch domain-containing protein 1 homolog OS=Drosophila melanogaster OX=7227 GN=CG8833 PE=2 SV=1	sp|Q9VUA0|GPTC1_DROME		108 kDa	TRUE	< 0.00010	CTRL high, MNM low, MST27D low, SNM low, UNO low	83.31	80.805	69.99	101.95	336.055	137.33	106.7	143.87	144.56	532.46	108.3	96.016	90.428	77.142	371.886	39.952	58.55	74.289	56.184	228.975	75.456	100.15	73.599	73.812	323.017
24	Putative U5 small nuclear ribonucleoprotein 200 kDa helicase OS=Drosophila melanogaster OX=7227 GN=l(3)72Ab PE=2 SV=4	sp|Q9VUV9|U520_DROME		245 kDa	TRUE	0.009	CTRL high, MNM high, MST27D low, SNM high, UNO low	53.318	56.376	57.769	69.831	237.294	78.051	80.024	111.28	101.19	370.545	70.437	75.5	99.471	110.44	355.848	59.215	69.975	95.264	83.449	307.903	64.676	43.544	17.991	66.782	192.993
25	Cluster of BcDNA.GH04978 OS=Drosophila melanogaster OX=7227 GN=PRP4 PE=1 SV=1 (tr|Q9Y145|Q9Y145_DROME)	tr|Q9Y145|Q9Y145_DROME [2]		104 kDa	TRUE	< 0.00010	CTRL high, MNM low, MST27D low, SNM low, UNO low	52.207	40.403	47.771	60.055	200.436	103.74	86.94	102.29	98.566	391.536	76.6	64.011	75.055	62.526	278.192	36.385	62.12	77.785	60.315	236.605	59.287	56.607	49.066	51.551	216.511
26	Cluster of Ankyrin 2, isoform U OS=Drosophila melanogaster OX=7227 GN=Ank2 PE=1 SV=1 (tr|M9MRX4|M9MRX4_DROME)	tr|M9MRX4|M9MRX4_DROME [5]		1489 kDa	TRUE	< 0.00010	CTRL low, MNM high, MST27D low, SNM high, UNO low	4.4432	5.6376	1.1109	4.1899	15.3816	0	0	0	0	0	104.77	111.61	117.56	160.78	494.72	130.56	147.09	90.02	110.71	478.38	10.779	21.772	35.982	11.716	80.249
27	Cluster of Isoform E of Serine-arginine protein 55 OS=Drosophila melanogaster OX=7227 GN=B52 (sp|P26686-5|SRR55_DROME)	sp|P26686-5|SRR55_DROME [3]		40 kDa	TRUE	0.0065	CTRL low, MNM low, MST27D high, SNM low, UNO high	64.426	64.832	64.435	83.798	277.491	64.219	50.385	59.573	82.796	256.973	53.708	60.728	48.831	47.909	211.176	34.958	47.84	53.313	64.446	200.557	75.456	94.344	76.87	73.812	320.482
28	Cluster of Spectrin beta chain OS=Drosophila melanogaster OX=7227 GN=beta-Spec PE=3 SV=1 (tr|M9PF16|M9PF16_DROME)	tr|M9PF16|M9PF16_DROME [2]		268 kDa	TRUE	< 0.00010	CTRL low, MNM high, MST27D low, SNM high, UNO low	35.545	2.8188	9.9985	9.7764	58.1387	0.98799	7.9036	2.248	10.514	21.6536	115.34	96.016	101.28	124.24	436.876	112.72	112.82	76.911	120.63	423.081	18.864	1.4515	31.075	12.888	64.2785
29	Isoform B of Cleavage and polyadenylation specificity factor subunit 1 OS=Drosophila melanogaster OX=7227 GN=Cpsf160	sp|Q9V726-2|CPSF1_DROME		161 kDa	TRUE	0.44	[]	66.648	45.101	52.215	81.004	244.968	60.267	53.349	53.953	64.397	231.966	51.947	59.087	49.736	53.594	214.364	63.496	50.696	53.313	49.574	217.079	61.982	87.087	47.43	71.469	267.968
30	Cluster of Heat shock 70 kDa protein cognate 4 OS=Drosophila melanogaster OX=7227 GN=Hsc70-4 PE=1 SV=3 (sp|P11147|HSP7D_DROME)	sp|P11147|HSP7D_DROME [3]		71 kDa	TRUE	< 0.00010	CTRL low, MNM low, MST27D high, SNM low, UNO high	88.774	74.824	84.09	91.849	339.537	57.606	60.032	72.805	62.982	253.425	54.932	58.33	61.357	60.339	234.958	56.912	53.773	65.684	59.106	235.475	91.098	93.561	117.88	90.578	393.117
31	Ctr9, isoform A OS=Drosophila melanogaster OX=7227 GN=Ctr9 PE=1 SV=1	tr|Q7K0X3|Q7K0X3_DROME		130 kDa	TRUE	0.088	[]	56.65	73.289	58.88	72.625	261.444	62.243	43.47	42.713	76.224	224.65	51.947	46.777	41.597	40.601	180.922	47.8	49.268	48.069	45.443	190.58	78.151	101.6	42.524	62.096	284.371
32	ATP-dependent RNA helicase DHX8 OS=Drosophila melanogaster OX=7227 GN=pea PE=1 SV=1	sp|A1Z9L3|DHX8_DROME		142 kDa	TRUE	0.012	CTRL high, MNM high, MST27D low, SNM low, UNO low	53.624	40.678	47.358	56.768	198.428	72.413	58.229	65.193	84.03	279.865	58.057	57.686	66.277	63.289	245.309	33.993	44.436	57.065	52.587	188.081	54.768	59.422	35.403	52.631	202.224
33	LD11291p OS=Drosophila melanogaster OX=7227 GN=cg3225 PE=2 SV=2	tr|Q9VR29|Q9VR29_DROME		76 kDa		0.0059	CTRL high, MNM low, MST27D low, SNM low, UNO low	51.096	49.799	53.326	61.452	215.673	98.799	80.024	109.03	67.025	354.878	61.632	53.342	65.108	55.218	235.3	25.684	42.842	61.179	46.269	175.974	52.55	74.024	21.262	51.551	199.387
34	LD28793p OS=Drosophila melanogaster OX=7227 GN=Dmel\CG4849 PE=1 SV=1	tr|Q9VAX8|Q9VAX8_DROME		111 kDa	TRUE	0.42	[]	58.872	50.738	47.771	51.675	209.056	62.243	46.434	68.565	81.481	258.723	55.469	53.342	67.821	71.458	248.09	42.093	48.554	62.927	54.531	208.105	66.024	66.767	32.711	55.066	220.568
35	zz|FGCZCont0179_P00761|TRYP_PIG blastpHomologue_4.0e-171	zz|Y-FGCZCont00180|		24 kDa	TRUE	0.0017	CTRL low, MNM low, MST27D high, SNM low, UNO high	77.379	74.849	86.813	101.43	340.471	68.383	44.087	72.68	93.497	278.647	67.984	42.85	58.472	57.407	226.713	54.005	34.375	55.639	54.679	198.698	100.6	114.12	155.61	82.181	452.511
36	Pre-mRNA-splicing factor CWC22 homolog OS=Drosophila melanogaster OX=7227 GN=ncm PE=1 SV=3	sp|Q9VJ87|CWC22_DROME		152 kDa	TRUE	< 0.00010	CTRL high, MNM low, MST27D high, SNM low, UNO high	49.986	49.799	45.549	53.072	198.406	65.207	56.313	52.829	52.569	226.918	44.023	45.957	44.31	33.293	167.583	35.672	37.129	39.329	38.007	150.137	60.634	53.704	62.15	51.551	228.039
37	Cluster of Transitional endoplasmic reticulum ATPase TER94 OS=Drosophila melanogaster OX=7227 GN=TER94 PE=1 SV=1 (sp|Q7KN62|TERA_DROME)	sp|Q7KN62|TERA_DROME [2]		89 kDa	TRUE	< 0.00010	CTRL low, MNM high, MST27D low, SNM high, UNO low	21.105	16.913	25.552	15.363	78.933	7.9039	9.8795	6.7441	5.2569	29.7844	146.16	82.886	75.96	101.5	406.506	105.59	69.975	74.289	126.41	376.264	17.517	23.223	24.533	17.574	82.847
38	Cluster of Uncharacterized protein, isoform F OS=Drosophila melanogaster OX=7227 GN=anon-EST:fe1A7 PE=1 SV=2 (tr|A8JNI2|A8JNI2_DROME)	tr|A8JNI2|A8JNI2_DROME [2]		186 kDa	TRUE	0.0013	CTRL high, MNM low, MST27D low, SNM low, UNO low	47.764	37.584	36.661	44.692	166.701	63.231	57.301	65.193	52.569	238.294	46.665	36.109	40.693	38.977	162.444	44.947	39.272	50.691	47.095	182.005	44.465	55.155	40.888	42.178	182.686
39	Cluster of Actin-57B OS=Drosophila melanogaster OX=7227 GN=Act57B PE=1 SV=1 (sp|P53501|ACT3_DROME)	sp|P53501|ACT3_DROME [7]		42 kDa	TRUE	0.011	CTRL low, MNM high, MST27D high, SNM high, UNO low	41.099	58.255	36.661	61.452	197.467	14.82	30.626	24.728	27.599	97.773	67.796	50.06	49.736	56.842	224.434	93.46	52.124	41.951	57.836	245.371	48.507	49.349	37.617	28.119	163.592
40	Transcription initiation factor TFIID subunit 2 OS=Drosophila melanogaster OX=7227 GN=Taf2 PE=1 SV=2	sp|Q24325|TAF2_DROME (+1)		140 kDa		0.044	[]	45.543	38.524	34.439	53.072	171.578	53.351	57.301	56.141	64.397	231.19	45.784	51.701	50.64	43.037	191.162	37.812	37.805	44.526	43.746	163.889	49.855	52.252	19.626	36.32	158.053
41	Symplekin OS=Drosophila melanogaster OX=7227 GN=Sym PE=1 SV=1	sp|Q8MSU4|SYMPK_DROME		132 kDa	TRUE	0.0033	CTRL high, MNM high, MST27D low, SNM high, UNO low	34.435	28.188	34.439	60.055	157.117	54.339	50.385	50.581	56.511	211.816	47.545	56.625	61.491	44.661	210.322	59.929	49.982	48.069	49.574	207.554	32.338	26.126	19.626	37.492	115.582
42	Cluster of Cyclin-dependent kinase 12 OS=Drosophila melanogaster OX=7227 GN=Cdk12 PE=1 SV=1 (sp|Q9VP22|CDK12_DROME)	sp|Q9VP22|CDK12_DROME [7]		128 kDa	TRUE	0.023	[]	34.435	37.584	24.441	47.387	143.847	48.342	58.22	51.626	42.055	200.243	40.439	47.598	44.31	38.165	170.512	29.201	41.414	41.016	30.513	142.144	41.77	34.835	31.075	31.551	139.231
43	FI23980p1 OS=Drosophila melanogaster OX=7227 GN=Dmel\CG10324 PE=1 SV=1	tr|Q9VES0|Q9VES0_DROME		62 kDa	TRUE	0.1	[]	45.543	41.342	39.994	46.089	172.968	60.267	43.47	55.077	57.825	216.639	52.828	36.109	46.118	44.661	179.716	16.409	37.129	47.195	40.485	141.218	51.202	47.898	73.599	38.663	211.362
44	AT12460p OS=Drosophila melanogaster OX=7227 GN=MET30 PE=2 SV=2	tr|Q9VJL9|Q9VJL9_DROME		34 kDa		< 0.00010	CTRL high, MNM low, MST27D low, SNM low, UNO low	47.764	36.644	38.883	43.295	166.586	90.895	68.169	88.798	103.82	351.682	56.35	55.804	57.874	57.654	227.682	21.403	27.847	44.573	33.049	126.872	40.423	50.801	22.897	35.149	149.27
45	ATP-dependent RNA helicase abstrakt OS=Drosophila melanogaster OX=7227 GN=abs PE=1 SV=1	sp|Q9V3C0|DDX41_DROME		69 kDa	TRUE	0.15	[]	34.435	41.342	52.215	50.279	178.271	48.411	42.482	48.333	43.369	182.595	42.262	41.853	48.831	32.481	165.427	26.397	34.273	36.707	34.702	132.079	51.202	27.578	44.159	35.149	158.088
46	Cactin OS=Drosophila melanogaster OX=7227 GN=cactin PE=1 SV=3	sp|Q9VR99|CATIN_DROME		87 kDa	TRUE	0.036	[]	45.543	46.04	51.104	61.452	204.139	38.532	42.482	42.713	47.312	171.039	43.143	42.674	41.597	34.105	161.519	23.543	32.131	46.321	38.833	140.828	60.634	62.412	47.43	38.663	209.139
47	zz|FGCZCont0260_FGCZCont0260|FGCZCont0260 iRT protein with AAAA spacer	zz|Y-FGCZCont00261|		18 kDa		0.45	[]	0	41.342	68.879	5.5865	115.808	49.399	60.265	66.317	82.796	258.777	47.545	53.342	55.161	51.158	207.206	31.391	39.272	49.817	52.879	173.359	4.0423	0	93.225	70.297	167.564
48	RNA polymerase II transcriptional coactivator OS=Drosophila melanogaster OX=7227 GN=Ssb-c31a PE=2 SV=1	sp|Q9VLR5|TCP4_DROME		12 kDa	TRUE	0.0037	CTRL high, MNM low, MST27D high, SNM low, UNO high	49.986	27.248	57.769	37.709	172.712	60.267	50.385	51.705	68.339	230.696	38.74	40.212	37.98	27.609	144.541	7.8478	22.135	34.959	31.397	96.3388	44.465	58.058	49.066	37.492	189.081
49	AF4/FMR2 family member 4 OS=Drosophila melanogaster OX=7227 GN=lilli PE=1 SV=2	sp|Q9VQI9|AFF4_DROME		180 kDa	TRUE	0.19	[]	44.432	25.369	39.994	53.072	162.867	32.604	43.47	49.457	34.17	159.701	17.609	39.391	32.554	31.669	121.223	36.385	37.129	34.085	24.787	132.386	51.202	40.641	40.888	39.835	172.566
50	Cluster of Tubulin beta-2 chain OS=Drosophila melanogaster OX=7227 GN=betaTub85D PE=1 SV=1 (sp|P61857|TBB2_DROME)	sp|P61857|TBB2_DROME [7]		50 kDa	TRUE	< 0.00010	CTRL low, MNM low, MST27D low, SNM high, UNO low	49.986	34.765	37.772	41.899	164.422	17.784	32.602	21.356	19.713	91.455	37.86	36.929	47.927	32.481	155.197	59.215	54.266	68.171	61.141	242.793	35.033	30.481	37.617	23.432	126.563
51	Cluster of AP-3 complex subunit delta OS=Drosophila melanogaster OX=7227 GN=g PE=1 SV=4 (sp|P54362|AP3D_DROME)	sp|P54362|AP3D_DROME [2]		115 kDa	TRUE	0.052	[]	33.324	25.369	32.218	37.709	128.62	40.508	40.506	50.581	49.94	181.535	39.621	40.212	38.884	30.857	149.574	27.824	29.275	36.707	32.223	126.029	40.423	40.641	14.72	29.29	125.074
52	Cluster of Syncrip, isoform Q OS=Drosophila melanogaster OX=7227 GN=Syp PE=1 SV=1 (tr|A0A0B4KHI4|A0A0B4KHI4_DROME)	tr|A0A0B4KHI4|A0A0B4KHI4_DROME [3]		83 kDa	TRUE	0.089	[]	37.767	15.973	35.55	40.502	129.792	38.532	34.578	48.333	45.998	167.441	29.055	39.391	37.076	34.105	139.627	25.684	29.275	27.093	27.266	109.318	39.075	37.738	26.168	33.977	136.958
53	Probable cleavage and polyadenylation specificity factor subunit 2 OS=Drosophila melanogaster OX=7227 GN=Cpsf100 PE=1 SV=1	sp|Q9V3D6|CPSF2_DROME		85 kDa	TRUE	0.091	[]	39.989	36.644	37.772	67.038	181.443	34.58	30.626	39.341	39.426	143.973	34.338	39.391	37.98	32.481	144.19	44.946	35.701	35.833	35.528	152.008	55.244	44.995	44.159	51.551	195.949
54	Cwc25 OS=Drosophila melanogaster OX=7227 GN=Cwc25 PE=2 SV=1	tr|Q9VQF5|Q9VQF5_DROME		62 kDa		0.00011	CTRL high, MNM low, MST27D low, SNM low, UNO low	32.213	31.946	29.996	39.106	133.261	53.351	44.458	48.333	51.254	197.396	38.74	32.826	37.98	29.233	138.779	18.549	26.419	30.589	31.397	106.954	33.686	42.092	31.075	32.805	139.658
55	RH55640p OS=Drosophila melanogaster OX=7227 GN=Dmel\CG10333 PE=1 SV=2	tr|Q9VJ74|Q9VJ74_DROME		95 kDa	TRUE	0.0027	CTRL high, MNM high, MST27D low, SNM high, UNO low	19.994	13.154	25.552	29.329	88.029	46.436	30.626	44.961	64.397	186.42	36.099	34.467	39.788	43.849	154.203	27.824	27.133	41.077	38.833	134.867	21.559	20.32	6.5421	28.119	76.5401
56	Moca-cyp, isoform A OS=Drosophila melanogaster OX=7227 GN=Moca-cyp PE=1 SV=1	tr|Q9VAW1|Q9VAW1_DROME		113 kDa	TRUE	0.009	CTRL high, MNM low, MST27D high, SNM low, UNO high	36.656	24.43	32.218	46.089	139.393	44.46	37.542	41.589	49.94	173.531	27.294	36.929	26.224	27.609	118.056	15.696	25.705	28.841	28.092	98.334	41.77	44.995	29.44	37.492	153.697
57	Pre-mRNA-splicing factor Slu7 OS=Drosophila melanogaster OX=7227 GN=Slu7 PE=1 SV=2	sp|Q9VAQ7|SLU7_DROME		66 kDa		0.00023	CTRL high, MNM low, MST27D high, SNM low, UNO high	39.989	29.128	35.55	43.295	147.962	38.532	35.566	37.093	32.855	144.046	28.175	26.261	28.937	30.857	114.23	31.391	22.849	26.219	27.266	107.725	43.118	37.738	42.524	41.007	164.387
58	Cleavage and polyadenylation specificity factor 73 OS=Drosophila melanogaster OX=7227 GN=Cpsf73 PE=1 SV=2	sp|Q9VE51|CPSF3_DROME		77 kDa	TRUE	0.36	[]	33.324	26.309	26.663	47.485	133.781	32.604	22.723	28.1	27.599	111.026	29.936	34.467	35.267	31.669	131.339	48.514	32.131	33.211	38.007	151.863	41.77	43.544	22.897	37.492	145.703
59	Septin-interacting protein 1 OS=Drosophila melanogaster OX=7227 GN=sip1 PE=1 SV=1	sp|Q9Y103|TFP11_DROME (+1)		95 kDa		0.31	[]	35.545	31.007	28.885	47.485	142.922	33.592	34.578	42.713	28.913	139.796	29.055	32.005	36.171	34.917	132.148	22.117	30.703	31.463	18.177	102.46	45.812	24.675	27.804	28.119	126.41
60	Cleavage stimulation factor 64 kD subunit OS=Drosophila melanogaster OX=7227 GN=CstF64 PE=1 SV=2	tr|Q9VE52|Q9VE52_DROME		46 kDa	TRUE	0.0077	CTRL low, MNM low, MST27D high, SNM low, UNO high	23.327	31.007	23.33	39.106	116.77	10.868	18.771	12.364	11.828	53.831	14.087	31.185	17.181	24.361	86.814	49.227	22.135	13.984	17.351	102.697	48.507	43.544	32.711	44.521	169.283
61	Antimeros, isoform A OS=Drosophila melanogaster OX=7227 GN=atms PE=1 SV=1	tr|Q9VN55|Q9VN55_DROME		61 kDa		0.00053	CTRL low, MNM low, MST27D high, SNM low, UNO high	44.432	48.859	35.55	64.245	193.086	34.58	24.699	26.976	40.741	126.996	26.414	23.799	26.224	23.549	99.986	27.824	27.847	27.093	28.092	110.856	51.202	62.412	45.795	39.835	199.244
62	Uncharacterized protein, isoform D OS=Drosophila melanogaster OX=7227 GN=CG14729 PE=1 SV=2	tr|Q7KSN8|Q7KSN8_DROME (+1)		172 kDa	TRUE	0.63	[]	22.216	30.067	36.661	34.916	123.86	30.628	29.639	46.085	5.2569	111.609	35.218	29.543	36.171	38.977	139.909	26.397	34.273	30.589	28.092	119.351	29.643	34.835	13.084	21.089	98.651
63	ENL/AF9-related, isoform A OS=Drosophila melanogaster OX=7227 GN=ear PE=1 SV=1	tr|Q9VF92|Q9VF92_DROME		100 kDa		0.12	[]	41.099	22.55	44.438	50.279	158.366	29.64	35.566	48.333	34.17	147.709	24.653	32.826	33.458	32.481	123.418	33.532	37.129	30.589	33.049	134.299	43.118	37.738	57.244	44.521	182.621
64	Cluster of UPF0430 protein CG31712 OS=Drosophila melanogaster OX=7227 GN=CG31712 PE=1 SV=3 (sp|Q9VL63|U430_DROME)	sp|Q9VL63|U430_DROME [2]		36 kDa	TRUE	0.0022	CTRL high, MNM high, MST27D low, SNM low, UNO low	18.883	19.732	19.997	19.553	78.165	44.46	25.687	39.341	31.541	141.029	32.577	31.185	28.033	25.173	116.968	17.122	24.277	32.337	25.613	99.349	21.559	21.772	14.72	19.917	77.968
65	CWF19-like protein 2 homolog OS=Drosophila melanogaster OX=7227 GN=CG9213 PE=1 SV=2	sp|Q9VXT5|C19L2_DROME (+1)		78 kDa	TRUE	0.12	[]	28.881	29.128	27.774	23.743	109.526	36.556	40.506	34.845	32.855	144.762	35.218	27.902	36.171	26.797	126.088	19.976	34.273	30.589	28.092	112.93	43.118	31.932	26.168	35.149	136.367
66	H/ACA ribonucleoprotein complex subunit 4 OS=Drosophila melanogaster OX=7227 GN=Nop60B PE=1 SV=1	sp|O44081|DKC1_DROME (+1)		57 kDa	TRUE	0.18	[]	46.653	24.43	36.661	41.899	149.643	31.616	31.614	31.473	21.027	115.73	29.936	30.364	28.033	21.113	109.446	39.952	33.559	26.219	24.787	124.517	39.075	44.995	29.44	33.977	147.487
67	WD_REPEATS_REGION domain-containing protein OS=Drosophila melanogaster OX=7227 GN=Dmel\CG3909 PE=1 SV=1	tr|Q9XZ19|Q9XZ19_DROME		36 kDa		0.02	[]	44.432	56.376	33.328	51.675	185.811	27.664	21.735	37.093	39.426	125.918	29.936	27.902	30.746	28.421	117.005	24.257	22.849	28.841	27.266	103.213	53.897	79.83	27.804	45.693	207.224
68	FI05227p OS=Drosophila melanogaster OX=7227 GN=Dmel\CG1622 PE=1 SV=1	tr|Q9VYE9|Q9VYE9_DROME		45 kDa	TRUE	0.067	[]	24.437	17.852	21.108	18.156	81.553	38.532	26.675	32.597	31.541	129.345	30.816	27.082	20.798	21.925	100.621	7.1344	17.851	27.967	28.092	81.0444	24.254	23.223	9.8132	23.432	80.7222
69	Factor interacting with poly(A) polymerase 1 OS=Drosophila melanogaster OX=7227 GN=Fip1 PE=1 SV=1	tr|Q9VN31|Q9VN31_DROME		79 kDa	TRUE	0.41	[]	26.659	21.611	22.219	26.536	97.025	31.616	29.639	26.976	31.541	119.772	26.414	26.261	23.511	21.113	97.299	38.526	25.705	18.354	23.135	105.72	30.991	27.578	26.168	23.432	108.169
70	BcDNA.LD02793 OS=Drosophila melanogaster OX=7227 GN=Prp19 PE=1 SV=1	tr|Q7KLW9|Q7KLW9_DROME		55 kDa	TRUE	0.072	[]	42.21	32.886	34.439	44.692	154.227	31.616	29.639	25.852	11.828	98.935	28.175	34.467	28.937	38.977	130.556	22.117	28.561	32.337	26.439	109.454	45.812	53.704	26.168	31.634	157.318
71	zz|FGCZCont0255_P12763|FETUA_BOVIN blastpHomologue_0.0	zz|Y-FGCZCont00256|		38 kDa		0.00013	CTRL high, MNM low, MST27D low, SNM low, UNO low	31.102	19.732	24.441	61.452	136.727	54.339	61.253	62.945	73.596	252.133	25.533	17.234	18.086	16.24	77.093	27.111	27.133	27.093	27.266	108.603	26.948	29.029	35.982	22.261	114.22
72	LD22651p OS=Drosophila melanogaster OX=7227 GN=Dmel\CG7154 PE=1 SV=1	tr|Q9VLX2|Q9VLX2_DROME		96 kDa		0.42	[]	24.437	21.611	25.552	26.536	98.136	28.652	34.578	37.093	19.713	120.036	17.609	25.44	26.224	25.173	94.446	16.409	24.277	28.841	25.613	95.14	29.643	27.578	16.355	21.089	94.665
73	GH09295p OS=Drosophila melanogaster OX=7227 GN=Dmel\CG8728 PE=1 SV=1	tr|Q7K3W2|Q7K3W2_DROME		61 kDa	TRUE	0.96	[]	35.545	34.765	22.219	8.3798	100.909	34.58	27.663	21.356	19.713	103.312	37.86	18.054	17.181	15.428	88.523	33.532	17.137	20.102	18.177	88.948	12.127	27.578	21.262	28.119	89.086
74	Cluster of Isoform 4 of Myosin heavy chain, non-muscle OS=Drosophila melanogaster OX=7227 GN=zip (sp|Q99323-4|MYSN_DROME)	sp|Q99323-4|MYSN_DROME [3]		231 kDa	TRUE	< 0.00010	CTRL low, MNM high, MST27D low, SNM high, UNO low	1.1108	13.154	5.5547	8.3798	28.1993	1.976	12.843	1.124	3.9426	19.8856	29.936	39.391	36.171	59.278	164.776	64.209	54.266	28.841	48.748	196.064	6.7371	0	24.533	4.6865	35.9566
75	DEAH-box helicase 15, isoform A OS=Drosophila melanogaster OX=7227 GN=Dhx15 PE=1 SV=1	tr|Q7K3M5|Q7K3M5_DROME		83 kDa	TRUE	0.12	[]	17.447	34.49	22.612	28.426	102.975	28.362	39.578	33.721	30.307	131.968	29.109	44.075	33.194	43.087	149.465	21.655	33.393	32.081	27.558	114.687	20.688	26.214	15.298	37.563	99.763
76	FI01402p OS=Drosophila melanogaster OX=7227 GN=CG3641 PE=2 SV=2	tr|Q9VFF2|Q9VFF2_DROME		39 kDa	TRUE	0.01	CTRL high, MNM low, MST27D low, SNM low, UNO high	31.102	30.067	25.552	34.916	121.637	45.448	31.614	44.961	40.741	162.764	36.979	27.082	29.841	28.421	122.323	10.702	20.707	27.967	28.918	88.294	33.686	39.189	29.44	25.776	128.091
77	Peptidyl-prolyl cis-trans isomerase OS=Drosophila melanogaster OX=7227 GN=UKL PE=2 SV=1	tr|Q9XYZ6|Q9XYZ6_DROME		75 kDa	TRUE	0.17	[]	25.548	24.43	26.663	36.312	112.953	30.628	23.711	24.728	22.342	101.409	27.294	27.082	28.937	29.233	112.546	12.842	21.421	27.093	23.135	84.491	21.559	24.675	29.44	22.261	97.935
78	Caper, isoform A OS=Drosophila melanogaster OX=7227 GN=Caper PE=1 SV=1	tr|Q9VM49|Q9VM49_DROME		66 kDa		0.0025	CTRL low, MNM low, MST27D high, SNM low, UNO high	33.324	24.43	31.107	37.709	126.57	28.652	23.711	33.721	31.541	117.625	24.653	24.62	27.128	21.925	98.326	20.69	19.279	26.219	24.787	90.975	44.465	44.995	31.075	33.977	154.512
79	Cluster of Uncharacterized protein, isoform C OS=Drosophila melanogaster OX=7227 GN=CG31367 PE=1 SV=1 (tr|A0A0B4KFB8|A0A0B4KFB8_DROME)	tr|A0A0B4KFB8|A0A0B4KFB8_DROME [2]		130 kDa	TRUE	0.024	[]	32.213	21.611	25.552	32.122	111.498	21.736	21.735	19.108	30.227	92.806	17.609	15.592	19.894	17.865	70.96	22.83	12.852	13.11	23.135	71.927	29.643	21.772	22.897	33.977	108.289
80	Son DNA binding protein, isoform A OS=Drosophila melanogaster OX=7227 GN=Son PE=4 SV=1	tr|Q9VHB0|Q9VHB0_DROME		98 kDa		0.0042	CTRL high, MNM low, MST27D high, SNM low, UNO high	27.77	20.671	22.219	27.933	98.593	32.604	28.651	33.721	23.656	118.632	29.055	24.62	19.894	19.489	93.058	15.696	17.137	18.354	19.003	70.19	26.948	29.029	26.168	22.261	104.406
81	Cluster of Zinc finger matrin-type protein CG9776 OS=Drosophila melanogaster OX=7227 GN=CG9776 PE=1 SV=1 (sp|Q9V468|Y9776_DROME)	sp|Q9V468|Y9776_DROME [2]		140 kDa	TRUE	< 0.00010	CTRL high, MNM low, MST27D low, SNM low, UNO high	25.548	24.43	23.33	26.536	99.844	36.556	33.59	35.969	27.599	133.714	25.533	22.978	21.703	17.053	87.267	17.122	17.851	18.354	22.308	75.635	28.296	31.932	31.075	24.604	115.907
82	GH01077p OS=Drosophila melanogaster OX=7227 GN=UQCR-C1 PE=1 SV=2	tr|Q9VFF0|Q9VFF0_DROME		52 kDa		0.32	[]	27.77	31.946	28.885	4.1899	92.7909	46.436	28.651	31.473	31.541	138.101	38.74	18.054	11.756	15.428	83.978	32.105	12.852	14.858	19.003	78.818	8.0845	29.029	19.626	30.462	87.2015
83	Cluster of Brahma associated protein 155 kDa OS=Drosophila melanogaster OX=7227 GN=mor PE=1 SV=3 (tr|Q9VF03|Q9VF03_DROME)	tr|Q9VF03|Q9VF03_DROME [2]		131 kDa	TRUE	0.099	[]	27.77	23.49	24.441	32.122	107.823	8.8919	22.723	20.232	9.1995	61.0464	9.6851	24.62	21.703	32.481	88.4891	14.269	24.277	20.976	9.0886	68.6106	41.77	29.029	27.804	17.574	116.177
84	IP03738p OS=Drosophila melanogaster OX=7227 GN=CG15780 PE=2 SV=2	tr|Q9W4B0|Q9W4B0_DROME		45 kDa		0.24	[]	36.656	20.671	29.996	27.933	115.256	29.64	15.807	31.473	38.112	115.032	21.131	29.543	37.98	26.797	115.451	17.122	17.851	29.715	23.961	88.649	29.643	34.835	31.075	42.178	137.731
85	Endoplasmic reticulum chaperone BiP OS=Drosophila melanogaster OX=7227 GN=Hsc70-3 PE=1 SV=2	sp|P29844|BIP_DROME (+1)		72 kDa	TRUE	0.5	[]	22.312	25.235	19.921	32.993	100.461	24.098	26.529	20.414	21.136	92.177	26.284	21.785	23.865	22.868	94.802	23.658	26.15	29.252	27.082	106.142	26.234	31.721	22.783	26.506	107.244
86	Heat shock protein 83 OS=Drosophila melanogaster OX=7227 GN=Hsp83 PE=1 SV=1	sp|P02828|HSP83_DROME (+1)		82 kDa	TRUE	0.013	CTRL low, MNM low, MST27D high, SNM low, UNO high	35.659	26.531	42.329	23.45	127.969	22.177	25.14	22.982	30.813	101.112	21.524	21.703	21.202	15.791	80.22	17.909	18.169	21.366	19.372	76.816	33.823	29.677	62.538	33.328	159.366
87	Cluster of Chronologically inappropriate morphogenesis, isoform E OS=Drosophila melanogaster OX=7227 GN=chinmo PE=4 SV=2 (tr|Q7KU09|Q7KU09_DROME)	tr|Q7KU09|Q7KU09_DROME [2]		87 kDa	TRUE	< 0.00010	CTRL low, MNM high, MST27D low, SNM high, UNO high	13.33	20.671	15.553	16.76	66.314	0	0	0	0	0	64.274	37.75	26.224	43.849	172.097	57.788	37.129	32.337	33.876	161.13	21.559	23.223	26.168	25.776	96.726
88	Cir_N domain-containing protein OS=Drosophila melanogaster OX=7227 GN=Dmel\CG6843 PE=4 SV=2	tr|Q9VVU4|Q9VVU4_DROME		44 kDa		0.02	[]	23.327	22.55	22.219	25.139	93.235	27.664	21.735	24.728	23.656	97.783	22.892	18.875	16.277	13.804	71.848	15.696	17.137	21.85	16.525	71.208	32.338	27.578	22.897	18.746	101.559
89	Uncharacterized protein, isoform D OS=Drosophila melanogaster OX=7227 GN=Dmel\CG1677 PE=1 SV=1	tr|X2JE07|X2JE07_DROME		109 kDa	TRUE	0.00031	CTRL high, MNM high, MST27D low, SNM high, UNO low	16.662	21.611	13.331	19.553	71.157	29.64	27.663	31.473	26.284	115.06	23.772	21.337	30.746	21.925	97.78	22.117	27.847	25.346	19.83	95.14	17.517	17.417	11.449	14.059	60.442
90	Transcription elongation factor B polypeptide 3 OS=Drosophila melanogaster OX=7227 GN=EloA PE=1 SV=1	sp|Q9VCP0|ELOA1_DROME		71 kDa		0.00046	CTRL low, MNM low, MST27D high, SNM low, UNO high	31.102	19.732	24.441	29.329	104.604	21.736	15.807	20.232	23.656	81.431	19.37	14.772	16.277	13.804	64.223	16.409	14.995	13.984	20.656	66.044	32.338	30.481	26.168	24.604	113.591
91	Isoform C of ATP-dependent helicase brm OS=Drosophila melanogaster OX=7227 GN=brm	sp|P25439-2|BRM_DROME (+2)		185 kDa		0.018	[]	2.2216	0.9396	2.2219	4.1899	9.573	12.844	32.602	41.589	0	87.035	11.446	28.723	24.416	33.293	97.878	14.982	33.559	28.841	14.872	92.254	13.474	1.4515	0	0	14.9255
92	Cluster of Myosin heavy chain, isoform N OS=Drosophila melanogaster OX=7227 GN=Mhc PE=1 SV=1 (tr|E1JHJ4|E1JHJ4_DROME)	tr|E1JHJ4|E1JHJ4_DROME [3]		223 kDa	TRUE	0.082	[]	1.1108	56.376	0	33.519	91.0058	0	21.735	0	0	21.735	17.609	3.2826	32.554	28.421	81.8666	34.958	32.131	15.732	48.748	131.569	0	0	9.8132	1.1716	10.9848
93	Casein kinase II subunit alpha OS=Drosophila melanogaster OX=7227 GN=CkIIalpha PE=1 SV=2	sp|P08181|CSK2A_DROME (+1)		40 kDa		< 0.00010	CTRL low, MNM low, MST27D high, SNM low, UNO high	35.545	30.067	34.439	32.122	132.173	16.796	15.807	13.488	14.456	60.547	17.609	13.951	17.181	16.24	64.981	22.117	18.565	16.606	19.83	77.118	30.991	37.738	32.711	30.462	131.902
94	Uncharacterized protein, isoform A OS=Drosophila melanogaster OX=7227 GN=Dmel\CG18428 PE=4 SV=2	tr|Q9VCD4|Q9VCD4_DROME		17 kDa		0.0049	CTRL high, MNM high, MST27D low, SNM low, UNO high	11.108	13.154	13.331	19.553	57.146	16.796	18.771	24.728	19.713	80.008	17.609	13.13	17.181	14.616	62.536	9.9881	12.138	13.11	9.0886	44.3247	14.822	18.869	16.355	15.231	65.277
95	Cluster of Heat shock protein 68 OS=Drosophila melanogaster OX=7227 GN=Hsp68 PE=1 SV=1 (sp|O97125|HSP68_DROME)	sp|O97125|HSP68_DROME [2]		70 kDa	TRUE	0.0035	CTRL low, MNM low, MST27D high, SNM low, UNO high	32.263	30.448	24.149	32.21	119.07	24.256	25.205	25.249	25.491	100.201	21.193	25.127	22.779	26.492	95.591	19.423	20.868	21.515	17.359	79.165	29.775	28.698	41.537	26.179	126.189
96	Isoform A of FACT complex subunit spt16 OS=Drosophila melanogaster OX=7227 GN=dre4	sp|Q8IRG6-2|SPT16_DROME		128 kDa	TRUE	0.0091	CTRL low, MNM low, MST27D high, SNM low, UNO high	25.548	15.973	26.663	25.139	93.323	16.796	17.783	17.984	18.399	70.962	16.729	13.951	15.373	12.992	59.045	13.555	17.137	12.236	14.872	57.8	29.643	29.029	13.084	29.29	101.046
97	LD47970p OS=Drosophila melanogaster OX=7227 GN=anon-WO0172774.58 PE=1 SV=1	tr|Q9VTZ7|Q9VTZ7_DROME		56 kDa		0.038	[]	28.881	21.611	23.33	30.726	104.548	18.772	19.759	17.984	24.97	81.485	17.609	14.772	15.373	12.18	59.934	16.409	20.707	19.228	20.656	77	25.601	34.835	13.084	24.604	98.124
98	Cluster of Hu li tai shao, isoform P OS=Drosophila melanogaster OX=7227 GN=hts PE=1 SV=2 (tr|A8DYJ2|A8DYJ2_DROME)	tr|A8DYJ2|A8DYJ2_DROME [6]		205 kDa	TRUE	< 0.00010	CTRL low, MNM high, MST27D low, SNM high, UNO low	8.8863	3.7584	4.4438	6.9831	24.0716	0.98799	9.8795	2.248	10.514	23.6295	33.458	31.185	36.171	46.285	147.099	39.239	32.845	27.093	44.617	143.794	6.7371	4.3544	9.8132	5.8581	26.7628
99	Cluster of Uncharacterized protein, isoform B OS=Drosophila melanogaster OX=7227 GN=CG18546 PE=1 SV=1 (tr|Q86B99|Q86B99_DROME)	tr|Q86B99|Q86B99_DROME [3]		98 kDa	TRUE	0.0012	CTRL low, MNM low, MST27D low, SNM low, UNO high	24.437	16.913	17.775	27.933	87.058	25.688	21.735	23.604	17.085	88.112	18.49	13.951	18.086	14.616	65.143	13.555	14.281	20.102	14.046	61.984	29.643	34.835	29.44	23.432	117.35
100	Cluster of Isoform H of Myosin heavy chain 95F OS=Drosophila melanogaster OX=7227 GN=jar (sp|Q01989-2|MYS9_DROME)	sp|Q01989-2|MYS9_DROME [5]		145 kDa	TRUE	0.00029	CTRL low, MNM high, MST27D low, SNM high, UNO low	1.1108	1.8792	0	1.3966	4.3866	0	19.759	3.3721	0	23.1311	20.251	24.62	47.021	42.225	134.117	67.062	29.989	35.831	22.308	155.19	4.0423	0	1.6355	0	5.6778
101	Poly(U)-binding-splicing factor half pint OS=Drosophila melanogaster OX=7227 GN=hfp PE=1 SV=2	sp|Q8T6B9|PUF68_DROME		68 kDa		0.2	[]	19.994	22.55	16.664	22.346	81.554	18.772	22.723	24.728	24.97	91.193	24.653	25.44	22.607	26.797	99.497	19.976	19.279	27.093	18.177	84.525	25.601	23.223	21.262	24.604	94.69
102	Cluster of Tubulin alpha-1 chain OS=Drosophila melanogaster OX=7227 GN=alphaTub84B PE=1 SV=1 (sp|P06603|TBA1_DROME)	sp|P06603|TBA1_DROME [3]		50 kDa	TRUE	< 0.00010	CTRL low, MNM low, MST27D high, SNM high, UNO high	22.711	18.271	24.936	24.365	90.283	12.57	13.557	13.177	14.092	53.396	19.126	17.827	16.931	12.767	66.651	26.715	25.309	26.756	28.828	107.608	18.49	22.821	25.715	16.925	83.951
103	Cluster of LD29489p OS=Drosophila melanogaster OX=7227 GN=Dmel\CG1965 PE=1 SV=3 (tr|Q9VI54|Q9VI54_DROME)	tr|Q9VI54|Q9VI54_DROME [2]		103 kDa	TRUE	0.00032	CTRL high, MNM high, MST27D low, SNM low, UNO low	6.6648	5.6376	9.9985	20.949	43.2499	22.724	31.614	38.217	31.541	124.096	15.848	15.592	28.033	17.053	76.526	12.128	16.423	21.85	9.9148	60.3158	10.779	8.7087	0	4.6865	24.1742
104	FI21110p1 OS=Drosophila melanogaster OX=7227 GN=Dmel\CG15747 PE=1 SV=2	tr|Q9VYE3|Q9VYE3_DROME		45 kDa	TRUE	0.49	[]	17.773	17.852	19.997	22.346	77.968	18.772	15.807	14.612	11.828	61.019	17.609	22.158	22.607	18.677	81.051	11.415	17.137	20.976	19.83	69.358	17.517	2.9029	24.533	16.403	61.3559
105	Protein suppressor of white apricot OS=Drosophila melanogaster OX=7227 GN=su(w[a]) PE=1 SV=3	sp|P12297|SUWA_DROME		106 kDa	TRUE	0.031	[]	11.108	14.094	6.6657	16.76	48.6277	25.688	20.747	25.852	17.085	89.372	21.131	18.054	22.607	21.113	82.905	11.415	19.993	26.219	15.698	73.325	20.211	15.966	9.8132	11.716	57.7062
106	Cluster of RE70407p OS=Drosophila melanogaster OX=7227 GN=Dmel\CG8079 PE=2 SV=1 (tr|A1Z9Z1|A1Z9Z1_DROME)	tr|A1Z9Z1|A1Z9Z1_DROME [3]		67 kDa	TRUE	0.0012	CTRL high, MNM low, MST27D high, SNM low, UNO high	25.548	22.55	22.219	33.519	103.836	27.664	21.735	25.852	24.97	100.221	17.609	18.875	20.798	12.992	70.274	12.842	9.2824	12.236	13.22	47.5804	33.686	40.641	21.262	23.432	119.021
107	Protein purity of essence OS=Drosophila melanogaster OX=7227 GN=poe PE=1 SV=1	sp|Q9VLT5|POE_DROME (+1)		591 kDa	TRUE	0.0035	CTRL high, MNM low, MST27D low, SNM high, UNO low	8.8863	10.336	9.9985	6.9831	36.2039	33.592	23.711	19.108	2.6284	79.0394	10.566	4.9239	1.8086	7.3082	24.6067	45.66	23.563	17.48	22.308	109.011	1.3474	2.9029	1.6355	2.3432	8.229
108	Cleavage stimulation factor 50 kD subunit OS=Drosophila melanogaster OX=7227 GN=CstF50 PE=1 SV=1	tr|Q9V9V0|Q9V9V0_DROME		47 kDa	TRUE	0.0042	CTRL low, MNM high, MST27D high, SNM high, UNO high	18.883	20.671	18.886	20.949	79.389	6.9159	9.8795	5.6201	6.5711	28.9866	11.446	15.592	18.086	21.113	66.237	33.532	16.423	17.48	20.656	88.091	24.254	26.126	13.084	30.462	93.926
109	Acinus, isoform A OS=Drosophila melanogaster OX=7227 GN=Acn PE=1 SV=1	tr|Q9VJ12|Q9VJ12_DROME		84 kDa		0.00012	CTRL high, MNM high, MST27D low, SNM high, UNO low	13.33	8.4564	17.775	15.363	54.9244	23.712	26.675	29.224	30.227	109.838	21.131	27.082	22.607	17.865	88.685	14.982	23.563	24.472	19.003	82.02	14.822	10.16	13.084	11.716	49.782
110	RE68879p OS=Drosophila melanogaster OX=7227 GN=Dmel\CG17168 PE=2 SV=1	tr|Q9W5Q1|Q9W5Q1_DROME		50 kDa		0.14	[]	12.219	12.215	18.886	20.949	64.269	21.736	16.795	19.108	23.656	81.295	15.848	16.413	16.277	14.616	63.154	7.1344	11.424	18.354	17.351	54.2634	16.169	14.515	9.8132	16.403	56.9002
111	Elongation factor 2 OS=Drosophila melanogaster OX=7227 GN=EF2 PE=1 SV=4	sp|P13060|EF2_DROME		94 kDa	TRUE	0.032	[]	18.883	17.852	23.33	15.363	75.428	9.8799	11.855	4.4961	7.8853	34.1163	15.848	18.875	23.511	21.925	80.159	16.409	22.135	20.976	21.482	81.002	14.822	5.8058	29.44	18.746	68.8138
112	Heat shock protein 27 OS=Drosophila melanogaster OX=7227 GN=Hsp27 PE=1 SV=2	sp|P02518|HSP27_DROME (+1)		24 kDa		0.00016	CTRL low, MNM low, MST27D low, SNM low, UNO high	15.551	9.396	12.22	9.7764	46.9434	8.8919	11.855	10.116	13.142	44.0049	16.729	16.413	12.66	14.616	60.418	14.982	17.137	16.606	14.872	63.597	21.559	21.772	21.262	32.805	97.398
113	FACT complex subunit Ssrp1 OS=Drosophila melanogaster OX=7227 GN=Ssrp PE=1 SV=2	sp|Q05344|SSRP1_DROME		82 kDa		0.0025	CTRL low, MNM low, MST27D high, SNM low, UNO high	28.881	18.792	19.997	30.726	98.396	8.8919	13.831	13.488	15.771	51.9819	11.446	13.13	9.0428	12.18	45.7988	10.702	9.2824	13.11	14.872	47.9664	30.991	29.029	11.449	24.604	96.073
114	AP-3 complex subunit beta OS=Drosophila melanogaster OX=7227 GN=rb PE=1 SV=1	tr|Q9W4K1|Q9W4K1_DROME		127 kDa		0.068	[]	21.105	14.094	17.775	30.726	83.7	9.8799	15.807	14.612	10.514	50.8129	9.6851	11.489	11.756	11.368	44.2981	18.549	13.567	15.732	14.872	62.72	28.296	26.126	6.5421	26.947	87.9111
115	U1 small nuclear ribonucleoprotein 70 kDa OS=Drosophila melanogaster OX=7227 GN=snRNP-U1-70K PE=1 SV=2	sp|P17133|RU17_DROME (+1)		53 kDa		0.13	[]	19.994	13.154	16.664	19.553	69.365	13.832	13.831	12.364	15.771	55.798	14.087	13.13	13.564	10.556	51.337	12.128	11.424	15.732	16.525	55.809	17.517	15.966	11.449	17.574	62.506
116	FI04407p OS=Drosophila melanogaster OX=7227 GN=SRm160 PE=1 SV=1	tr|Q9VU43|Q9VU43_DROME		108 kDa	TRUE	0.0071	CTRL low, MNM low, MST27D high, SNM low, UNO high	22.216	14.094	14.442	16.76	67.512	15.808	13.831	12.364	10.514	52.517	14.087	13.13	13.564	8.9323	49.7133	7.8478	11.424	12.236	10.741	42.2488	18.864	24.675	19.626	14.059	77.224
117	Nucleoprotein TPR OS=Drosophila melanogaster OX=7227 GN=Mtor PE=1 SV=1	sp|A1Z8P9|TPR_DROME (+1)		262 kDa	TRUE	< 0.00010	CTRL low, MNM low, MST27D low, SNM low, UNO high	17.773	17.852	13.331	16.76	65.716	0	1.9759	0	0	1.9759	6.1632	5.7446	7.2343	6.4962	25.6383	10.702	5.7122	4.3699	7.4361	28.2202	68.719	49.349	27.804	37.492	183.364
118	Heat shock protein 26 OS=Drosophila melanogaster OX=7227 GN=Hsp26 PE=1 SV=2	sp|P02517|HSP26_DROME (+1)		23 kDa		0.34	[]	17.773	14.094	13.331	6.9831	52.1811	7.9039	10.867	4.4961	9.1995	32.4665	15.848	19.696	10.851	14.616	61.011	16.409	17.851	15.732	18.177	68.169	9.432	15.966	4.9066	33.977	64.2816
119	Eukaryotic initiation factor 4A-III OS=Drosophila melanogaster OX=7227 GN=CG7483 PE=1 SV=1	sp|Q9VHS8|IF4A3_DROME		46 kDa	TRUE	0.087	[]	10.826	10.336	10.828	15.009	46.999	16.545	9.6291	17.699	7.5522	51.4253	13.864	18.054	17.856	23.137	72.911	11.234	16.242	12.014	17.968	57.458	10.779	13.063	11.449	12.888	48.179
120	Cluster of zz|FGCZCont0112_P02769|ALBU_BOVIN blastpHomologue_0.0 (zz|Y-FGCZCont00113|)	zz|Y-FGCZCont00113| [3]		69 kDa	TRUE	0.72	[]	19.994	3.8616	0	64.245	88.1006	46.435	30.952	15.86	15.915	109.162	28.271	11.669	7.3336	4.9614	52.235	20.768	10.789	6.2139	4.2219	41.9928	49.579	13.063	3.2711	1.1716	67.0847
121	Cluster of TBP-associated factor 1, isoform E OS=Drosophila melanogaster OX=7227 GN=Taf1 PE=1 SV=1 (tr|A0A0B4K602|A0A0B4K602_DROME)	tr|A0A0B4K602|A0A0B4K602_DROME [2]		244 kDa	TRUE	< 0.00010	CTRL low, MNM high, MST27D low, SNM high, UNO low	0	3.7584	1.1109	2.7933	7.6626	3.952	13.831	11.24	1.3142	30.3372	8.8046	18.054	25.32	20.301	72.4796	29.251	23.563	25.346	17.351	95.511	1.3474	0	0	1.1716	2.519
122	60S ribosomal protein L3 OS=Drosophila melanogaster OX=7227 GN=RpL3 PE=1 SV=3	sp|O16797|RL3_DROME		47 kDa	TRUE	0.00038	CTRL low, MNM high, MST27D low, SNM high, UNO low	13.33	5.6376	9.9985	12.57	41.5361	9.8799	13.831	11.24	6.5711	41.522	13.207	18.875	17.181	17.053	66.316	12.842	14.995	14.858	13.22	55.915	6.7371	5.8058	4.9066	8.2013	25.6508
123	Guanine nucleotide-binding protein subunit beta-like protein OS=Drosophila melanogaster OX=7227 GN=Rack1 PE=1 SV=2	sp|O18640|GBLP_DROME (+1)		36 kDa	TRUE	0.01	CTRL low, MNM high, MST27D high, SNM high, UNO high	19.667	14.756	14.115	12.158	60.696	9.5885	15.516	4.4961	6.1834	35.784	15.589	17.812	19.627	20.061	73.089	16.199	14.784	13.726	16.281	60.99	12.127	18.441	13.084	13.714	57.366
124	Serrate RNA effector molecule homolog OS=Drosophila melanogaster OX=7227 GN=Ars2 PE=1 SV=2	sp|Q9V9K7|SRRT_DROME		107 kDa		0.22	[]	6.6648	14.094	7.7766	15.363	43.8984	16.796	12.843	11.24	18.399	59.278	11.446	9.0272	10.851	9.7443	41.0685	8.5612	11.424	14.858	12.393	47.2362	12.127	10.16	9.8132	11.716	43.8162
125	Hyrax OS=Drosophila melanogaster OX=7227 GN=hyx PE=2 SV=1	tr|Q9VHI1|Q9VHI1_DROME		61 kDa	TRUE	0.91	[]	3.3324	13.154	12.22	19.553	48.2594	9.8799	15.807	7.8681	21.027	54.582	10.566	12.31	6.33	12.992	42.198	14.982	12.138	9.6138	12.393	49.1268	13.474	1.4515	16.355	11.716	42.9965
126	Another transcription unit protein OS=Drosophila melanogaster OX=7227 GN=Atu PE=1 SV=2	sp|Q94546|ATU_DROME		77 kDa		0.1	[]	16.662	18.792	11.109	22.346	68.909	13.832	9.8795	6.7441	17.085	47.5406	7.0437	12.31	8.1385	8.9323	36.4245	8.5612	9.9964	9.6138	9.0886	37.26	17.517	21.772	4.9066	12.888	57.0836
127	Bip2 OS=Drosophila melanogaster OX=7227 GN=bip2 PE=1 SV=1	tr|Q9V4D4|Q9V4D4_DROME		155 kDa		0.058	[]	15.551	22.55	14.442	19.553	72.096	9.8799	17.783	8.9922	9.1995	45.8546	14.087	12.31	14.469	12.992	53.858	14.982	17.851	14.858	16.525	64.216	17.517	11.612	21.262	18.746	69.137
128	Cluster of Serine/threonine-protein phosphatase alpha-1 isoform OS=Drosophila melanogaster OX=7227 GN=Pp1alpha-96A PE=1 SV=1 (sp|P48461|PP11_DROME)	sp|P48461|PP11_DROME [10]		37 kDa	TRUE	0.085	[]	8.8863	9.396	7.7766	12.57	38.6289	11.856	11.855	14.612	17.085	55.408	17.609	13.13	19.894	15.428	66.061	22.83	16.423	13.984	16.525	69.762	16.169	21.772	6.5421	15.231	59.7141
129	Q86YZ3 SWISS-PROT:Q86YZ3 Tax_Id=9606 Gene_Symbol=HRNR Hornerin	zz|Y-FGCZCont00441|		282 kDa		0.22	[]	13.33	46.98	18.886	1.3966	80.5926	29.64	18.771	25.852	7.8853	82.1483	18.49	16.413	8.1385	12.992	56.0335	15.696	11.424	7.8658	6.6099	41.5957	1.3474	1.4515	3.2711	14.059	20.129
130	Uncharacterized protein, isoform C OS=Drosophila melanogaster OX=7227 GN=anon-WO0140519.162 PE=4 SV=1	tr|A0A0B4KI07|A0A0B4KI07_DROME (+2)		290 kDa		0.96	[]	15.551	8.4564	12.22	18.156	54.3834	8.8919	21.735	20.232	1.3142	52.1731	3.5218	22.158	11.756	14.616	52.0518	9.9881	25.705	12.236	4.9574	52.8865	13.474	10.16	13.084	3.5149	40.2329
131	Heat shock 70 kDa protein cognate 5 OS=Drosophila melanogaster OX=7227 GN=Hsc70-5 PE=1 SV=2	sp|P29845|HSP7E_DROME (+1)		74 kDa	TRUE	0.22	[]	15.551	13.154	14.442	11.173	54.32	7.9039	14.819	6.7441	3.9426	33.4096	11.446	17.234	9.9471	14.616	53.2431	13.555	16.423	10.488	4.1312	44.5972	16.169	10.16	34.346	14.059	74.734
132	NKAP family protein CG6066 OS=Drosophila melanogaster OX=7227 GN=CG6066 PE=1 SV=1	sp|Q9VB74|NKAP_DROME		53 kDa		0.00018	CTRL high, MNM low, MST27D high, SNM low, UNO high	13.33	12.215	13.331	15.363	54.239	21.736	15.807	16.86	15.771	70.174	9.6851	9.0272	9.9471	8.1202	36.7796	7.8478	9.2824	13.984	10.741	41.8552	14.822	13.063	13.084	12.888	53.857
133	Cluster of U2 snRNP auxiliary factor large subunit OS=Drosophila melanogaster OX=7227 GN=U2af50 PE=3 SV=1 (tr|M9NF89|M9NF89_DROME)	tr|M9NF89|M9NF89_DROME [4]		48 kDa	TRUE	0.0042	CTRL low, MNM low, MST27D low, SNM low, UNO high	13.488	13.289	15.712	18.356	60.845	12.985	10.021	14.773	18.587	56.366	15.094	10.786	16.406	9.8604	52.1464	13.657	9.3845	10.613	11.685	45.3395	20.404	17.625	21.496	20.085	79.61
134	60S acidic ribosomal protein P2 OS=Drosophila melanogaster OX=7227 GN=RpLP2 PE=1 SV=1	sp|P05389|RLA2_DROME		12 kDa		0.00025	CTRL low, MNM low, MST27D high, SNM low, UNO high	35.545	23.49	25.552	20.949	105.536	2.964	4.9398	2.248	5.2569	15.4087	9.6851	12.31	16.277	19.489	57.7611	10.702	11.424	14.858	13.22	50.204	17.517	27.578	9.8132	14.059	68.9672
135	LD24014p OS=Drosophila melanogaster OX=7227 GN=Wdr33 PE=1 SV=2	tr|Q9VNG2|Q9VNG2_DROME		91 kDa	TRUE	0.35	[]	11.108	11.275	11.109	13.966	47.458	4.9399	11.855	5.6201	10.514	32.929	8.8046	10.668	6.33	7.3082	33.1108	18.549	15.709	6.9919	9.9148	51.1647	14.822	5.8058	6.5421	15.231	42.4009
136	LD04387p OS=Drosophila melanogaster OX=7227 GN=Alsin2 PE=1 SV=1	tr|Q9VVI1|Q9VVI1_DROME		48 kDa	TRUE	0.0022	CTRL high, MNM high, MST27D low, SNM low, UNO low	5.554	5.6376	12.22	11.173	34.5846	21.736	14.819	24.728	34.17	95.453	17.609	18.054	20.798	16.24	72.701	12.128	12.138	13.984	16.525	54.775	6.7371	7.2573	16.355	12.888	43.2374
137	60S ribosomal protein L4 OS=Drosophila melanogaster OX=7227 GN=RpL4 PE=1 SV=2	sp|P09180|RL4_DROME		45 kDa	TRUE	0.0016	CTRL high, MNM high, MST27D low, SNM high, UNO low	12.219	4.698	9.9985	9.7764	36.6919	11.856	10.867	13.488	7.8853	44.0963	13.207	14.772	13.564	13.804	55.347	12.128	12.138	16.606	13.22	54.092	9.432	4.3544	6.5421	5.8581	26.1866
138	Isoform E of Protein suppressor of forked OS=Drosophila melanogaster OX=7227 GN=su(f)	sp|P25991-4|SUF_DROME (+1)		84 kDa	TRUE	0.1	[]	6.6648	11.275	7.7766	9.7764	35.4928	8.8919	8.8916	7.8681	2.6284	28.28	10.566	11.489	13.564	12.992	48.611	21.403	12.852	10.488	12.393	57.136	13.474	10.16	3.2711	15.231	42.1361
139	LD29830p OS=Drosophila melanogaster OX=7227 GN=Srp54 PE=1 SV=1	tr|Q9VL71|Q9VL71_DROME		58 kDa	TRUE	0.11	[]	14.44	15.973	11.109	18.156	59.678	14.82	14.819	13.488	18.399	61.526	14.087	11.489	13.564	9.7443	48.8843	9.2747	11.424	10.488	13.22	44.4067	17.517	17.417	9.8132	15.231	59.9782
140	Cluster of Cut up, isoform F OS=Drosophila melanogaster OX=7227 GN=ctp PE=4 SV=1 (tr|A0A4D6K1L3|A0A4D6K1L3_DROME)	tr|A0A4D6K1L3|A0A4D6K1L3_DROME [3]		31 kDa	TRUE	0.76	[]	14.44	15.034	8.8876	19.553	57.9146	23.712	7.9036	16.86	22.342	70.8176	18.49	16.413	14.469	17.865	67.237	16.409	13.567	13.11	17.351	60.437	16.169	24.675	24.533	9.3729	74.7499
141	Protein ecdysoneless OS=Drosophila melanogaster OX=7227 GN=ecd PE=1 SV=1	sp|Q9W032|ECD_DROME		78 kDa		0.7	[]	3.3324	18.792	6.6657	13.966	42.7561	11.856	13.831	11.24	6.5711	43.4981	10.566	10.668	16.277	12.18	49.691	10.702	8.5683	10.488	8.2623	38.0206	12.127	11.612	0	8.2013	31.9403
142	Cluster of Isoform B of Arginine kinase OS=Drosophila melanogaster OX=7227 GN=Argk (sp|P48610-3|KARG_DROME)	sp|P48610-3|KARG_DROME [2]		48 kDa	TRUE	0.24	[]	15.551	11.275	22.219	4.1899	53.2349	13.832	8.8916	4.4961	10.514	37.7337	8.8046	7.3859	9.0428	7.3082	32.5415	12.128	11.424	14.858	10.741	49.151	14.822	8.7087	34.346	15.231	73.1077
143	Putative peptidyl-prolyl cis-trans isomerase dodo OS=Drosophila melanogaster OX=7227 GN=dod PE=2 SV=3	sp|P54353|DOD_DROME		18 kDa		0.012	CTRL low, MNM low, MST27D high, SNM low, UNO high	22.216	16.913	18.886	12.57	70.585	10.868	15.807	15.736	18.399	60.81	11.446	14.772	14.469	15.428	56.115	7.1344	12.852	12.236	12.393	44.6154	17.517	26.126	24.533	16.403	84.579
144	Transcription initiation factor TFIID subunit 5 OS=Drosophila melanogaster OX=7227 GN=Taf5 PE=1 SV=1	sp|P49846|TAF5_DROME		79 kDa	TRUE	0.32	[]	9.9971	8.4564	2.2219	13.966	34.6414	9.8799	12.843	10.116	11.828	44.6669	8.8046	13.13	14.469	10.556	46.9596	13.555	12.138	13.11	12.393	51.196	13.474	8.7087	11.449	11.716	45.3477
145	Splicing factor 3B subunit 3 OS=Drosophila melanogaster OX=7227 GN=Sf3b3 PE=1 SV=2	sp|Q9W0M7|SF3B3_DROME		137 kDa		0.0045	CTRL low, MNM high, MST27D high, SNM high, UNO high	8.8863	13.154	6.6657	6.9831	35.6891	3.952	3.9518	3.3721	2.6284	13.9043	6.1632	9.8478	9.9471	12.992	38.9501	8.5612	12.852	9.6138	11.567	42.594	5.3897	10.16	4.9066	8.2013	28.6576
146	Eukaryotic translation initiation factor 4G2, isoform A OS=Drosophila melanogaster OX=7227 GN=eIF4G2 PE=1 SV=2	tr|Q9VCH1|Q9VCH1_DROME		227 kDa	TRUE	0.046	[]	16.662	7.5168	11.109	15.363	50.6508	6.9159	11.855	4.4961	5.2569	28.5239	8.8046	9.8478	14.469	10.556	43.6774	14.269	14.281	10.488	10.741	49.779	8.0845	10.16	1.6355	7.0297	26.9097
147	zz|FGCZCont0172_P00761|TRYP_PIG blastpHomologue_3.0e-29	zz|Y-FGCZCont00173|		6 kDa	TRUE	0.00064	CTRL high, MNM low, MST27D low, SNM low, UNO low	17.039	12.533	9.8397	14.49	53.9017	28.44	26.057	37.474	33.982	125.953	22.703	16.237	19.297	21.359	79.596	12.345	17.035	27.39	28.77	85.54	12.584	13.607	17.757	15.064	59.012
148	Heat shock protein 23 OS=Drosophila melanogaster OX=7227 GN=Hsp23 PE=2 SV=2	sp|P02516|HSP23_DROME (+1)		21 kDa		< 0.00010	CTRL low, MNM low, MST27D low, SNM high, UNO low	9.9971	6.5772	7.7766	8.3798	32.7307	4.9399	5.9277	4.4961	3.9426	19.3063	14.968	9.0272	10.851	9.7443	44.5905	24.257	23.563	27.093	26.439	101.352	9.432	10.16	11.449	12.888	43.929
149	40S ribosomal protein S3 OS=Drosophila melanogaster OX=7227 GN=RpS3 PE=1 SV=1	sp|Q06559|RS3_DROME (+1)		27 kDa	TRUE	0.013	CTRL low, MNM high, MST27D low, SNM high, UNO low	8.8863	5.6376	7.7766	6.9831	29.2836	6.9159	13.831	6.7441	5.2569	32.7479	9.6851	13.951	11.756	13.804	49.1961	14.269	12.138	9.6138	10.741	46.7618	8.0845	7.2573	4.9066	8.2013	28.4497
150	Brahma associated protein 55kD OS=Drosophila melanogaster OX=7227 GN=Bap55 PE=1 SV=1	tr|Q7K012|Q7K012_DROME		47 kDa		0.95	[]	13.33	9.396	12.22	19.553	54.499	11.856	15.807	20.232	9.1995	57.0945	8.8046	18.875	14.469	20.301	62.4496	11.415	14.995	17.48	9.0886	52.9786	22.906	14.515	8.1776	15.231	60.8296
151	GM13767p OS=Drosophila melanogaster OX=7227 GN=Dmel\CG3436 PE=1 SV=1	tr|Q9VPL0|Q9VPL0_DROME		39 kDa	TRUE	0.92	[]	17.773	11.275	11.109	15.363	55.52	14.82	13.831	10.116	11.828	50.595	11.446	10.668	11.756	16.24	50.11	13.555	14.995	12.236	11.567	52.353	13.474	18.869	3.2711	10.545	46.1591
152	GH25653p OS=Drosophila melanogaster OX=7227 GN=Dmel\CG6340 PE=2 SV=1	tr|Q9VXU3|Q9VXU3_DROME		57 kDa		0.27	[]	15.551	9.396	16.664	9.7764	51.3874	11.856	11.855	17.984	15.771	57.466	12.326	11.489	10.851	9.7443	44.4103	7.1344	10.71	9.6138	14.872	42.3302	17.517	14.515	9.8132	16.403	58.2482
153	DNA damage-binding protein 1 OS=Drosophila melanogaster OX=7227 GN=pic PE=1 SV=1	sp|Q9XYZ5|DDB1_DROME		126 kDa		0.33	[]	13.33	7.5168	6.6657	6.9831	34.4956	5.9279	9.8795	2.248	2.6284	20.6838	9.6851	13.13	7.2343	9.7443	39.7937	9.2747	9.2824	6.9919	10.741	36.29	5.3897	11.612	4.9066	15.231	37.1393
154	Nuclear pore membrane glycoprotein 210 OS=Drosophila melanogaster OX=7227 GN=Gp210 PE=1 SV=1	sp|A1Z6H7|PO210_DROME		210 kDa		0.00018	CTRL low, MNM high, MST27D low, SNM high, UNO low	0	0	0	0	0	0	0	0	0	0	36.979	16.413	16.277	21.925	91.594	22.83	21.421	10.488	44.617	99.356	0	0	0	0	0
155	Tetratricopeptide repeat protein 14 homolog OS=Drosophila melanogaster OX=7227 GN=CG6621 PE=1 SV=2	sp|Q9VGU5|TTC14_DROME		100 kDa		0.47	[]	12.219	9.396	9.9985	11.173	42.7865	9.8799	12.843	12.364	7.8853	42.9722	10.566	13.13	10.851	7.3082	41.8552	2.1403	12.138	9.6138	9.0886	32.9807	10.779	5.8058	4.9066	10.545	32.0364
156	FI18620p1 OS=Drosophila melanogaster OX=7227 GN=fand PE=1 SV=1	tr|A1Z9G2|A1Z9G2_DROME		103 kDa		0.45	[]	7.7756	8.4564	12.22	11.173	39.625	8.8919	8.8916	8.9922	10.514	37.2897	7.9242	6.5652	9.0428	8.9323	32.4645	5.7075	9.9964	6.1179	8.2623	30.0841	10.779	8.7087	1.6355	8.2013	29.3245
157	LD30155p OS=Drosophila melanogaster OX=7227 GN=lost PE=1 SV=1	tr|Q9VN21|Q9VN21_DROME		60 kDa		0.0086	CTRL high, MNM low, MST27D low, SNM high, UNO low	4.4432	2.8188	6.6657	5.5865	19.5142	14.82	33.59	14.612	10.514	73.536	10.566	9.8478	9.9471	12.18	42.5409	11.415	12.852	13.11	13.22	50.597	5.3897	4.3544	4.9066	9.3729	24.0236
158	LD12035p OS=Drosophila melanogaster OX=7227 GN=ytr PE=1 SV=1	tr|Q9W1I6|Q9W1I6_DROME		22 kDa		0.0064	CTRL high, MNM low, MST27D low, SNM low, UNO high	12.219	8.4564	12.22	15.363	48.2584	13.832	16.795	19.108	15.771	65.506	12.326	13.13	11.756	10.556	47.768	8.5612	8.5683	9.6138	11.567	38.3103	13.474	14.515	14.72	9.3729	52.0819
159	LD40489p OS=Drosophila melanogaster OX=7227 GN=SF2 PE=1 SV=1	tr|Q9V3W7|Q9V3W7_DROME		28 kDa	TRUE	0.0047	CTRL low, MNM low, MST27D high, SNM low, UNO high	13.33	11.275	15.553	13.966	54.124	9.8799	9.8795	10.116	14.456	44.3314	7.9242	13.13	9.0428	8.9323	39.0293	2.8537	9.2824	7.8658	11.567	31.5689	16.169	13.063	19.626	15.231	64.089
160	Hsc70Cb, isoform G OS=Drosophila melanogaster OX=7227 GN=Hsc70Cb PE=1 SV=1	tr|M9MSL3|M9MSL3_DROME		92 kDa		0.51	[]	8.8863	15.973	23.33	2.7933	50.9826	2.964	12.843	5.6201	1.3142	22.7413	7.9242	7.3859	8.1385	18.677	42.1256	8.5612	12.138	7.8658	2.4787	31.0437	9.432	1.4515	26.168	17.574	54.6255
161	60S ribosomal protein L5 OS=Drosophila melanogaster OX=7227 GN=RpL5 PE=1 SV=2	sp|Q9W5R8|RL5_DROME (+1)		34 kDa		0.086	[]	8.8863	8.4564	8.8876	9.7764	36.0067	9.8799	12.843	10.116	2.6284	35.4673	9.6851	10.668	12.66	14.616	47.6291	7.8478	9.2824	12.236	12.393	41.7592	5.3897	8.7087	4.9066	7.0297	26.0347
162	60S acidic ribosomal protein P0 OS=Drosophila melanogaster OX=7227 GN=RpLP0 PE=1 SV=1	sp|P19889|RLA0_DROME (+1)		34 kDa		0.0003	CTRL low, MNM low, MST27D high, SNM low, UNO high	11.108	11.275	17.775	18.156	58.314	6.9159	7.9036	4.4961	3.9426	23.2582	6.1632	8.2065	8.1385	11.368	33.8762	4.9941	7.1403	6.9919	7.4361	26.5624	13.474	10.16	14.72	12.888	51.242
163	CD2 antigen cytoplasmic tail-binding protein 2 homolog OS=Drosophila melanogaster OX=7227 GN=holn1 PE=1 SV=1	sp|Q9VKV5|CD2B2_DROME		37 kDa		0.26	[]	9.9971	6.5772	8.8876	8.3798	33.8417	10.868	6.9157	11.24	7.8853	36.909	9.6851	11.489	9.9471	12.992	44.1132	8.5612	8.5683	6.9919	8.2623	32.3837	8.0845	7.2573	14.72	11.716	41.7778
164	Cleavage and polyadenylation specificity factor subunit 4 OS=Drosophila melanogaster OX=7227 GN=Clp PE=1 SV=1	sp|Q9VPT8|CPSF4_DROME		33 kDa	TRUE	0.41	[]	13.33	10.336	9.9985	12.57	46.2345	3.952	9.8795	3.3721	6.5711	23.7747	10.566	12.31	5.4257	8.1202	36.4219	19.263	12.138	4.3699	4.9574	40.7283	13.474	17.417	3.2711	12.888	47.0501
165	LD30439p OS=Drosophila melanogaster OX=7227 GN=Dmel\CG12608 PE=1 SV=2	tr|Q9VXW3|Q9VXW3_DROME		49 kDa	TRUE	0.038	[]	15.414	12.549	14.351	13.851	56.165	18.176	16.199	15.059	18.291	67.725	12.676	17.56	11.681	9.6774	51.5944	4.2512	9.2235	11.745	11.069	36.2887	17.406	18.749	9.6785	10.448	56.2815
166	LD25561p OS=Drosophila melanogaster OX=7227 GN=ND-30 PE=1 SV=1	tr|Q9VZU4|Q9VZU4_DROME		30 kDa		0.12	[]	14.44	7.5168	7.7766	12.57	42.3034	13.832	13.831	15.736	13.142	56.541	11.446	9.8478	13.564	7.3082	42.166	7.1344	6.4262	9.6138	9.0886	32.263	10.779	13.063	1.6355	10.545	36.0225
167	Cluster of Vesicle-fusing ATPase 1 OS=Drosophila melanogaster OX=7227 GN=comt PE=2 SV=1 (sp|P46461|NSF1_DROME)	sp|P46461|NSF1_DROME [4]		83 kDa	TRUE	< 0.00010	CTRL low, MNM low, MST27D low, SNM high, UNO low	5.554	8.4564	6.6657	4.1899	24.866	0.98799	12.843	0	1.3142	15.1452	3.5218	4.1033	2.7128	2.4361	12.774	21.403	22.135	27.093	24.787	95.418	1.3474	0	4.9066	4.6865	10.9405
168	GH08125p OS=Drosophila melanogaster OX=7227 GN=Dmel\CG11808 PE=2 SV=1	tr|Q7K1H5|Q7K1H5_DROME		26 kDa		0.024	[]	12.219	10.336	8.8876	13.966	45.4086	10.868	6.9157	11.24	9.1995	38.2232	8.8046	7.3859	9.0428	7.3082	32.5415	7.1344	8.5683	7.8658	8.2623	31.8308	9.432	14.515	17.991	10.545	52.483
169	Isoform 2 of Mediator of RNA polymerase II transcription subunit 14 OS=Drosophila melanogaster OX=7227 GN=MED14	sp|Q9W0P8-3|MED14_DROME (+1)		173 kDa	TRUE	0.00017	CTRL low, MNM low, MST27D high, SNM low, UNO high	15.551	15.973	14.442	19.553	65.519	3.952	5.9277	4.4961	2.6284	17.0042	2.6414	9.0272	6.33	6.4962	24.4948	9.2747	6.4262	4.3699	5.7836	25.8544	18.864	11.612	6.5421	16.403	53.4211
170	LD21931p OS=Drosophila melanogaster OX=7227 GN=CDC40 PE=1 SV=1	tr|Q9VD52|Q9VD52_DROME		65 kDa	TRUE	0.0071	CTRL low, MNM low, MST27D high, SNM low, UNO high	12.219	10.336	8.8876	11.173	42.6156	4.9399	4.9398	2.248	2.6284	14.7561	3.5218	6.5652	2.7128	7.3082	20.108	5.7075	9.9964	1.748	4.1312	21.5831	9.432	14.515	8.1776	5.8581	37.9827
171	LD32469p OS=Drosophila melanogaster OX=7227 GN=SC35 PE=1 SV=1	tr|Q9V3T8|Q9V3T8_DROME		21 kDa	TRUE	0.005	CTRL high, MNM low, MST27D low, SNM low, UNO low	5.554	5.6376	4.4438	8.3798	24.0152	14.82	10.867	11.24	17.085	54.012	12.326	7.3859	9.0428	7.3082	36.0629	2.8537	4.9982	8.7398	9.9148	26.5065	6.7371	10.16	6.5421	7.0297	30.4689
172	Biorientation defective 1, isoform B OS=Drosophila melanogaster OX=7227 GN=BOD1 PE=1 SV=1	tr|Q8IMM6|Q8IMM6_DROME		125 kDa		0.00014	CTRL low, MNM low, MST27D high, SNM low, UNO high	13.33	11.275	14.442	15.363	54.41	3.952	1.9759	8.9922	6.5711	21.4912	5.2828	9.0272	5.4257	5.6842	25.4199	9.2747	5.7122	2.6219	5.7836	23.3924	14.822	11.612	14.72	21.089	62.243
173	Cluster of FI03683p OS=Drosophila melanogaster OX=7227 GN=sm PE=1 SV=1 (tr|A1ZBN3|A1ZBN3_DROME)	tr|A1ZBN3|A1ZBN3_DROME [12]		44 kDa	TRUE	0.29	[]	8.8863	4.698	5.5547	2.7933	21.9323	2.964	7.9036	17.984	19.713	48.5646	4.4023	9.8478	11.756	14.616	40.6221	0.71344	5.7122	3.4959	14.046	23.9675	5.3897	1.4515	11.449	3.5149	21.8051
174	Elongin B OS=Drosophila melanogaster OX=7227 GN=EloB PE=1 SV=1	tr|O44226|O44226_DROME		13 kDa		0.00025	CTRL low, MNM low, MST27D high, SNM low, UNO high	16.662	14.094	14.442	23.743	68.941	13.832	8.8916	7.8681	14.456	45.0477	7.0437	9.8478	6.33	4.8722	28.0937	8.5612	6.4262	6.1179	8.2623	29.3676	14.822	24.675	16.355	23.432	79.284
175	Cluster of Cleavage and polyadenylation specificity factor subunit CG7185 OS=Drosophila melanogaster OX=7227 GN=CG7185 PE=1 SV=2 (sp|Q9VSH4|CPSF6_DROME)	sp|Q9VSH4|CPSF6_DROME [2]		71 kDa	TRUE	0.62	[]	7.7756	6.5772	9.9985	9.7764	34.1277	10.868	8.8916	10.116	11.828	41.7036	11.446	9.8478	8.1385	7.3082	36.7405	12.842	5.7122	6.9919	9.0886	34.6347	10.779	10.16	9.8132	8.2013	38.9535
176	FI12409p OS=Drosophila melanogaster OX=7227 GN=Dmel\CG9123 PE=2 SV=1	tr|Q9VXW4|Q9VXW4_DROME		49 kDa	TRUE	0.0013	CTRL high, MNM low, MST27D high, SNM low, UNO high	16.799	13.76	12.312	16.875	59.746	13.44	13.439	18.662	21.136	66.677	10.216	10.343	10.022	8.1871	38.7681	7.1637	8.6271	10.979	10.413	37.1828	17.627	21.891	14.854	14.156	68.528
177	RuvB-like helicase 2 OS=Drosophila melanogaster OX=7227 GN=rept PE=1 SV=1	sp|Q9V3K3|RUVB2_DROME (+1)		54 kDa		0.085	[]	6.6648	9.396	7.7766	8.3798	32.2172	7.9039	8.8916	0	1.3142	18.1097	7.9242	9.0272	8.1385	11.368	36.4579	9.9881	8.5683	8.7398	9.0886	36.3848	5.3897	7.2573	9.8132	8.2013	30.6615
178	Cluster of Myosin heavy chain-like, isoform F OS=Drosophila melanogaster OX=7227 GN=Mhcl PE=3 SV=1 (tr|Q0KI66|Q0KI66_DROME)	tr|Q0KI66|Q0KI66_DROME [3]		216 kDa	TRUE	0.00036	CTRL low, MNM high, MST27D low, SNM high, UNO low	3.3324	5.411	0	2.7933	11.5367	0	2.9639	0	0	2.9639	10.353	7.188	14.25	19.293	51.084	33.359	17.679	12.025	12.194	75.257	0	0	0	1.1716	1.1716
179	RalA-binding protein 1 OS=Drosophila melanogaster OX=7227 GN=Rlip PE=1 SV=1	sp|Q9VDG2|RLIP_DROME (+1)		72 kDa	TRUE	0.47	[]	8.8863	7.5168	7.7766	11.173	35.3527	4.9399	10.867	7.8681	11.828	35.503	3.5218	5.7446	8.1385	5.6842	23.0891	7.8478	6.4262	6.1179	9.9148	30.3067	10.779	7.2573	0	8.2013	26.2376
180	26S proteasome non-ATPase regulatory subunit 1 OS=Drosophila melanogaster OX=7227 GN=Rpn2 PE=3 SV=1	tr|A0A0B4KI10|A0A0B4KI10_DROME		114 kDa		0.0073	CTRL low, MNM low, MST27D low, SNM high, UNO low	6.6648	4.698	13.331	2.7933	27.4871	8.8919	11.855	4.4961	6.5711	31.8141	3.5218	5.7446	11.756	5.6842	26.7066	12.128	9.9964	16.606	16.525	55.2554	2.6948	1.4515	4.9066	3.5149	12.5678
181	Cluster of 26S proteasome regulatory complex subunit p48B OS=Drosophila melanogaster OX=7227 GN=Rpt1 PE=1 SV=1 (tr|Q7KMQ0|Q7KMQ0_DROME)	tr|Q7KMQ0|Q7KMQ0_DROME [3]		49 kDa	TRUE	0.017	[]	4.4432	4.698	6.6657	6.9831	22.79	1.976	8.8916	1.124	2.6284	14.62	1.7609	2.462	2.7128	1.6241	8.5598	11.415	11.424	6.9919	9.9148	39.7457	5.3897	1.4515	13.084	8.2013	28.1265
182	Uncharacterized protein, isoform B OS=Drosophila melanogaster OX=7227 GN=Dmel\CG9915 PE=1 SV=1	tr|A8JV07|A8JV07_DROME		91 kDa		0.014	CTRL high, MNM low, MST27D high, SNM low, UNO high	6.6648	11.275	6.6657	11.173	35.7785	9.8799	6.9157	6.7441	11.828	35.3677	8.8046	5.7446	4.5214	4.0601	23.1307	5.7075	4.2842	4.3699	6.6099	20.9715	10.779	8.7087	13.084	9.3729	41.9446
183	LD23870p OS=Drosophila melanogaster OX=7227 GN=RnpS1 PE=1 SV=2	tr|Q9VHC0|Q9VHC0_DROME		42 kDa		0.0004	CTRL low, MNM low, MST27D high, SNM low, UNO high	9.9971	11.275	15.553	13.966	50.7911	11.856	8.8916	10.116	9.1995	40.0631	10.566	6.5652	9.0428	9.7443	35.9183	5.7075	12.138	8.7398	9.0886	35.6739	16.169	15.966	16.355	15.231	63.721
184	Peptidyl-prolyl cis-trans isomerase OS=Drosophila melanogaster OX=7227 GN=cg11777 PE=1 SV=1	tr|Q8MKJ6|Q8MKJ6_DROME		18 kDa	TRUE	0.00017	CTRL low, MNM low, MST27D high, SNM low, UNO high	14.44	15.034	14.442	16.76	60.676	7.9039	7.9036	6.7441	10.514	33.0656	7.0437	7.3859	6.33	6.4962	27.2558	4.9941	7.1403	5.2439	4.1312	21.5095	14.822	18.869	6.5421	15.231	55.4641
185	Cluster of Ubiquitin-40S ribosomal protein S27a OS=Drosophila melanogaster OX=7227 GN=RpS27A PE=1 SV=2 (sp|P15357|RS27A_DROME)	sp|P15357|RS27A_DROME [4]		18 kDa	TRUE	0.11	[]	8.8863	5.6376	7.7766	6.9831	29.2836	12.844	7.9036	8.9922	6.5711	36.3109	3.5218	5.7446	6.33	5.6842	21.2806	7.8478	5.7122	8.7398	6.6099	28.9097	5.3897	7.2573	9.8132	7.0297	29.4899
186	60S ribosomal protein L7 OS=Drosophila melanogaster OX=7227 GN=RpL7 PE=1 SV=2	sp|P32100|RL7_DROME (+1)		30 kDa	TRUE	< 0.00010	CTRL high, MNM high, MST27D low, SNM high, UNO low	4.4432	1.8792	3.3328	4.1899	13.8451	5.9279	5.9277	7.8681	2.6284	22.3521	7.0437	7.3859	9.9471	8.1202	32.4969	9.2747	9.9964	10.488	7.4361	37.1952	1.3474	0	1.6355	1.1716	4.1545
187	40S ribosomal protein SA OS=Drosophila melanogaster OX=7227 GN=sta PE=1 SV=3	sp|P38979|RSSA_DROME		30 kDa		0.00016	CTRL low, MNM low, MST27D high, SNM low, UNO high	11.108	8.4564	13.331	9.7764	42.6718	3.952	4.9398	5.6201	5.2569	19.7688	7.9242	8.2065	9.0428	8.9323	34.1058	4.2806	9.2824	6.9919	6.6099	27.1648	12.127	11.612	9.8132	15.231	48.7832
188	40S ribosomal protein S4 OS=Drosophila melanogaster OX=7227 GN=RpS4 PE=1 SV=2	sp|P41042|RS4_DROME (+1)		29 kDa		0.00051	CTRL low, MNM high, MST27D low, SNM high, UNO low	2.2216	3.7584	5.5547	5.5865	17.1212	4.9399	11.855	6.7441	3.9426	27.4816	10.566	12.31	9.9471	11.368	44.1911	9.2747	10.71	11.362	6.6099	37.9566	5.3897	2.9029	1.6355	3.5149	13.443
189	Protein crooked neck OS=Drosophila melanogaster OX=7227 GN=crn PE=2 SV=2	sp|P17886|CRN_DROME		84 kDa	TRUE	0.11	[]	9.9971	9.396	8.8876	8.3798	36.6605	7.9039	7.9036	7.8681	6.5711	30.2467	8.8046	9.0272	9.0428	10.556	37.4306	5.7075	8.5683	6.1179	6.6099	27.0036	10.779	11.612	4.9066	9.3729	36.6705
190	Elongin C, isoform A OS=Drosophila melanogaster OX=7227 GN=EloC PE=1 SV=1	tr|Q7JWD6|Q7JWD6_DROME		13 kDa		0.27	[]	13.33	9.396	9.9985	15.363	48.0875	10.868	6.9157	8.9922	15.771	42.5469	7.9242	8.2065	8.1385	8.1202	32.3894	8.5612	4.9982	11.362	7.4361	32.3575	13.474	15.966	4.9066	12.888	47.2346
191	Polyadenylate-binding protein OS=Drosophila melanogaster OX=7227 GN=pAbp PE=1 SV=3	sp|P21187|PABP_DROME		70 kDa	TRUE	0.24	[]	4.4432	5.6376	7.7766	6.9831	24.8405	0	7.9036	0	1.3142	9.2178	7.0437	8.2065	4.5214	5.6842	25.4558	7.1344	7.8543	2.6219	4.1312	21.7418	4.0423	4.3544	11.449	4.6865	24.5322
192	Cluster of Mi-2, isoform D OS=Drosophila melanogaster OX=7227 GN=Mi-2 PE=1 SV=1 (tr|M9PIA6|M9PIA6_DROME)	tr|M9PIA6|M9PIA6_DROME [4]		223 kDa	TRUE	0.068	[]	3.3324	7.5168	7.7766	8.3798	27.0056	4.9399	3.9518	5.6201	6.5711	21.0829	10.566	9.0272	7.2343	8.1202	34.9477	7.8478	8.5683	12.236	11.567	40.2191	10.779	5.8058	6.5421	14.059	37.1859
193	Protein strawberry notch OS=Drosophila melanogaster OX=7227 GN=sno PE=1 SV=2	sp|A8JUV0|SBNO_DROME		180 kDa	TRUE	0.2	[]	7.7756	5.6376	3.3328	8.3798	25.1258	6.9159	6.9157	3.3721	11.828	29.0317	7.0437	5.7446	5.4257	4.8722	23.0862	4.2806	4.7742	3.4959	8.2623	20.813	14.399	8.7087	3.2711	17.574	43.9528
194	SD06668p OS=Drosophila melanogaster OX=7227 GN=Dmel\CG6695 PE=2 SV=3	tr|Q9VC54|Q9VC54_DROME		109 kDa		0.24	[]	5.554	9.396	7.7766	5.5865	28.3131	5.9279	8.8916	7.8681	3.9426	26.6302	4.4023	4.9239	7.2343	4.0601	20.6206	1.4269	7.1403	6.1179	6.6099	21.295	9.432	7.2573	8.1776	7.0297	31.8966
195	IP14655p OS=Drosophila melanogaster OX=7227 GN=tbrd-2 PE=2 SV=1	tr|Q4V5A7|Q4V5A7_DROME		75 kDa	TRUE	0.019	[]	12.219	5.6376	8.8876	8.3798	35.124	5.9279	6.9157	4.4961	3.9426	21.2823	3.5218	4.9239	2.7128	4.8722	16.0307	2.8537	4.2842	3.4959	4.1312	14.765	5.3897	5.8058	0	7.0297	18.2252
196	Splicing factor U2af 38 kDa subunit OS=Drosophila melanogaster OX=7227 GN=U2af38 PE=1 SV=2	sp|Q94535|U2AF1_DROME (+1)		30 kDa		0.01	CTRL high, MNM high, MST27D low, SNM high, UNO low	5.554	5.6376	6.6657	6.9831	24.8404	9.8799	8.8916	10.116	11.828	40.7155	11.446	8.2065	7.2343	8.1202	35.007	9.2747	9.2824	7.8658	9.0886	35.5115	6.7371	8.7087	1.6355	5.8581	22.9394
197	FI18136p1 OS=Drosophila melanogaster OX=7227 GN=Dmel\CG12877 PE=2 SV=1	tr|Q2PDP6|Q2PDP6_DROME		112 kDa		0.00016	CTRL low, MNM low, MST27D high, SNM low, UNO high	13.33	6.5772	11.109	12.57	43.5862	2.964	3.9518	3.3721	7.8853	18.1732	2.6414	6.5652	5.4257	4.0601	18.6924	7.1344	4.2842	2.6219	7.4361	21.4766	16.169	11.612	16.355	24.604	68.74
198	Hyperplastic discs, isoform B OS=Drosophila melanogaster OX=7227 GN=hyd PE=1 SV=1	tr|A0A0B4LGZ6|A0A0B4LGZ6_DROME		319 kDa	TRUE	0.0011	CTRL low, MNM low, MST27D low, SNM high, UNO low	0	0.9396	0	0	0.9396	2.964	1.9759	1.124	0	6.0639	3.5218	9.0272	4.5214	6.4962	23.5666	12.842	17.137	10.488	14.046	54.513	1.3474	1.4515	3.2711	16.403	22.473
199	ATP synthase subunit alpha, mitochondrial OS=Drosophila melanogaster OX=7227 GN=blw PE=1 SV=2	sp|P35381|ATPA_DROME		59 kDa		0.033	[]	5.554	8.4564	11.109	9.7764	34.8958	1.976	6.9157	2.248	3.9426	15.0823	1.7609	4.1033	5.4257	4.8722	16.1621	7.8478	9.9964	7.8658	9.0886	34.7986	9.432	2.9029	16.355	9.3729	38.0628
200	Isoform Embryonic of Tropomyosin-2 OS=Drosophila melanogaster OX=7227 GN=Tm2	sp|P09491-2|TPM2_DROME (+1)		33 kDa	TRUE	0.14	[]	3.3324	23.49	5.5547	16.173	48.5501	0	6.9157	0	0	6.9157	7.5547	4.1033	9.5676	8.1202	29.3458	17.951	8.5683	4.3699	7.9156	38.8048	12.909	6.6482	7.4913	9.3729	36.4214
201	Clathrin heavy chain OS=Drosophila melanogaster OX=7227 GN=Chc PE=1 SV=1	sp|P29742|CLH_DROME (+1)		191 kDa		< 0.00010	CTRL low, MNM low, MST27D high, SNM high, UNO low	6.6648	9.396	6.6657	1.3966	24.1231	0	0	0	0	0	0	0.82065	1.8086	0.81203	3.44128	14.269	12.138	13.11	8.2623	47.7793	1.3474	1.4515	1.6355	4.6865	9.1209
202	Maternal protein exuperantia OS=Drosophila melanogaster OX=7227 GN=exu PE=1 SV=2	sp|P28750|EXU_DROME (+1)		58 kDa		0.0067	CTRL high, MNM high, MST27D low, SNM high, UNO low	3.3324	1.8792	5.5547	2.7933	13.5596	3.952	17.783	8.9922	7.8853	38.6125	5.2828	12.31	9.0428	13.804	40.4396	8.5612	10.71	6.1179	7.4361	32.8252	1.3474	0	3.2711	1.1716	5.7901
203	Cluster of Elongation factor 1-alpha 1 OS=Drosophila melanogaster OX=7227 GN=eEF1alpha1 PE=1 SV=2 (sp|P08736|EF1A1_DROME)	sp|P08736|EF1A1_DROME [3]		50 kDa	TRUE	0.00063	CTRL low, MNM low, MST27D high, SNM low, UNO high	11.108	9.396	13.331	12.57	46.405	3.952	8.8916	5.6201	7.8853	26.349	6.1632	5.7446	5.4257	5.6842	23.0177	8.5612	10.71	10.488	8.2623	38.0215	10.779	10.16	17.991	16.403	55.333
204	Cluster of Serine/threonine-protein kinase PITSLRE OS=Drosophila melanogaster OX=7227 GN=Pitslre PE=1 SV=1 (sp|Q9VPC0|KP58_DROME)	sp|Q9VPC0|KP58_DROME [2]		109 kDa	TRUE	0.37	[]	6.6648	4.698	8.8876	11.173	31.4234	5.9279	4.9398	4.4961	6.5711	21.9349	5.2828	4.1033	5.4257	3.2481	18.0599	5.7075	5.7122	5.2439	8.2623	24.9259	9.432	2.9029	1.6355	8.2013	22.1717
205	60S ribosomal protein L13a OS=Drosophila melanogaster OX=7227 GN=RpL13A PE=1 SV=1	sp|Q9VNE9|RL13A_DROME		24 kDa		0.097	[]	5.554	2.8188	5.5547	2.7933	16.7208	2.964	3.9518	1.124	3.9426	11.9824	4.4023	4.9239	3.6171	6.4962	19.4395	2.1403	4.2842	5.2439	4.1312	15.7996	2.6948	1.4515	1.6355	3.5149	9.2967
206	IP14417p1 OS=Drosophila melanogaster OX=7227 GN=tbrd-1 PE=2 SV=1	tr|Q9VCG6|Q9VCG6_DROME		59 kDa	TRUE	0.0013	CTRL high, MNM low, MST27D high, SNM low, UNO low	15.551	9.396	11.109	6.9831	43.0391	7.9039	6.9157	7.8681	7.8853	30.573	3.5218	4.1033	3.6171	4.0601	15.3023	3.5672	3.5701	6.1179	2.4787	15.7339	6.7371	5.8058	1.6355	7.0297	21.2081
207	Transcription initiation factor TFIID subunit 8 OS=Drosophila melanogaster OX=7227 GN=Taf8 PE=1 SV=1	sp|Q9VWY6|TAF8_DROME		37 kDa		0.057	[]	9.9971	6.5772	5.5547	8.3798	30.5088	4.9399	3.9518	3.3721	2.6284	14.8922	4.4023	8.2065	5.4257	4.0601	22.0946	7.8478	6.4262	6.1179	4.9574	25.3493	10.779	7.2573	4.9066	5.8581	28.801
208	LD45195p OS=Drosophila melanogaster OX=7227 GN=Non2 PE=1 SV=1	tr|Q9VZY0|Q9VZY0_DROME		27 kDa	TRUE	0.0095	CTRL low, MNM low, MST27D high, SNM low, UNO high	8.8863	8.4564	8.8876	8.3798	34.6101	4.9399	3.9518	7.8681	10.514	27.2738	8.8046	4.9239	7.2343	5.6842	26.647	1.4269	4.9982	6.1179	7.4361	19.9791	10.779	11.612	9.8132	10.545	42.7492
209	Laminin subunit alpha OS=Drosophila melanogaster OX=7227 GN=LanA PE=1 SV=2	sp|Q00174|LAMA_DROME		411 kDa	TRUE	0.33	[]	61.094	3.7584	8.8876	0	73.74	0.98799	0	1.124	6.5711	8.68309	3.5218	0	0.90428	0	4.42608	0	0	1.748	1.6525	3.4005	20.211	43.544	1.6355	0	65.3905
210	LD03220p OS=Drosophila melanogaster OX=7227 GN=Stip1 PE=1 SV=1	tr|Q9VPN5|Q9VPN5_DROME		56 kDa		0.002	CTRL low, MNM low, MST27D high, SNM low, UNO high	12.219	8.4564	13.331	5.5865	39.5929	3.952	1.9759	0	5.2569	11.1848	0.88046	0.82065	1.8086	1.6241	5.13381	0.71344	2.1421	1.748	3.3049	7.90844	13.474	5.8058	26.168	11.716	57.1638
211	NADH dehydrogenase (Ubiquinone) 49 kDa subunit-like OS=Drosophila melanogaster OX=7227 GN=ND-49L PE=3 SV=2	tr|Q9VBR4|Q9VBR4_DROME		60 kDa	TRUE	0.00021	CTRL high, MNM high, MST27D low, SNM low, UNO low	1.1108	2.8188	3.3328	4.1899	11.4523	10.484	6.9157	9.6791	6.5711	33.6499	7.9242	7.8874	7.7869	8.6165	32.215	2.8537	4.2842	5.2439	4.9574	17.3392	5.3897	0	1.6355	4.6865	11.7117
212	LD38070p OS=Drosophila melanogaster OX=7227 GN=Usp39 PE=1 SV=2	tr|Q9VWP1|Q9VWP1_DROME		58 kDa	TRUE	0.29	[]	3.3324	4.698	3.3328	1.3966	12.7598	1.976	0.98795	4.4961	5.2569	12.717	2.6414	4.1033	8.1385	10.556	25.4392	4.9941	2.8561	6.9919	4.1312	18.9733	1.3474	0	3.2711	7.0297	11.6482
213	Cluster of GH10652p OS=Drosophila melanogaster OX=7227 GN=BcDNA:HL07910 PE=1 SV=1 (tr|Q8MZI3|Q8MZI3_DROME)	tr|Q8MZI3|Q8MZI3_DROME [6]		88 kDa	TRUE	0.14	[]	7.7241	2.8188	11.058	6.9831	28.584	0	7.9036	0	0	7.9036	0	6.5652	1.8086	2.4361	10.8099	4.9941	8.5683	0.87398	4.9574	19.3938	1.3474	1.4515	3.2711	3.5149	9.5849
214	CG10206-PA OS=Drosophila melanogaster OX=7227 GN=nop5 PE=1 SV=2	tr|Q9VM69|Q9VM69_DROME		57 kDa		0.04	[]	14.44	8.4564	6.6657	9.7764	39.3385	3.952	6.9157	6.7441	3.9426	21.5544	7.0437	6.5652	8.1385	9.7443	31.4917	9.9881	9.2824	11.362	9.9148	40.5473	9.432	7.2573	6.5421	11.716	34.9474
215	TBP-associated factor 7, isoform B OS=Drosophila melanogaster OX=7227 GN=Taf7 PE=1 SV=1	tr|B7Z0V1|B7Z0V1_DROME		51 kDa	TRUE	0.0071	CTRL low, MNM high, MST27D low, SNM high, UNO high	5.554	6.5772	5.5547	8.3798	26.0657	2.964	5.9277	4.4961	0	13.3878	3.5218	7.3859	10.851	8.1202	29.8789	11.415	7.1403	10.488	7.4361	36.4794	12.127	8.7087	11.449	8.2013	40.486
216	LD41277p OS=Drosophila melanogaster OX=7227 GN=Dmel\CG6227 PE=1 SV=1	tr|Q9VXW2|Q9VXW2_DROME		136 kDa	TRUE	0.00022	CTRL high, MNM high, MST27D low, SNM high, UNO low	2.2216	0	2.2219	1.3966	5.8401	5.9279	6.9157	5.6201	7.8853	26.349	3.5218	9.0272	9.0428	5.6842	27.276	3.5672	7.8543	6.9919	6.6099	25.0233	1.3474	2.9029	0	1.1716	5.4219
217	60S ribosomal protein L8 OS=Drosophila melanogaster OX=7227 GN=RpL8 PE=1 SV=1	sp|Q9V3G1|RL8_DROME		28 kDa		0.00016	CTRL low, MNM high, MST27D low, SNM high, UNO low	4.4432	2.8188	5.5547	4.1899	17.0066	3.952	7.9036	3.3721	2.6284	17.8561	10.566	9.8478	7.2343	10.556	38.2041	8.5612	10.71	5.2439	8.2623	32.7774	2.6948	1.4515	1.6355	3.5149	9.2967
218	H/ACA ribonucleoprotein complex subunit 2-like protein OS=Drosophila melanogaster OX=7227 GN=NHP2 PE=1 SV=1	sp|Q9V3U2|NHP2_DROME (+1)		18 kDa		0.0087	CTRL low, MNM high, MST27D high, SNM high, UNO low	6.6648	5.6376	6.6657	6.9831	25.9512	1.976	6.9157	2.248	1.3142	12.4539	5.2828	5.7446	7.2343	4.8722	23.1339	8.5612	6.4262	5.2439	7.4361	27.6674	4.0423	4.3544	3.2711	4.6865	16.3543
219	Putative ATP-dependent RNA helicase CG14443 OS=Drosophila melanogaster OX=7227 GN=CG14443 PE=3 SV=2	sp|Q9W3Y5|Y4443_DROME		83 kDa		0.49	[]	6.6648	5.6376	12.22	9.7764	34.2988	2.964	4.9398	10.116	5.2569	23.2767	4.4023	5.7446	7.2343	7.3082	24.6894	1.4269	4.9982	6.9919	3.3049	16.7219	16.169	2.9029	3.2711	8.2013	30.5443
220	H/ACA ribonucleoprotein complex subunit 3 OS=Drosophila melanogaster OX=7227 GN=CG7637 PE=2 SV=1	sp|Q9V5P6|NOP10_DROME		8 kDa	TRUE	0.12	[]	13.33	6.5772	7.7766	9.7764	37.4602	3.952	5.9277	5.6201	3.9426	19.4424	7.0437	13.13	6.33	5.6842	32.1879	12.842	8.5683	8.7398	7.4361	37.5862	8.0845	8.7087	3.2711	7.0297	27.094
221	E3 ubiquitin-protein ligase Ubr3 OS=Drosophila melanogaster OX=7227 GN=Ubr3 PE=1 SV=4	sp|Q9W3M3|UBR3_DROME (+1)		247 kDa	TRUE	< 0.00010	CTRL high, MNM low, MST27D low, SNM low, UNO low	0	0	0	0	0	48.411	26.675	32.597	31.541	139.224	0	0	0	0	0	0	0	0	0	0	0	0	0	0	0
222	26S proteasome regulatory complex subunit p50 OS=Drosophila melanogaster OX=7227 GN=Rpt5 PE=1 SV=1	tr|Q9V3V6|Q9V3V6_DROME		48 kDa	TRUE	0.0073	CTRL low, MNM low, MST27D high, SNM high, UNO low	5.554	6.5772	10.402	7.4905	30.0237	2.964	6.9157	3.3721	2.6284	15.8802	6.1632	5.2221	5.4257	4.8722	21.6832	9.2747	9.5418	10.488	11.567	40.8715	0	1.4515	8.1776	7.0297	16.6588
223	DnaJ-like-2, isoform A OS=Drosophila melanogaster OX=7227 GN=Droj2 PE=1 SV=1	tr|Q9VFV9|Q9VFV9_DROME		45 kDa		0.0012	CTRL low, MNM low, MST27D high, SNM high, UNO high	11.108	10.336	13.331	2.7933	37.5683	0	2.9639	0	0	2.9639	2.6414	2.462	4.5214	4.0601	13.6849	11.415	11.424	6.9919	5.7836	35.6145	6.7371	10.16	6.5421	7.0297	30.4689
224	Hpr1 OS=Drosophila melanogaster OX=7227 GN=Hpr1 PE=1 SV=1	tr|Q9VNI8|Q9VNI8_DROME		81 kDa	TRUE	0.00015	CTRL low, MNM high, MST27D low, SNM high, UNO low	1.1108	0	2.2219	0	3.3327	0.98799	2.9639	6.7441	0	10.696	6.1632	7.3859	6.33	11.368	31.2471	4.9941	9.2824	6.9919	8.2623	29.5307	0	0	0	2.3432	2.3432
225	Heat shock protein 60A OS=Drosophila melanogaster OX=7227 GN=Hsp60A PE=1 SV=3	sp|O02649|CH60A_DROME		61 kDa	TRUE	0.0067	CTRL low, MNM low, MST27D high, SNM low, UNO high	13.285	13.418	18.087	14.833	59.623	8.5364	10.828	7.0816	6.0982	32.5442	9.069	6.8116	8.41	5.928	30.2186	7.8195	7.1119	9.0022	5.4863	29.4199	14.31	9.1445	22.8	10.1	56.3545
226	ATP synthase subunit beta, mitochondrial OS=Drosophila melanogaster OX=7227 GN=ATPsynbeta PE=1 SV=3	sp|Q05825|ATPB_DROME (+1)		54 kDa	TRUE	0.093	[]	7.9795	9.5685	10.656	6.413	34.617	1.5727	10.061	2.248	2.6284	16.5101	4.9234	4.5889	6.8651	3.2481	19.6255	15.827	9.4135	8.9003	10.404	44.5448	4.8397	2.9029	15.688	4.2082	27.6388
227	Cluster of Isoform A of Tropomyosin-1, isoforms 9A/A/B OS=Drosophila melanogaster OX=7227 GN=Tm1 (sp|P06754-2|TPM1_DROME)	sp|P06754-2|TPM1_DROME [2]		29 kDa	TRUE	< 0.00010	CTRL low, MNM high, MST27D low, SNM high, UNO low	3.4493	7.3837	2.9638	5.5714	19.3682	0	3.6236	0	0	3.6236	12.974	10.825	13.968	13.62	51.387	13.716	16.261	7.4662	9.8189	47.2621	4.5021	3.3983	7.3049	2.979	18.1843
228	LD24704p OS=Drosophila melanogaster OX=7227 GN=Dmel\CG16903 PE=1 SV=1	tr|Q9W526|Q9W526_DROME		62 kDa	TRUE	0.05	[]	7.7756	3.7584	7.7766	5.5865	24.8971	6.9159	4.9398	2.248	7.8853	21.989	3.5218	4.1033	4.5214	2.4361	14.5826	3.5672	4.2842	3.4959	6.6099	17.9572	12.127	10.16	4.9066	7.0297	34.2233
229	UpSET, isoform A OS=Drosophila melanogaster OX=7227 GN=upSET PE=1 SV=3	tr|Q9VUB5|Q9VUB5_DROME		336 kDa		0.014	CTRL low, MNM low, MST27D high, SNM low, UNO high	11.108	3.7584	7.7766	9.7764	32.4194	1.976	7.9036	1.124	0	11.0036	3.5218	3.2826	2.7128	1.6241	11.1413	7.1344	7.8543	3.4959	4.9574	23.442	13.474	8.7087	4.9066	17.574	44.6633
230	Cluster of Protein disulfide-isomerase OS=Drosophila melanogaster OX=7227 GN=Pdi PE=2 SV=1 (sp|P54399|PDI_DROME)	sp|P54399|PDI_DROME [3]		56 kDa	TRUE	0.017	[]	8.8863	10.336	16.664	2.7933	38.6796	6.9159	4.9398	0	2.6284	14.4841	1.7609	2.462	1.8086	0.81203	6.84353	4.9941	5.7122	2.6219	1.6525	14.9807	6.7371	5.8058	17.991	12.888	43.4219
231	Cluster of Casein kinase II beta subunit, isoform K OS=Drosophila melanogaster OX=7227 GN=CkIIbeta PE=1 SV=1 (tr|M9PHA6|M9PHA6_DROME)	tr|M9PHA6|M9PHA6_DROME [3]		27 kDa	TRUE	0.6	[]	5.554	5.6376	5.5547	5.5865	22.3328	7.9039	8.8916	4.4961	6.5711	27.8627	7.9242	4.9239	5.4257	5.6842	23.958	7.1344	4.9982	4.3699	4.9574	21.4599	8.0845	4.3544	6.5421	2.3432	21.3242
232	CG6459 protein OS=Drosophila melanogaster OX=7227 GN=P32 PE=1 SV=1	tr|Q7JXC4|Q7JXC4_DROME		29 kDa		0.97	[]	6.6648	4.698	7.7766	9.7764	28.9158	9.8799	5.9277	12.364	3.9426	32.1142	8.8046	9.8478	9.0428	4.8722	32.5674	7.1344	4.9982	9.6138	6.6099	28.3563	10.779	8.7087	8.1776	3.5149	31.1802
233	Isoform Tmin of Transformer-2 sex-determining protein OS=Drosophila melanogaster OX=7227 GN=tra2	sp|P19018-2|TRA2_DROME (+1)		27 kDa		0.029	[]	4.4432	3.7584	5.5547	5.5865	19.3428	8.8919	8.8916	8.9922	6.5711	33.3468	9.6851	9.0272	8.1385	4.8722	31.723	2.1403	7.1403	6.9919	6.6099	22.8824	6.7371	5.8058	4.9066	4.6865	22.136
234	Calmodulin OS=Drosophila melanogaster OX=7227 GN=Cam PE=1 SV=2	sp|P62152|CALM_DROME (+1)		17 kDa		0.00016	CTRL low, MNM high, MST27D low, SNM high, UNO low	3.3324	3.7584	2.2219	1.3966	10.7093	0.98799	6.9157	1.124	2.6284	11.6561	7.0437	6.5652	9.9471	8.9323	32.4883	10.702	9.2824	9.6138	6.6099	36.2081	4.0423	4.3544	4.9066	2.3432	15.6465
235	60S acidic ribosomal protein P1 OS=Drosophila melanogaster OX=7227 GN=RpLP1 PE=1 SV=2	sp|P08570|RLA1_DROME (+1)		12 kDa		0.0062	CTRL low, MNM low, MST27D high, SNM low, UNO high	12.219	12.215	11.109	12.57	48.113	3.952	8.8916	6.7441	6.5711	26.1588	10.566	10.668	9.9471	5.6842	36.8653	6.4209	6.4262	8.7398	7.4361	29.023	13.474	11.612	8.1776	8.2013	41.4649
236	Cluster of ENSEMBL:ENSBTAP00000024462 (Bos taurus) 47 kDa protein (zz|Y-FGCZCont00463|)	zz|Y-FGCZCont00463| [2]		47 kDa	TRUE	< 0.00010	CTRL high, MNM high, MST27D low, SNM high, UNO low	0	0	0	0	0	11.856	12.843	12.364	14.456	51.519	10.566	9.8478	7.2343	7.3082	34.9563	6.4209	5.7122	9.6138	9.0886	30.8355	0	0	0	0	0
237	Myosin regulatory light chain sqh OS=Drosophila melanogaster OX=7227 GN=sqh PE=1 SV=1	sp|P40423|SQH_DROME (+1)		20 kDa		< 0.00010	CTRL low, MNM high, MST27D low, SNM high, UNO low	1.1108	10.336	2.2219	6.9831	20.6518	0	2.9639	0	0	2.9639	9.6851	8.2065	10.851	13.804	42.5466	17.122	16.423	11.362	12.393	57.3	5.3897	7.2573	0	1.1716	13.8186
238	Cluster of Sarcoplasmic calcium-binding protein, isoform B OS=Drosophila melanogaster OX=7227 GN=CBP PE=1 SV=1 (tr|Q7KVU4|Q7KVU4_DROME)	tr|Q7KVU4|Q7KVU4_DROME [2]		27 kDa	TRUE	0.043	[]	8.8863	8.4564	2.2219	9.7764	29.341	3.952	3.9518	1.124	7.8853	16.9131	4.4023	3.2826	5.4257	2.4361	15.5467	3.5672	4.2842	3.4959	5.7836	17.1309	12.127	8.7087	6.5421	7.0297	34.4075
239	Heat shock protein 67B1 OS=Drosophila melanogaster OX=7227 GN=Hsp67Ba PE=2 SV=2	sp|P05812|HSP6A_DROME		47 kDa		< 0.00010	CTRL low, MNM low, MST27D low, SNM high, UNO low	0	0	0	0	0	0	0	0	0	0	9.6851	7.3859	9.0428	7.3082	33.422	18.549	15.709	23.598	23.135	80.991	0	1.4515	6.5421	3.5149	11.5085
240	LD06533p OS=Drosophila melanogaster OX=7227 GN=HSP20 PE=1 SV=1	tr|Q9VYT5|Q9VYT5_DROME		65 kDa		0.13	[]	8.8863	5.6376	7.7766	8.3798	30.6803	5.9279	0.98795	1.124	7.8853	15.9251	4.4023	2.462	5.4257	1.6241	13.9141	5.7075	1.4281	6.1179	5.7836	19.0371	9.432	7.2573	3.2711	5.8581	25.8185
241	60S ribosomal protein L15 OS=Drosophila melanogaster OX=7227 GN=RpL15 PE=1 SV=1	sp|O17445|RL15_DROME (+1)		24 kDa		0.091	[]	5.554	2.8188	5.5547	9.7764	23.7039	2.964	3.9518	2.248	2.6284	11.7922	3.5218	4.9239	5.4257	4.8722	18.7436	3.5672	3.5701	4.3699	4.1312	15.6384	6.7371	4.3544	4.9066	4.6865	20.6846
242	40S ribosomal protein S8 OS=Drosophila melanogaster OX=7227 GN=RpS8 PE=1 SV=1	sp|Q8MLY8|RS8_DROME (+1)		24 kDa		0.12	[]	7.7756	7.5168	6.6657	8.3798	30.3379	6.9159	6.9157	6.7441	6.5711	27.1468	7.0437	6.5652	9.0428	9.7443	32.396	4.9941	7.1403	5.2439	5.7836	23.1619	10.779	10.16	6.5421	5.8581	33.3392
243	GH15225p OS=Drosophila melanogaster OX=7227 GN=Ulp1 PE=1 SV=1	tr|Q9VWK5|Q9VWK5_DROME		172 kDa	TRUE	< 0.00010	CTRL low, MNM low, MST27D low, SNM low, UNO high	6.6648	6.5772	5.5547	8.3798	27.1765	1.976	2.9639	1.124	2.6284	8.6923	5.2828	3.2826	5.4257	4.8722	18.8633	6.4209	5.7122	3.4959	6.6099	22.2389	16.169	13.063	11.449	12.888	53.569
244	Cluster of Isoform C of 14-3-3 protein epsilon OS=Drosophila melanogaster OX=7227 GN=14-3-3epsilon (sp|P92177-4|1433E_DROME)	sp|P92177-4|1433E_DROME [4]		29 kDa	TRUE	0.2	[]	8.8863	9.9599	9.1101	5.028	32.9843	4.5449	8.4965	1.7986	8.1485	22.9885	5.8112	3.7751	5.0641	5.3595	20.0099	8.9894	8.2828	7.5164	6.7753	31.5639	4.8509	8.9994	9.8132	5.3896	29.0531
245	40S ribosomal protein S21 OS=Drosophila melanogaster OX=7227 GN=RpS21 PE=1 SV=1	sp|O76927|RS21_DROME (+1)		9 kDa		0.023	[]	7.7756	6.5772	8.8876	6.9831	30.2235	4.9399	2.9639	5.6201	3.9426	17.4665	7.0437	10.668	8.1385	4.8722	30.7224	7.1344	8.5683	6.9919	6.6099	29.3045	8.0845	7.2573	8.1776	5.8581	29.3775
246	LD04472p OS=Drosophila melanogaster OX=7227 GN=Prp6 PE=1 SV=2	tr|Q9VVU6|Q9VVU6_DROME		105 kDa	TRUE	0.019	[]	1.1108	1.8792	1.1109	0	4.1009	0	5.9277	2.248	2.6284	10.8041	2.6414	9.8478	4.5214	12.18	29.1906	7.8478	11.424	4.3699	4.1312	27.7729	1.3474	0	3.2711	3.5149	8.1334
247	G-patch domain-containing protein OS=Drosophila melanogaster OX=7227 GN=Dmel\CG15561 PE=4 SV=2	tr|Q9V9Z8|Q9V9Z8_DROME		40 kDa		0.0094	CTRL low, MNM low, MST27D low, SNM low, UNO high	7.7756	4.698	5.5547	6.9831	25.0114	4.9399	4.9398	4.4961	5.2569	19.6327	4.4023	9.8478	4.5214	6.4962	25.2677	6.4209	6.4262	5.2439	7.4361	25.5271	14.822	11.612	6.5421	10.545	43.5211
248	Cluster of Nuclear RNA export factor 2 OS=Drosophila melanogaster OX=7227 GN=nxf2 PE=2 SV=1 (sp|Q9VV73|NXF2_DROME)	sp|Q9VV73|NXF2_DROME [2]		97 kDa	TRUE	0.012	CTRL low, MNM low, MST27D high, SNM high, UNO high	3.3324	4.698	6.6657	5.5865	20.2826	2.964	1.9759	1.124	0	6.0639	2.6414	4.1033	3.6171	1.6241	11.9859	9.2747	4.9982	6.9919	3.3049	24.5697	6.7371	4.3544	3.2711	3.5149	17.8775
249	Q5D862 SWISS-PROT:Q5D862 Tax_Id=9606 Gene_Symbol=FLG2 Filaggrin-2	zz|Y-FGCZCont00443|		248 kDa	TRUE	0.74	[]	3.3324	16.913	2.2219	1.3966	23.8639	7.9039	4.9398	7.8681	3.9426	24.6544	15.848	6.5652	2.7128	3.2481	28.3741	4.2806	2.1421	4.3699	3.3049	14.0975	1.3474	4.3544	4.9066	4.6865	15.2949
250	Cell division cycle 5, isoform A OS=Drosophila melanogaster OX=7227 GN=Cdc5 PE=1 SV=2	tr|Q9W0R0|Q9W0R0_DROME		93 kDa		0.47	[]	0	2.8188	4.4438	5.5865	12.8491	1.976	7.9036	0	5.2569	15.1365	7.0437	10.668	2.7128	8.9323	29.3568	7.1344	10.71	3.4959	5.7836	27.1239	5.3897	0	13.084	3.5149	21.9886
251	Cyclin K, isoform A OS=Drosophila melanogaster OX=7227 GN=CycK PE=2 SV=1	tr|Q961D1|Q961D1_DROME		45 kDa		0.15	[]	7.7756	5.6376	6.6657	9.7764	29.8553	5.9279	5.9277	5.6201	3.9426	21.4183	2.6414	5.7446	8.1385	4.8722	21.3967	2.1403	4.2842	4.3699	3.3049	14.0993	9.432	8.7087	1.6355	7.0297	26.8059
252	Midkine and pleiotrophin 1, isoform A OS=Drosophila melanogaster OX=7227 GN=miple1 PE=2 SV=2	tr|Q9W0S5|Q9W0S5_DROME		21 kDa		< 0.00010	CTRL low, MNM high, MST27D low, SNM high, UNO low	3.3324	0.9396	1.1109	1.3966	6.7795	5.9279	3.9518	5.6201	6.5711	22.0709	11.446	5.7446	11.756	5.6842	34.6308	9.2747	11.424	8.7398	8.2623	37.7008	2.6948	4.3544	1.6355	3.5149	12.1996
253	Cluster of RNA-binding protein 1 OS=Drosophila melanogaster OX=7227 GN=Rbp1 PE=2 SV=3 (sp|Q02427|RBP1_DROME)	sp|Q02427|RBP1_DROME [2]		16 kDa	TRUE	0.18	[]	4.4432	1.8792	3.3328	4.1899	13.8451	5.9279	4.9398	5.6201	7.8853	24.3731	7.0437	5.7446	5.4257	4.0601	22.2741	2.1403	7.1403	4.3699	6.6099	20.2604	5.3897	5.8058	3.2711	3.5149	17.9815
254	Transcription factor BTF3 OS=Drosophila melanogaster OX=7227 GN=bic PE=1 SV=1	tr|Q7KM15|Q7KM15_DROME		18 kDa		0.022	[]	8.8863	8.4564	7.7766	9.7764	34.8957	5.9279	5.9277	8.9922	9.1995	30.0473	5.2828	5.7446	6.33	6.4962	23.8536	6.4209	5.7122	6.1179	6.6099	24.8609	10.779	13.063	6.5421	8.2013	38.5854
255	LD36095p OS=Drosophila melanogaster OX=7227 GN=SF1 PE=1 SV=3	tr|Q9VEJ1|Q9VEJ1_DROME		87 kDa		0.081	[]	7.7756	2.8188	5.5547	2.7933	18.9424	6.9159	4.9398	6.7441	7.8853	26.4851	1.7609	3.2826	1.8086	4.0601	10.9122	5.7075	2.1421	1.748	4.1312	13.7288	5.3897	7.2573	1.6355	5.8581	20.1406
256	LP16783p OS=Drosophila melanogaster OX=7227 GN=Dmel\CG5043 PE=2 SV=1	tr|Q9VJE1|Q9VJE1_DROME		57 kDa		0.00011	CTRL low, MNM low, MST27D high, SNM high, UNO low	12.219	6.5772	6.6657	9.7764	35.2383	1.976	3.9518	1.124	3.9426	10.9944	2.6414	4.9239	5.4257	4.8722	17.8632	7.1344	7.1403	5.2439	3.3049	22.8235	1.3474	1.4515	0	0	2.7989
257	FI01658p OS=Drosophila melanogaster OX=7227 GN=RpL23A PE=1 SV=1	tr|Q9W0A8|Q9W0A8_DROME		29 kDa		0.0017	CTRL low, MNM high, MST27D high, SNM low, UNO high	5.554	5.6376	7.7766	6.9831	25.9513	2.964	4.9398	4.4961	3.9426	16.3425	6.1632	9.0272	7.2343	9.7443	32.169	5.7075	6.4262	6.1179	5.7836	24.0352	6.7371	7.2573	6.5421	9.3729	29.9094
258	RE08669p OS=Drosophila melanogaster OX=7227 GN=RpL6 PE=1 SV=1	tr|Q9V9W3|Q9V9W3_DROME		30 kDa	TRUE	0.23	[]	6.6648	4.698	5.5547	8.3798	25.2973	0.98799	5.9277	4.4961	2.6284	14.0402	4.4023	4.9239	4.5214	4.0601	17.9077	3.5672	5.7122	5.2439	4.9574	19.4807	4.0423	4.3544	3.2711	8.2013	19.8691
259	CAD protein OS=Drosophila melanogaster OX=7227 GN=r PE=1 SV=3	sp|P05990|PYR1_DROME (+1)		247 kDa	TRUE	< 0.00010	CTRL low, MNM low, MST27D low, SNM high, UNO low	4.4432	3.7584	1.1109	0	9.3125	0	0	0	0	0	0.88046	0	1.8086	0.81203	3.50109	14.982	12.138	9.6138	9.9148	46.6486	0	0	0	0	0
260	60S ribosomal protein L9 OS=Drosophila melanogaster OX=7227 GN=RpL9 PE=1 SV=2	sp|P50882|RL9_DROME (+1)		21 kDa	TRUE	< 0.00010	CTRL low, MNM high, MST27D low, SNM high, UNO low	2.2216	1.8792	4.4438	2.7933	11.3379	3.952	3.9518	3.3721	1.3142	12.5901	7.0437	8.2065	13.564	12.992	41.8062	6.4209	8.5683	6.9919	9.0886	31.0697	2.6948	1.4515	1.6355	2.3432	8.125
261	NADH dehydrogenase (Ubiquinone) 13 kDa B subunit OS=Drosophila melanogaster OX=7227 GN=ND-13B PE=1 SV=2	tr|Q9VTB4|Q9VTB4_DROME		14 kDa		0.058	[]	6.6648	5.6376	7.7766	6.9831	27.0621	6.9159	6.9157	6.7441	3.9426	24.5183	4.4023	4.1033	5.4257	4.0601	17.9914	2.1403	3.5701	3.4959	0.82623	10.0325	8.0845	2.9029	0	7.0297	18.0171
262	Cluster of RE08101p OS=Drosophila melanogaster OX=7227 GN=Tm1 PE=1 SV=1 (tr|Q8IGY1|Q8IGY1_DROME)	tr|Q8IGY1|Q8IGY1_DROME [3]		80 kDa	TRUE	0.21	[]	2.1047	18.925	1.48	15.964	38.4737	0.98799	3.2921	0	0	4.28009	5.0047	3.9469	8.1142	6.6805	23.7463	15.42	7.3024	2.1477	7.0524	31.9225	6.8427	5.9195	8.1012	2.879	23.7424
263	60S ribosomal protein L18a OS=Drosophila melanogaster OX=7227 GN=RpL18A PE=1 SV=1	sp|P41093|RL18A_DROME		21 kDa		0.19	[]	5.554	1.8792	4.4438	4.1899	16.0669	4.9399	4.9398	5.6201	5.2569	20.7567	4.4023	4.9239	5.4257	6.4962	21.2481	4.9941	6.4262	5.2439	6.6099	23.2741	5.3897	4.3544	0	4.6865	14.4306
264	Dynein assembly factor 1, axonemal homolog OS=Drosophila melanogaster OX=7227 GN=dtr PE=2 SV=2	sp|Q8INT5|DAAF1_DROME		168 kDa	TRUE	0.0023	CTRL low, MNM low, MST27D high, SNM low, UNO low	14.44	10.336	5.5547	8.3798	38.7105	0.98799	0.98795	0	0	1.97594	0.88046	0.82065	0.90428	2.4361	5.04149	8.5612	6.4262	0.87398	2.4787	18.3401	1.3474	1.4515	8.1776	2.3432	13.3197
265	Cluster of Serine/threonine-protein kinase Tao OS=Drosophila melanogaster OX=7227 GN=Tao PE=1 SV=1 (sp|Q0KHQ5|TAO_DROME)	sp|Q0KHQ5|TAO_DROME [5]		118 kDa	TRUE	0.00085	CTRL low, MNM low, MST27D high, SNM low, UNO high	7.7756	8.4564	5.5547	5.5865	27.3732	0	0	0	0	0	0.88046	0.82065	0.90428	0	2.60539	2.1403	1.4281	0.87398	1.6525	6.09488	12.127	1.4515	4.9066	4.6865	23.1716
266	40S ribosomal protein S3a OS=Drosophila melanogaster OX=7227 GN=RpS3A PE=1 SV=4	sp|P55830|RS3A_DROME		30 kDa		0.21	[]	3.3324	1.8792	2.2219	5.5865	13.02	0	4.9398	2.248	1.3142	8.502	3.5218	7.3859	4.5214	3.2481	18.6772	5.7075	4.2842	6.9919	3.3049	20.2885	5.3897	1.4515	4.9066	3.5149	15.2627
267	LD44220p OS=Drosophila melanogaster OX=7227 GN=syndapin PE=2 SV=1	tr|Q8SZR6|Q8SZR6_DROME		37 kDa		0.2	[]	4.4432	5.6376	3.3328	2.7933	16.2069	5.9279	7.9036	7.8681	3.9426	25.6422	4.4023	5.7446	4.5214	4.8722	19.5405	2.8537	2.8561	3.4959	6.6099	15.8156	9.432	5.8058	3.2711	5.8581	24.367
268	Adaptor protein complex AP-3 small chain sigma3 OS=Drosophila melanogaster OX=7227 GN=or PE=1 SV=2	tr|Q9W1E8|Q9W1E8_DROME		22 kDa		0.28	[]	2.2216	2.8188	5.5547	6.9831	17.5782	4.9399	8.8916	4.4961	6.5711	24.8987	6.1632	9.0272	9.0428	7.3082	31.5414	3.5672	8.5683	6.1179	6.6099	24.8633	5.3897	8.7087	3.2711	8.2013	25.5708
269	Q1RMN8 TREMBL:Q1RMN8 (Bos taurus) Similar to Immunoglobulin lambda-like polypeptide 1	zz|Y-FGCZCont00310|		25 kDa		< 0.00010	CTRL high, MNM high, MST27D low, SNM high, UNO low	0	0	0	0	0	9.8799	9.8795	12.364	13.142	45.2654	9.6851	8.2065	9.9471	8.1202	35.9589	6.4209	8.5683	8.7398	8.2623	31.9913	0	0	0	0	0
270	39 kDa FK506-binding nuclear protein OS=Drosophila melanogaster OX=7227 GN=FK506-bp1 PE=1 SV=2	sp|P54397|FKB39_DROME		39 kDa		0.025	[]	7.7756	2.8188	5.5547	6.9831	23.1322	0	1.9759	2.248	0	4.2239	5.2828	3.2826	3.6171	2.4361	14.6186	2.8537	3.5701	2.6219	2.4787	11.5244	4.0423	5.8058	0	5.8581	15.7062
271	Cluster of Uncharacterized protein, isoform A OS=Drosophila melanogaster OX=7227 GN=Dmel\CG2861 PE=4 SV=2 (tr|Q9W4G6|Q9W4G6_DROME)	tr|Q9W4G6|Q9W4G6_DROME [2]		211 kDa	TRUE	0.37	[]	13.33	0.9396	2.2219	2.7933	19.2848	2.964	2.9639	4.4961	6.5711	16.9951	0.88046	2.462	3.6171	4.0601	11.0197	0.71344	3.5701	0.87398	1.6525	6.81002	1.3474	1.4515	1.6355	1.1716	5.606
272	GH15549p OS=Drosophila melanogaster OX=7227 GN=CG1809 PE=2 SV=1	tr|Q9I7R7|Q9I7R7_DROME		40 kDa		0.047	[]	4.4432	1.8792	5.5547	5.5865	17.4636	6.9159	5.9277	5.6201	9.1995	27.6632	5.2828	3.2826	5.4257	2.4361	16.4272	0.71344	4.2842	3.4959	5.7836	14.2771	5.3897	8.7087	4.9066	8.2013	27.2063
273	Probable elongation factor 1-beta OS=Drosophila melanogaster OX=7227 GN=eEF1beta PE=1 SV=3	sp|O96827|EF1B_DROME (+1)		24 kDa		0.58	[]	5.554	4.698	8.8876	4.1899	23.3295	7.9039	5.9277	2.248	2.6284	18.708	6.1632	4.1033	4.5214	4.0601	18.848	6.4209	6.4262	6.1179	4.9574	23.9224	5.3897	5.8058	11.449	4.6865	27.331
274	X16 splicing factor, isoform B OS=Drosophila melanogaster OX=7227 GN=x16 PE=1 SV=1	tr|M9PC85|M9PC85_DROME		28 kDa		0.092	[]	4.4432	4.698	4.4438	4.1899	17.7749	6.9159	5.9277	6.7441	7.8853	27.473	7.0437	5.7446	4.5214	4.8722	22.1819	1.4269	4.9982	3.4959	4.9574	14.8784	8.0845	2.9029	3.2711	7.0297	21.2882
275	Elongation factor 1-gamma OS=Drosophila melanogaster OX=7227 GN=eEF1gamma PE=2 SV=2	sp|Q9NJH0|EF1G_DROME (+1)		49 kDa	TRUE	0.00038	CTRL low, MNM low, MST27D high, SNM low, UNO high	5.554	5.6376	7.7766	4.1899	23.1581	0	3.9518	0	0	3.9518	1.7609	1.6413	0.90428	0.81203	5.11851	2.8537	4.2842	0.87398	2.4787	10.4906	6.7371	5.8058	13.084	7.0297	32.6566
276	Uncharacterized protein OS=Drosophila melanogaster OX=7227 GN=cg9346 PE=1 SV=1	tr|Q9W2N6|Q9W2N6_DROME		108 kDa		0.8	[]	3.3324	3.7584	6.6657	2.7933	16.5498	3.952	1.9759	1.124	5.2569	12.3088	3.5218	1.6413	2.7128	2.4361	10.312	1.4269	3.5701	1.748	4.1312	10.8762	4.0423	1.4515	0	7.0297	12.5235
277	Cluster of Failed axon connections OS=Drosophila melanogaster OX=7227 GN=fax PE=1 SV=1 (sp|Q95RI5|FAXC_DROME)	sp|Q95RI5|FAXC_DROME [2]		47 kDa	TRUE	0.072	[]	1.1108	0.9396	3.3328	1.3966	6.7798	0.98799	8.8916	1.124	3.9426	14.9462	3.5218	4.1033	3.6171	4.0601	15.3023	9.9881	10.71	6.1179	6.6099	33.4259	1.3474	1.4515	11.449	2.3432	16.5911
278	Peptidyl-prolyl cis-trans isomerase E OS=Drosophila melanogaster OX=7227 GN=cyp33 PE=1 SV=1	sp|Q9V3G3|PPIE_DROME		33 kDa	TRUE	0.18	[]	4.4432	5.6376	6.6657	8.3798	25.1263	4.9399	4.9398	4.4961	1.3142	15.69	7.9242	4.1033	7.2343	8.1202	27.382	4.9941	6.4262	3.4959	4.9574	19.8736	6.7371	7.2573	3.2711	4.6865	21.952
279	FI08017p OS=Drosophila melanogaster OX=7227 GN=Dmel\CG5111 PE=2 SV=1	tr|Q9VBQ3|Q9VBQ3_DROME		70 kDa		< 0.00010	CTRL high, MNM low, MST27D low, SNM low, UNO low	0	0	0	0	0	30.628	24.699	35.969	35.484	126.78	0.88046	0	0.90428	0	1.78474	0	0.71403	0	0	0.71403	0	0	0	0	0
280	60S ribosomal protein L14 OS=Drosophila melanogaster OX=7227 GN=RpL14 PE=1 SV=1	sp|P55841|RL14_DROME		19 kDa		0.15	[]	5.554	4.698	5.5547	5.5865	21.3932	4.9399	5.9277	6.7441	6.5711	24.1828	6.1632	6.5652	7.2343	7.3082	27.2709	4.9941	5.7122	6.1179	5.7836	22.6078	6.7371	7.2573	4.9066	4.6865	23.5875
281	GEO07455p1 OS=Drosophila melanogaster OX=7227 GN=RpL35A PE=1 SV=1	tr|Q9VNB9|Q9VNB9_DROME		18 kDa		0.055	[]	2.2216	0.9396	2.2219	2.7933	8.1764	1.976	2.9639	2.248	1.3142	8.5021	2.6414	1.6413	3.6171	4.0601	11.9599	3.5672	3.5701	3.4959	2.4787	13.1119	2.6948	1.4515	1.6355	1.1716	6.9534
282	26S proteasome non-ATPase regulatory subunit 2 OS=Drosophila melanogaster OX=7227 GN=Rpn1 PE=1 SV=2	tr|Q9VW54|Q9VW54_DROME		102 kDa		0.004	CTRL low, MNM low, MST27D high, SNM high, UNO low	4.4432	5.6376	6.6657	2.7933	19.5398	0.98799	6.9157	1.124	2.6284	11.6561	1.7609	0.82065	1.8086	0.81203	5.20218	6.4209	5.7122	6.9919	6.6099	25.7349	4.0423	4.3544	1.6355	2.3432	12.3754
283	Mediator of RNA polymerase II transcription subunit 19 OS=Drosophila melanogaster OX=7227 GN=MED19 PE=2 SV=1	sp|Q9VVL6|MED19_DROME (+1)		35 kDa		0.00015	CTRL low, MNM low, MST27D high, SNM low, UNO high	6.6648	5.6376	6.6657	9.7764	28.7445	3.952	5.9277	3.3721	2.6284	15.8802	3.5218	2.462	3.6171	1.6241	11.225	2.8537	2.8561	3.4959	2.4787	11.6844	6.7371	10.16	6.5421	7.0297	30.4689
284	Protein panoramix OS=Drosophila melanogaster OX=7227 GN=Panx PE=1 SV=1	sp|Q9W2H9|PANX_DROME		61 kDa		0.0011	CTRL low, MNM low, MST27D high, SNM high, UNO high	7.7756	5.6376	5.5547	8.3798	27.3477	0	2.9639	2.248	0	5.2119	3.5218	3.2826	2.7128	1.6241	11.1413	7.8478	9.2824	4.3699	3.3049	24.805	6.7371	8.7087	9.8132	4.6865	29.9455
285	GH11341p OS=Drosophila melanogaster OX=7227 GN=Rpn5 PE=1 SV=1	tr|Q9V3Z4|Q9V3Z4_DROME		58 kDa	TRUE	< 0.00010	CTRL high, MNM low, MST27D low, SNM high, UNO low	4.4432	2.8188	4.4438	2.7933	14.4991	4.9399	6.9157	5.6201	5.2569	22.7326	2.6414	2.462	4.5214	2.4361	12.0609	6.4209	5.7122	6.9919	7.4361	26.5611	2.6948	2.9029	3.2711	3.5149	12.3837
286	RE18415p OS=Drosophila melanogaster OX=7227 GN=Dmel\CG5516 PE=2 SV=1	tr|Q9VF05|Q9VF05_DROME		19 kDa		0.015	[]	5.554	4.698	3.3328	5.5865	19.1713	6.9159	6.9157	13.488	6.5711	33.8907	6.1632	8.2065	7.2343	6.4962	28.1002	4.9941	7.1403	9.6138	4.1312	25.8794	4.0423	2.9029	1.6355	3.5149	12.0956
287	Chaperonin containing TCP1 subunit 8 OS=Drosophila melanogaster OX=7227 GN=CCT8 PE=1 SV=1	tr|Q7K3J0|Q7K3J0_DROME		59 kDa		0.17	[]	7.7756	5.6376	15.553	2.7933	31.7595	0	8.8916	0	1.3142	10.2058	1.7609	1.6413	2.7128	0.81203	6.92703	6.4209	4.9982	4.3699	0.82623	16.6152	8.0845	0	14.72	8.2013	31.0058
288	LD29322p OS=Drosophila melanogaster OX=7227 GN=Dmel\CG8507 PE=1 SV=1	tr|Q9VH64|Q9VH64_DROME		45 kDa		0.029	[]	6.6648	4.698	9.9985	5.5865	26.9478	3.952	5.9277	0	2.6284	12.5081	1.7609	1.6413	0.90428	4.0601	8.36658	3.5672	1.4281	1.748	4.9574	11.7007	8.0845	4.3544	3.2711	9.3729	25.0829
289	Cluster of Dilute class unconventional myosin, isoform A OS=Drosophila melanogaster OX=7227 GN=didum PE=1 SV=1 (tr|A1Z6Z9|A1Z6Z9_DROME)	tr|A1Z6Z9|A1Z6Z9_DROME [2]		207 kDa	TRUE	0.0091	CTRL low, MNM high, MST27D low, SNM high, UNO low	0	0	0	0	0	0	6.9157	0	0	6.9157	5.2828	2.462	12.66	8.1203	28.5251	8.5612	2.8561	9.6138	2.4787	23.5098	0	0	0	0	0
290	RNA-binding protein 8A OS=Drosophila melanogaster OX=7227 GN=tsu PE=1 SV=1	sp|Q9V535|RBM8A_DROME		19 kDa		0.24	[]	5.554	3.7584	5.5547	1.3966	16.2637	4.9399	4.9398	6.7441	2.6284	19.2522	5.2828	8.2065	5.4257	4.8722	23.7872	3.5672	4.2842	6.1179	5.7836	19.7529	1.3474	5.8058	1.6355	3.5149	12.3036
291	Tropomodulin, isoform N OS=Drosophila melanogaster OX=7227 GN=tmod PE=1 SV=1	tr|A0A0B4K6N4|A0A0B4K6N4_DROME		63 kDa		< 0.00010	CTRL low, MNM high, MST27D low, SNM high, UNO low	1.1108	1.8792	0	0	2.99	0	0	0	0	0	8.8046	7.3859	9.0428	11.368	36.6013	10.702	12.852	6.1179	10.741	40.4129	1.3474	1.4515	3.2711	0	6.07
292	Blanks OS=Drosophila melanogaster OX=7227 GN=blanks PE=1 SV=1	tr|Q9VRL8|Q9VRL8_DROME		36 kDa		0.29	[]	6.6648	2.8188	4.4438	1.3966	15.324	0	3.9518	0	0	3.9518	2.6414	4.1033	1.8086	1.6241	10.1774	0.71344	2.8561	0.87398	4.1312	8.57472	1.3474	1.4515	11.449	5.8581	20.106
293	Cluster of Mitochondrial trifunctional protein alpha subunit, isoform B OS=Drosophila melanogaster OX=7227 GN=Mtpalpha PE=1 SV=1 (tr|Q8IPE8|Q8IPE8_DROME)	tr|Q8IPE8|Q8IPE8_DROME [2]		80 kDa	TRUE	0.025	[]	0	0	1.1109	0	1.1109	1.976	18.771	1.124	0	21.871	2.6414	2.462	2.7128	1.6241	9.4403	12.128	8.5683	9.6138	9.0886	39.3987	0	0	1.6355	1.1716	2.8071
294	LD20423p OS=Drosophila melanogaster OX=7227 GN=Dmel\CG9641 PE=1 SV=1	tr|Q9VQJ6|Q9VQJ6_DROME		60 kDa		0.74	[]	4.4432	1.8792	5.5547	4.1899	16.067	0.98799	8.8916	2.248	2.6284	14.756	6.1632	4.9239	3.6171	3.2481	17.9523	4.9941	5.7122	1.748	2.4787	14.933	4.0423	4.3544	6.5421	7.0297	21.9685
295	40S ribosomal protein S12 OS=Drosophila melanogaster OX=7227 GN=RpS12 PE=1 SV=2	sp|P80455|RS12_DROME		15 kDa		0.27	[]	5.554	5.6376	7.7766	4.1899	23.1581	7.9039	6.9157	5.6201	3.9426	24.3823	5.2828	7.3859	6.33	5.6842	24.6829	4.9941	5.7122	6.1179	5.7836	22.6078	5.3897	4.3544	3.2711	4.6865	17.7017
296	Microtubule-associated protein futsch OS=Drosophila melanogaster OX=7227 GN=futsch PE=1 SV=4	sp|Q9W596|FUTSC_DROME (+1)		592 kDa	TRUE	< 0.00010	CTRL low, MNM low, MST27D low, SNM high, UNO low	1.1108	0	0	0	1.1108	0	0	0	0	0	2.6414	0.82065	0	4.8722	8.33425	13.555	12.852	9.6138	8.2623	44.2831	0	0	0	0	0
297	Nascent polypeptide-associated complex subunit alpha OS=Drosophila melanogaster OX=7227 GN=Nacalpha PE=1 SV=2	sp|Q94518|NACA_DROME (+1)		23 kDa		0.28	[]	3.3324	3.7584	5.5547	8.3798	21.0253	2.964	3.9518	3.3721	7.8853	18.1732	2.6414	3.2826	3.6171	4.0601	13.6012	3.5672	2.8561	5.2439	4.9574	16.6246	6.7371	5.8058	4.9066	5.8581	23.3076
298	FI19908p1 OS=Drosophila melanogaster OX=7227 GN=fest PE=2 SV=1	tr|A1ZBJ8|A1ZBJ8_DROME		55 kDa		0.8	[]	7.7756	4.698	3.3328	5.5865	21.3929	1.976	6.9157	4.4961	1.3142	14.702	0.88046	8.2065	1.8086	4.8722	15.7678	4.2806	9.9964	2.6219	4.9574	21.8563	5.3897	2.9029	8.1776	4.6865	21.1567
299	Arginine methyltransferase 1 OS=Drosophila melanogaster OX=7227 GN=Art1 PE=1 SV=1	tr|Q9VGW7|Q9VGW7_DROME		43 kDa		0.04	[]	4.4432	2.8188	3.3328	0	10.5948	9.8799	8.8916	10.116	0	28.8875	7.9242	5.7446	6.33	6.4962	26.495	7.1344	4.9982	6.1179	7.4361	25.6866	0	4.3544	3.2711	2.3432	9.9687
300	60S ribosomal protein L18 OS=Drosophila melanogaster OX=7227 GN=RpL18 PE=1 SV=1	sp|Q9VS34|RL18_DROME (+1)		22 kDa	TRUE	0.00011	CTRL high, MNM high, MST27D low, SNM high, UNO low	2.2216	0.9396	3.3328	1.3966	7.8906	4.9399	4.9398	4.4961	5.2569	19.6327	5.2828	8.2065	4.5214	5.6842	23.6949	4.2806	5.7122	5.2439	5.7836	21.0203	2.6948	1.4515	1.6355	3.5149	9.2967
301	Cleavage and polyadenylation specific factor 5, isoform C OS=Drosophila melanogaster OX=7227 GN=Cpsf5 PE=1 SV=1	tr|Q0E8G6|Q0E8G6_DROME		27 kDa		0.12	[]	3.3324	2.8188	3.3328	4.1899	13.6739	2.964	3.9518	0	3.9426	10.8584	6.1632	4.1033	5.4257	4.0601	19.7523	4.9941	4.9982	4.3699	4.9574	19.3196	4.0423	4.3544	1.6355	5.8581	15.8903
302	Q05B55 TREMBL:Q05B55 (Bos taurus) Similar to Ig kappa chain C region	zz|Y-FGCZCont00369|		27 kDa		< 0.00010	CTRL high, MNM high, MST27D low, SNM high, UNO low	0	0	0	0	0	12.844	11.855	7.8681	10.514	43.0811	9.6851	9.8478	8.1385	7.3082	34.9796	7.1344	7.8543	9.6138	7.4361	32.0386	0	0	0	0	0
303	Cluster of Transcription initiation factor TFIID subunit 6 OS=Drosophila melanogaster OX=7227 GN=Taf6 PE=1 SV=2 (sp|P49847|TAF6_DROME)	sp|P49847|TAF6_DROME [2]		66 kDa	TRUE	0.0018	CTRL low, MNM high, MST27D low, SNM high, UNO low	1.1108	1.8792	2.2219	2.7933	8.0052	1.976	7.9036	0	7.8853	17.7649	5.2828	4.9239	6.33	7.3082	23.8449	9.2747	10.71	7.8658	7.4361	35.2866	2.6948	0	3.2711	2.3432	8.3091
304	Isoform A of 26S proteasome non-ATPase regulatory subunit 11 OS=Drosophila melanogaster OX=7227 GN=Rpn6	sp|Q7KLV9-2|PSD11_DROME (+2)		49 kDa		0.0072	CTRL low, MNM low, MST27D low, SNM high, UNO low	2.2216	4.698	9.9985	1.3966	18.3147	3.952	5.9277	2.248	2.6284	14.7561	5.2828	4.1033	4.5214	3.2481	17.1556	7.8478	8.5683	8.7398	7.4361	32.592	1.3474	0	1.6355	3.5149	6.4978
305	RE25263p OS=Drosophila melanogaster OX=7227 GN=RpL30 PE=1 SV=1	tr|Q9VJ19|Q9VJ19_DROME		12 kDa		0.011	CTRL low, MNM high, MST27D high, SNM high, UNO high	4.4432	3.7584	6.6657	5.5865	20.4538	0.98799	0.98795	1.124	0	3.09994	1.7609	3.2826	4.5214	6.4962	16.0611	4.2806	6.4262	3.4959	4.1312	18.3339	5.3897	7.2573	1.6355	7.0297	21.3122
306	Probable histone-binding protein Caf1 OS=Drosophila melanogaster OX=7227 GN=Caf1 PE=1 SV=1	sp|Q24572|CAF1_DROME		49 kDa		< 0.00010	CTRL low, MNM high, MST27D low, SNM high, UNO low	3.3324	0.9396	3.3328	1.3966	9.0014	0.98799	2.9639	0	0	3.95189	7.0437	6.5652	6.33	4.8722	24.8111	7.1344	4.2842	6.9919	5.7836	24.1941	2.6948	2.9029	1.6355	4.6865	11.9197
307	LD01527p OS=Drosophila melanogaster OX=7227 GN=ssp3 PE=2 SV=3	tr|Q9VJ35|Q9VJ35_DROME (+1)		193 kDa	TRUE	0.043	[]	4.4432	0.9396	2.2219	2.7933	10.398	0.98799	5.9277	0	1.3142	8.22989	1.7609	7.3859	6.33	11.368	26.8448	4.2806	9.2824	2.6219	1.6525	17.8374	0	1.4515	0	0	1.4515
308	Cluster of LD23630p OS=Drosophila melanogaster OX=7227 GN=Dmel\CG8478 PE=1 SV=1 (tr|Q961C3|Q961C3_DROME)	tr|Q961C3|Q961C3_DROME [2]		62 kDa	TRUE	0.099	[]	5.554	1.8792	5.5547	4.1899	17.1778	1.976	1.9759	2.248	1.3142	7.5141	3.5218	4.9239	3.6171	4.8721	16.9349	3.5672	7.8543	4.3699	1.6525	17.4439	1.3474	0	4.9066	1.1716	7.4256
309	LD37257p OS=Drosophila melanogaster OX=7227 GN=RAF2 PE=1 SV=3	tr|Q9VV52|Q9VV52_DROME		125 kDa	TRUE	< 0.00010	CTRL low, MNM low, MST27D high, SNM low, UNO high	4.4432	4.698	4.4438	6.9831	20.5681	2.964	1.9759	3.3721	1.3142	9.6262	3.5218	2.462	5.4257	4.8722	16.2817	3.5672	3.5701	2.6219	4.1312	13.8904	6.7371	8.7087	6.5421	8.2013	30.1892
310	26S proteasome non-ATPase regulatory subunit 6 OS=Drosophila melanogaster OX=7227 GN=Rpn7 PE=2 SV=1	sp|Q9V3G7|PSMD6_DROME		45 kDa	TRUE	0.25	[]	2.2216	4.698	5.5547	8.3798	20.8541	3.952	4.9398	3.3721	2.6284	14.8923	3.5218	4.1033	1.8086	2.4361	11.8698	6.4209	4.2842	6.9919	4.9574	22.6544	1.3474	2.9029	4.9066	7.0297	16.1866
311	Splicing factor 3b subunit 1, isoform A OS=Drosophila melanogaster OX=7227 GN=Sf3b1 PE=1 SV=2	tr|Q9VPR5|Q9VPR5_DROME		150 kDa	TRUE	0.13	[]	2.2216	3.7584	4.4438	1.3966	11.8204	0	0.98795	0	1.3142	2.30215	0.88046	3.2826	3.6171	8.1202	15.9004	2.1403	4.9982	5.2439	2.4787	14.8611	2.6948	1.4515	3.2711	5.8581	13.2755
312	Probable 26S proteasome non-ATPase regulatory subunit 3 OS=Drosophila melanogaster OX=7227 GN=Rpn3 PE=2 SV=1	sp|P25161|PSMD3_DROME (+1)		56 kDa		0.0034	CTRL low, MNM low, MST27D low, SNM high, UNO low	1.1108	0.9396	2.2219	2.7933	7.0656	1.976	5.9277	0	2.6284	10.5321	0	1.6413	2.7128	1.6241	5.9782	9.9881	5.7122	6.9919	5.7836	28.4758	0	0	4.9066	2.3432	7.2498
313	Protein mago nashi OS=Drosophila melanogaster OX=7227 GN=mago PE=1 SV=1	sp|P49028|MGN_DROME		17 kDa		0.63	[]	4.4432	3.7584	5.5547	5.5865	19.3428	1.976	4.9398	4.4961	2.6284	14.0403	1.7609	4.1033	5.4257	2.4361	13.726	0.71344	4.2842	4.3699	1.6525	11.02	4.0423	4.3544	0	7.0297	15.4264
314	Cluster of LD25916p OS=Drosophila melanogaster OX=7227 GN=XRCC4 PE=2 SV=2 (tr|Q9W455|Q9W455_DROME)	tr|Q9W455|Q9W455_DROME [2]		55 kDa	TRUE	0.0079	CTRL low, MNM low, MST27D low, SNM low, UNO high	7.7756	0	5.5547	4.1899	17.5202	0	0	1.124	0	1.124	0.88046	2.462	0.90428	3.2481	7.49484	1.4269	0.71403	1.748	0	3.88893	17.517	7.2573	4.9066	5.8581	35.539
315	Eukaryotic translation initiation factor 6 OS=Drosophila melanogaster OX=7227 GN=eIF6 PE=2 SV=3	sp|P56538|IF6_DROME		26 kDa		0.066	[]	12.219	3.7584	9.9985	6.9831	32.959	1.976	2.9639	3.3721	0	8.312	6.1632	4.9239	6.33	5.6842	23.1013	5.7075	4.2842	6.1179	4.9574	21.067	4.0423	11.612	1.6355	5.8581	23.1479
316	Cluster of Paramyosin, long form OS=Drosophila melanogaster OX=7227 GN=Prm PE=1 SV=1 (sp|P35415|MYSP1_DROME)	sp|P35415|MYSP1_DROME [4]		102 kDa	TRUE	0.21	[]	0	3.7584	0	2.7933	6.5517	0	7.9036	0	0	7.9036	1.7609	0.82065	9.0428	8.9323	20.5566	14.982	4.2842	0	6.6099	25.8761	0	1.4515	0	0	1.4515
317	Poly [ADP-ribose] polymerase OS=Drosophila melanogaster OX=7227 GN=Parp PE=1 SV=1	sp|P35875|PARP_DROME		114 kDa	TRUE	0.11	[]	1.1108	0	0	1.3966	2.5074	1.976	2.9639	3.3721	0	8.312	0.88046	4.1033	7.2343	7.3082	19.5263	2.8537	1.4281	0.87398	0.82623	5.98201	1.3474	1.4515	0	7.0297	9.8286
318	Glutathione S-transferase S1 OS=Drosophila melanogaster OX=7227 GN=GstS1 PE=1 SV=2	sp|P41043|GSTS1_DROME (+1)		28 kDa		0.0032	CTRL high, MNM low, MST27D low, SNM low, UNO high	6.6648	3.7584	6.6657	2.7933	19.8822	5.9279	4.9398	4.4961	7.8853	23.2491	3.5218	3.2826	2.7128	3.2481	12.7653	2.1403	3.5701	4.3699	1.6525	11.7328	6.7371	7.2573	9.8132	5.8581	29.6657
319	Cluster of Short stop, isoform H OS=Drosophila melanogaster OX=7227 GN=shot PE=1 SV=1 (tr|A1Z9J3|A1Z9J3_DROME)	tr|A1Z9J3|A1Z9J3_DROME [2]		990 kDa	TRUE	0.2	[]	0	0	0	0	0	0	0	0	0	0	0	0	0	0.81203	0.81203	1.4269	0.71403	0	0	2.14093	0	0	0	0	0
320	26S proteasome regulatory complex subunit p39A OS=Drosophila melanogaster OX=7227 GN=Rpn9 PE=1 SV=1	tr|Q7KMP8|Q7KMP8_DROME		44 kDa	TRUE	0.14	[]	5.554	4.698	6.6657	2.7933	19.711	3.952	4.9398	3.3721	2.6284	14.8923	2.6414	2.462	2.7128	3.2481	11.0643	5.7075	6.4262	4.3699	4.9574	21.461	4.0423	5.8058	0	4.6865	14.5346
321	Myosin-2 essential light chain OS=Drosophila melanogaster OX=7227 GN=Mlc-c PE=1 SV=1	sp|P54357|MLC2_DROME		17 kDa		0.0012	CTRL low, MNM high, MST27D low, SNM high, UNO low	3.3324	3.7584	2.2219	1.3966	10.7093	0.98799	3.9518	2.248	3.9426	11.1304	5.2828	6.5652	4.5214	4.0601	20.4295	9.2747	6.4262	6.9919	5.7836	28.4764	2.6948	5.8058	4.9066	4.6865	18.0937
322	Cluster of 26S proteasome regulatory subunit 8 OS=Drosophila melanogaster OX=7227 GN=Rpt6 PE=1 SV=2 (sp|O18413|PRS8_DROME)	sp|O18413|PRS8_DROME [2]		46 kDa	TRUE	0.017	[]	3.3324	4.698	3.6705	3.2178	14.9187	0.98799	4.9398	1.124	1.3142	8.36599	0.88046	1.8907	0.90428	0.81203	4.48747	4.9941	3.7872	4.3699	5.7836	18.9348	2.6948	0	4.9066	3.5149	11.1163
323	FI04781p OS=Drosophila melanogaster OX=7227 GN=Nop56 PE=1 SV=1	tr|Q95WY3|Q95WY3_DROME		55 kDa		0.019	[]	6.6648	3.7584	3.3328	4.1899	17.9459	0	2.9639	3.3721	1.3142	7.6502	2.6414	2.462	2.7128	2.4361	10.2523	2.8537	3.5701	4.3699	4.1312	14.9249	4.0423	4.3544	3.2711	5.8581	17.5259
324	Cluster of TATA box binding protein-related factor 2, isoform I OS=Drosophila melanogaster OX=7227 GN=Trf2 PE=4 SV=1 (tr|M9PHD8|M9PHD8_DROME)	tr|M9PHD8|M9PHD8_DROME [3]		195 kDa	TRUE	0.21	[]	3.3324	1.8792	2.2219	0	7.4335	2.964	0.98795	2.248	2.6284	8.82835	3.5218	5.7446	2.7128	4.0601	16.0393	3.5672	6.4262	3.4959	2.4787	15.968	1.3474	5.8058	1.6355	4.6865	13.4752
325	Cluster of FI21236p1 OS=Drosophila melanogaster OX=7227 GN=rump PE=1 SV=1 (tr|Q9VHC7|Q9VHC7_DROME)	tr|Q9VHC7|Q9VHC7_DROME [2]		67 kDa	TRUE	0.00069	CTRL low, MNM high, MST27D low, SNM high, UNO low	3.3324	0.9396	2.2219	0	6.4939	0	3.9518	3.3721	1.3142	8.6381	4.4023	5.7446	6.33	6.4962	22.9731	5.7075	7.1403	2.6219	4.9574	20.4271	1.3474	1.4515	0	1.1716	3.9705
326	Small ubiquitin-related modifier OS=Drosophila melanogaster OX=7227 GN=smt3 PE=1 SV=1	tr|O97102|O97102_DROME		10 kDa		0.17	[]	4.4432	1.8792	5.5547	5.5865	17.4636	2.964	7.9036	7.8681	7.8853	26.621	4.4023	4.1033	2.7128	4.0601	15.2785	2.1403	2.8561	6.1179	4.1312	15.2455	1.3474	5.8058	4.9066	2.3432	14.403
327	FI07663p OS=Drosophila melanogaster OX=7227 GN=tex PE=1 SV=1	tr|Q9VHT2|Q9VHT2_DROME		36 kDa	TRUE	0.36	[]	1.1108	5.6376	4.4438	0	11.1922	4.9399	3.9518	6.7441	1.3142	16.95	4.4023	5.7446	8.1385	5.6842	23.9696	2.8537	5.7122	7.8658	4.1312	20.5629	0	2.9029	0	8.2013	11.1042
328	40S ribosomal protein S9 OS=Drosophila melanogaster OX=7227 GN=RpS9 PE=1 SV=2	sp|P55935|RS9_DROME (+1)		23 kDa		0.0026	CTRL low, MNM high, MST27D low, SNM high, UNO low	0	0	1.1109	1.3966	2.5075	0.98799	2.9639	1.124	0	5.07589	2.6414	4.1033	2.7128	4.0601	13.5176	4.9908	5.709	2.6219	0.82623	14.1479	0	0	0	0	0
329	Isoform B of Pyruvate kinase OS=Drosophila melanogaster OX=7227 GN=PyK	sp|O62619-2|KPYK_DROME		55 kDa	TRUE	< 0.00010	CTRL low, MNM low, MST27D low, SNM high, UNO low	0	0.9396	2.2219	0	3.1615	0	1.9759	0	0	1.9759	0.88046	0.82065	0.90428	0	2.60539	10.702	11.424	7.8658	9.9148	39.9066	2.6948	0	3.2711	1.1716	7.1375
330	Myosin regulatory light chain 2 OS=Drosophila melanogaster OX=7227 GN=Mlc2 PE=1 SV=2	sp|P18432|MLR_DROME		24 kDa		0.049	[]	0	15.034	3.3328	11.173	29.5398	0	2.9639	0	0	2.9639	4.4023	3.2826	8.1385	5.6842	21.5076	9.9881	5.7122	6.1179	8.2623	30.0805	2.6948	4.3544	0	1.1716	8.2208
331	Cluster of LD06749p OS=Drosophila melanogaster OX=7227 GN=Nopp140 PE=1 SV=3 (tr|Q9VNX6|Q9VNX6_DROME)	tr|Q9VNX6|Q9VNX6_DROME [3]		72 kDa	TRUE	0.015	[]	3.3324	3.7584	3.3328	4.1899	14.6135	6.9159	6.9157	4.4961	6.5711	24.8988	4.4023	4.1033	4.5214	2.4361	15.4631	2.1403	4.2842	5.2439	4.9574	16.6258	4.0423	2.9029	4.9066	3.5149	15.3667
332	Histone H4 OS=Drosophila melanogaster OX=7227 GN=His4 PE=1 SV=2	sp|P84040|H4_DROME (+1)		11 kDa		0.38	[]	5.554	4.698	6.6657	4.1899	21.1076	3.952	2.9639	4.4961	5.2569	16.6689	3.5218	2.462	3.6171	4.0601	13.661	3.5672	3.5701	2.6219	2.4787	12.2379	6.7371	8.7087	0	4.6865	20.1323
333	RALBP1 associated Eps domain containing, isoform B OS=Drosophila melanogaster OX=7227 GN=Reps PE=1 SV=1	tr|M9NDL7|M9NDL7_DROME		93 kDa		0.44	[]	4.4432	1.8792	5.5547	4.1899	16.067	1.976	1.9759	2.248	3.9426	10.1425	0.88046	2.462	2.7128	1.6241	7.67936	4.2806	2.8561	1.748	2.4787	11.3634	4.0423	0	1.6355	5.8581	11.5359
334	Enhancer of yellow 2 transcription factor OS=Drosophila melanogaster OX=7227 GN=e(y)2 PE=1 SV=1	sp|Q9VYX1|ENY2_DROME		11 kDa	TRUE	0.74	[]	0	0.9396	1.1109	1.3966	3.4471	1.976	2.9639	1.124	0	6.0639	0.88046	1.6413	0.90428	0.81203	4.23807	0.71344	1.4281	0.87398	0.82623	3.84175	1.3474	1.4515	0	1.1716	3.9705
335	GH07383p OS=Drosophila melanogaster OX=7227 GN=anon-WO0118547.376 PE=2 SV=1	tr|Q9VC60|Q9VC60_DROME		76 kDa	TRUE	0.031	[]	2.2216	1.8792	2.2219	4.1899	10.5126	0.98799	3.9518	1.124	2.6284	8.69219	4.4023	5.7446	3.6171	2.4361	16.2001	2.8537	4.9982	5.2439	4.9574	18.0532	1.3474	1.4515	1.6355	3.5149	7.9493
336	GH24511p OS=Drosophila melanogaster OX=7227 GN=Uba1 PE=1 SV=1	tr|Q8T0L3|Q8T0L3_DROME		131 kDa		0.74	[]	0	1.8792	8.8876	0	10.7668	0.98799	2.9639	0	1.3142	5.26609	3.5218	1.6413	1.8086	0.81203	7.78373	0.71344	4.2842	5.2439	2.4787	12.7202	0	1.4515	4.9066	9.3729	15.731
337	Cluster of Isoform 3 of Protein split ends OS=Drosophila melanogaster OX=7227 GN=spen (sp|Q8SX83-3|SPEN_DROME)	sp|Q8SX83-3|SPEN_DROME [2]		597 kDa	TRUE	0.071	[]	2.2216	2.8188	5.5547	5.5865	16.1816	0	0	0	0	0	2.6414	0.82065	1.8086	0.81203	6.08268	3.5672	2.8561	0.87398	7.4361	14.7334	2.6948	0	1.6355	7.0297	11.36
338	Phosphatidylinositol 5-phosphate 4-kinase, isoform A OS=Drosophila melanogaster OX=7227 GN=PIP4K PE=1 SV=1	tr|Q8SXX1|Q8SXX1_DROME		47 kDa	TRUE	0.003	CTRL low, MNM low, MST27D low, SNM high, UNO low	4.4432	2.8188	1.1109	0	8.3729	0	0	1.124	1.3142	2.4382	2.6414	0.82065	1.8086	2.4361	7.70675	7.8478	3.5701	4.3699	5.7836	21.5714	1.3474	2.9029	1.6355	3.5149	9.4007
339	AT21758p OS=Drosophila melanogaster OX=7227 GN=muc PE=1 SV=1	tr|Q9VM14|Q9VM14_DROME		54 kDa		0.093	[]	3.3324	3.7584	15.553	2.7933	25.4371	0	0	0	0	0	1.7609	1.6413	0.90428	0.81203	5.11851	6.4209	1.4281	0.87398	4.1312	12.8542	1.3474	1.4515	3.2711	4.6865	10.7565
340	Cluster of 40S ribosomal protein S6 OS=Drosophila melanogaster OX=7227 GN=RpS6 PE=1 SV=1 (sp|P29327|RS6_DROME)	sp|P29327|RS6_DROME [2]		28 kDa	TRUE	0.21	[]	3.3324	2.8188	1.1109	2.7933	10.0554	1.976	4.9398	3.3721	0	10.2879	3.5218	4.9239	6.33	4.0601	18.8358	3.5672	4.2842	4.3699	1.6525	13.8738	4.0423	2.9029	3.2711	1.1716	11.3879
341	GEO07602p1 OS=Drosophila melanogaster OX=7227 GN=RpL12 PE=1 SV=1	tr|Q9W1B9|Q9W1B9_DROME		18 kDa	TRUE	0.081	[]	5.554	6.5772	5.5547	8.3798	26.0657	0	5.9277	0	2.6284	8.5561	1.7609	6.5652	5.4257	8.1202	21.872	3.5672	7.1403	3.4959	4.1312	18.3346	4.0423	5.8058	4.9066	5.8581	20.6128
342	T-complex protein 1 subunit alpha OS=Drosophila melanogaster OX=7227 GN=CCT1 PE=2 SV=2	sp|P12613|TCPA_DROME (+1)		60 kDa		0.012	CTRL low, MNM low, MST27D low, SNM high, UNO low	1.1108	2.8188	3.3328	0	7.2624	1.976	2.9639	1.124	1.3142	7.3781	0.88046	2.462	2.7128	3.2481	9.30336	4.9941	4.2842	6.9919	3.3049	19.5751	1.3474	0	3.2711	1.1716	5.7901
343	Glutactin OS=Drosophila melanogaster OX=7227 GN=Glt PE=1 SV=2	sp|P33438|GLT_DROME (+1)		119 kDa	TRUE	0.26	[]	18.883	5.6376	3.3328	0	27.8534	1.9543	0.98795	2.248	2.6284	7.81865	1.7609	0	0.90428	1.6241	4.28928	0	0.71403	0.87398	1.6525	3.24051	14.822	8.7087	0	1.1716	24.7023
344	60S ribosomal protein L10a-2 OS=Drosophila melanogaster OX=7227 GN=RpL10Ab PE=1 SV=2	sp|Q9VTP4|R10AB_DROME		24 kDa		0.017	[]	2.2216	1.8792	2.2219	5.5865	11.9092	0.98799	5.9277	3.3721	5.2569	15.5447	4.4023	6.5652	7.2343	4.8722	23.074	5.7075	7.1403	4.3699	6.6099	23.8276	1.3474	2.9029	3.2711	2.3432	9.8646
345	SD09427p OS=Drosophila melanogaster OX=7227 GN=U4-U6-60K PE=1 SV=1	tr|Q9VVI0|Q9VVI0_DROME		62 kDa	TRUE	0.32	[]	5.554	1.8792	4.4438	1.3966	13.2736	0	1.9759	0	0	1.9759	0	0.82065	9.9471	5.6842	16.452	4.9941	4.2842	3.4959	3.3049	16.0791	0	7.2573	3.2711	4.6865	15.2149
346	Laminin subunit gamma-1 OS=Drosophila melanogaster OX=7227 GN=LanB2 PE=2 SV=2	sp|P15215|LAMC1_DROME (+1)		182 kDa		0.3	[]	27.77	2.8188	3.3328	0	33.9216	0.98799	0	0	2.6284	3.61639	0	0	0	0.81203	0.81203	0	0	0.87398	0.82623	1.70021	8.0845	17.417	1.6355	0	27.137
347	60S ribosomal protein L13 OS=Drosophila melanogaster OX=7227 GN=RpL13 PE=1 SV=1	sp|P41126|RL13_DROME (+1)		25 kDa	TRUE	0.00051	CTRL high, MNM high, MST27D low, SNM high, UNO low	2.2216	0.9396	2.2219	2.7933	8.1764	1.976	2.9639	4.4961	3.9426	13.3786	3.5218	4.1033	5.4257	4.0601	17.1109	3.5672	3.5701	5.2439	3.3049	15.6861	0	1.4515	1.6355	1.1716	4.2586
348	Small nuclear ribonucleoprotein-associated protein B OS=Drosophila melanogaster OX=7227 GN=SmB PE=1 SV=1	sp|Q05856|RSMB_DROME		21 kDa		0.096	[]	3.3324	2.8188	2.2219	2.7933	11.1664	1.976	2.9639	2.248	2.6284	9.8163	4.4023	3.2826	4.5214	4.8722	17.0785	3.5672	3.5701	3.4959	4.1312	14.7644	4.0423	4.3544	0	2.3432	10.7399
349	Cluster of Isoform B of A-kinase anchor protein 200 OS=Drosophila melanogaster OX=7227 GN=Akap200 (sp|Q9VLL3-2|AK200_DROME)	sp|Q9VLL3-2|AK200_DROME [2]		38 kDa	TRUE	0.016	[]	3.3324	2.8188	5.5547	1.3966	13.1025	0.98799	4.9398	0	1.3142	7.24199	1.7609	3.2826	4.5214	0.81203	10.3769	5.7075	4.9982	6.1179	4.1312	20.9548	9.432	5.8058	16.355	4.6865	36.2793
350	Mediator of RNA polymerase II transcription subunit 23 OS=Drosophila melanogaster OX=7227 GN=MED23 PE=1 SV=1	sp|Q9W1X7|MED23_DROME		167 kDa		0.064	[]	4.4432	3.7584	5.5547	5.5865	19.3428	0	2.9639	2.248	1.3142	6.5261	2.6414	3.2826	2.7128	2.4361	11.0729	3.5672	2.1421	4.3699	3.3049	13.3841	5.3897	4.3544	1.6355	10.545	21.9246
351	FI24544p1 OS=Drosophila melanogaster OX=7227 GN=RpL22-like PE=1 SV=1	tr|Q9W1T1|Q9W1T1_DROME		34 kDa		0.014	CTRL low, MNM low, MST27D high, SNM low, UNO high	4.4432	2.8188	3.3328	2.7933	13.3881	0.98799	1.9759	3.3721	1.3142	7.65019	1.7609	1.6413	1.8086	2.4361	7.6469	0.71344	1.4281	1.748	2.4787	6.36824	4.0423	2.9029	4.9066	2.3432	14.195
352	Cluster of GEO07453p1 OS=Drosophila melanogaster OX=7227 GN=RpL26 PE=1 SV=1 (tr|Q9VVU2|Q9VVU2_DROME)	tr|Q9VVU2|Q9VVU2_DROME [2]		17 kDa	TRUE	0.00021	CTRL low, MNM high, MST27D low, SNM high, UNO low	0	0.9396	1.1109	1.3966	3.4471	1.976	2.9639	2.248	2.6284	9.8163	0.88046	5.7446	4.5214	4.8722	16.0187	4.9941	5.7122	5.2439	3.3049	19.2551	1.3474	0	0	0	1.3474
353	60S ribosomal protein L19 OS=Drosophila melanogaster OX=7227 GN=RpL19 PE=1 SV=2	sp|P36241|RL19_DROME		24 kDa	TRUE	0.008	CTRL high, MNM high, MST27D low, SNM high, UNO low	4.4432	1.8792	2.2219	1.3966	9.9409	4.9399	3.9518	5.6201	1.3142	15.826	2.6414	4.9239	6.33	7.3082	21.2035	4.2806	7.1403	5.2439	4.9574	21.6222	2.6948	1.4515	0	1.1716	5.3179
354	Coronin OS=Drosophila melanogaster OX=7227 GN=coro PE=1 SV=1	tr|A0A0B4KEU5|A0A0B4KEU5_DROME		58 kDa		0.0065	CTRL low, MNM high, MST27D low, SNM high, UNO low	0	0	0	0	0	1.976	1.9759	2.248	2.6284	8.8283	2.6414	4.9239	6.33	8.9323	22.8276	10.702	4.2842	3.4959	2.4787	20.9608	1.3474	0	3.2711	0	4.6185
355	Cluster of Isoform A of Neuroglian OS=Drosophila melanogaster OX=7227 GN=Nrg (sp|P20241-2|NRG_DROME)	sp|P20241-2|NRG_DROME [3]		138 kDa	TRUE	0.011	CTRL low, MNM high, MST27D low, SNM high, UNO low	4.4432	0	0	0	4.4432	0	0	0	0	0	7.0437	2.462	1.8086	5.6842	16.9985	7.1344	8.5683	0.87398	4.9574	21.5341	0	1.4515	1.6355	0	3.087
356	Peptidyl-prolyl cis-trans isomerase OS=Drosophila melanogaster OX=7227 GN=Dmel\CG2852 PE=1 SV=1	tr|Q9W227|Q9W227_DROME		22 kDa	TRUE	0.28	[]	3.3324	2.8188	4.4438	0	10.595	3.952	3.9518	1.124	3.9426	12.9704	1.7609	0.82065	1.8086	2.4361	6.82625	2.1403	3.5701	1.748	0.82623	8.28463	4.0423	4.3544	3.2711	2.3432	14.011
357	GEO11163p1 OS=Drosophila melanogaster OX=7227 GN=Dmel\CG15432 PE=1 SV=1	tr|Q9VQZ5|Q9VQZ5_DROME		14 kDa		0.0058	CTRL low, MNM low, MST27D high, SNM low, UNO high	6.6648	3.7584	6.6657	6.9831	24.072	1.976	3.9518	4.4961	6.5711	16.995	0.88046	4.1033	2.7128	4.0601	11.7567	2.8537	2.8561	5.2439	3.3049	14.2586	6.7371	7.2573	8.1776	5.8581	28.0301
358	Eukaryotic translation initiation factor 4E1 OS=Drosophila melanogaster OX=7227 GN=eIF4E1 PE=1 SV=1	sp|P48598|IF4E_DROME (+1)		29 kDa		0.023	[]	3.3324	4.698	1.1109	0	9.1413	2.964	7.9036	1.124	0	11.9916	5.2828	4.9239	4.5214	4.8722	19.6003	4.9941	4.2842	4.3699	4.1312	17.7794	0	0	0	1.1716	1.1716
359	26S proteasome non-ATPase regulatory subunit 4 OS=Drosophila melanogaster OX=7227 GN=Rpn10 PE=1 SV=2	sp|P55035|PSMD4_DROME (+1)		43 kDa	TRUE	0.0098	CTRL low, MNM low, MST27D high, SNM high, UNO high	3.3324	3.7584	5.5547	2.7933	15.4388	0.98799	0.98795	0	0	1.97594	1.7609	2.462	0	3.2481	7.471	6.4209	4.2842	4.3699	4.9574	20.0324	1.3474	1.4515	1.6355	7.0297	11.4641
360	Barrier-to-autointegration factor OS=Drosophila melanogaster OX=7227 GN=baf PE=1 SV=1	sp|Q9VLU0|BAF_DROME (+1)		10 kDa		0.091	[]	3.3324	1.8792	3.3328	4.1899	12.7343	0	0.98795	1.124	1.3142	3.42615	0.88046	3.2826	5.4257	3.2481	12.8369	0.71344	1.4281	2.6219	3.3049	8.06834	2.6948	2.9029	0	2.3432	7.9409
361	40S ribosomal protein S14a OS=Drosophila melanogaster OX=7227 GN=RpS14a PE=1 SV=1	sp|C0HKA0|RS14A_DROME (+2)		16 kDa		0.00016	CTRL low, MNM high, MST27D low, SNM high, UNO low	2.2216	0.9396	2.2219	2.7933	8.1764	1.976	3.9518	1.124	1.3142	8.366	4.4023	4.9239	2.7128	4.8722	16.9112	6.4209	6.4262	3.4959	6.6099	22.9529	1.3474	1.4515	1.6355	1.1716	5.606
362	60S ribosomal protein L7a OS=Drosophila melanogaster OX=7227 GN=RpL7A PE=1 SV=2	sp|P46223|RL7A_DROME (+1)		31 kDa	TRUE	0.014	CTRL low, MNM high, MST27D low, SNM high, UNO low	3.3324	1.8792	2.2219	2.7933	10.2268	1.976	3.9518	2.248	3.9426	12.1184	3.5218	3.2826	4.5214	3.2481	14.5739	3.5672	4.9982	3.4959	4.1312	16.1925	1.3474	2.9029	1.6355	2.3432	8.229
363	Dynein heavy chain 64C, isoform I OS=Drosophila melanogaster OX=7227 GN=Dhc64C PE=1 SV=1	tr|M9PBQ3|M9PBQ3_DROME (+1)		533 kDa	TRUE	0.001	CTRL low, MNM low, MST27D low, SNM high, UNO low	0	0	0	0	0	0	0	0	0	0	0	0	0.90428	0	0.90428	17.122	5.7122	3.4959	8.2623	34.5924	0	0	0	0	0
364	Cluster of Proteasomal ubiquitin receptor ADRM1 homolog OS=Drosophila melanogaster OX=7227 GN=Rpn13 PE=1 SV=1 (sp|Q7K2G1|ADRM1_DROME)	sp|Q7K2G1|ADRM1_DROME [3]		42 kDa	TRUE	0.014	CTRL high, MNM low, MST27D low, SNM high, UNO low	1.1108	1.8792	1.1109	0	4.1009	7.9039	3.9518	2.248	0	14.1037	1.7609	1.6413	0.90428	0.81203	5.11851	5.7075	5.7122	7.8658	4.1312	23.4167	1.3474	1.4515	4.9066	2.3432	10.0487
365	Probable H/ACA ribonucleoprotein complex subunit 1 OS=Drosophila melanogaster OX=7227 GN=CG4038 PE=2 SV=1	sp|Q7KVQ0|GAR1_DROME		23 kDa	TRUE	0.7	[]	2.2216	0	2.2219	2.7933	7.2368	1.976	2.9639	2.248	1.3142	8.5021	0.88046	4.1033	0	0	4.98376	2.1403	3.5701	1.748	1.6525	9.1109	4.0423	2.9029	0	3.5149	10.4601
366	Cdc2-related kinase OS=Drosophila melanogaster OX=7227 GN=Cdc2rk PE=1 SV=1	tr|A1Z840|A1Z840_DROME		43 kDa	TRUE	0.3	[]	3.3324	4.698	3.3328	2.7933	14.1565	1.976	6.9157	2.248	1.3142	12.4539	3.5218	5.7446	4.5214	4.8722	18.66	2.8537	5.7122	5.2439	4.1312	17.941	4.0423	2.9029	1.6355	2.3432	10.9239
367	GH13256p OS=Drosophila melanogaster OX=7227 GN=Mtpbeta PE=1 SV=1	tr|Q9W1H8|Q9W1H8_DROME		51 kDa		0.022	[]	4.4432	0	7.7766	4.1899	16.4097	0.98799	1.9759	0	0	2.96389	0.88046	0	0.90428	0	1.78474	8.5612	4.9982	4.3699	6.6099	24.5392	5.3897	1.4515	9.8132	1.1716	17.826
368	Cluster of ATP-dependent RNA helicase WM6 OS=Drosophila melanogaster OX=7227 GN=Hel25E PE=1 SV=1 (sp|Q27268|DX39B_DROME)	sp|Q27268|DX39B_DROME [2]		49 kDa	TRUE	0.0015	CTRL low, MNM high, MST27D low, SNM high, UNO low	2.2216	0.9396	1.1109	0	4.2721	1.976	3.9518	1.124	0	7.0518	5.2828	4.9239	1.8086	7.3082	19.3235	4.9941	4.9982	4.3699	4.1312	18.4934	0	1.4515	1.6355	1.1716	4.2586
369	Zinc finger Ran-binding domain-containing protein 2 OS=Drosophila melanogaster OX=7227 GN=Dmel\CG3732 PE=2 SV=1	tr|Q9W230|Q9W230_DROME		31 kDa		0.11	[]	1.1108	2.8188	2.2219	1.3966	7.5481	2.964	1.9759	3.3721	1.3142	9.6262	2.6414	3.2826	3.6171	4.0601	13.6012	2.1403	2.1421	5.2439	2.4787	12.005	2.6948	1.4515	1.6355	1.1716	6.9534
370	Histone H2B OS=Drosophila melanogaster OX=7227 GN=His2B PE=1 SV=2	sp|P02283|H2B_DROME		14 kDa		0.47	[]	1.1108	3.7584	1.1109	6.9831	12.9632	0.98799	2.9639	2.248	1.3142	7.51409	0.88046	1.6413	0.90428	2.4361	5.86214	2.1403	2.8561	1.748	4.1312	10.8756	2.6948	1.4515	3.2711	3.5149	10.9323
371	Laminin subunit beta-1 OS=Drosophila melanogaster OX=7227 GN=LanB1 PE=1 SV=4	sp|P11046|LAMB1_DROME		198 kDa	TRUE	0.44	[]	22.216	0.9396	2.2219	0	25.3775	0.98799	0	1.124	6.5711	8.68309	0.88046	0	0	0	0.88046	0	0	0	0	0	6.7371	23.223	0	0	29.9601
372	Replication protein A 70 kDa DNA-binding subunit OS=Drosophila melanogaster OX=7227 GN=RpA-70 PE=1 SV=1	sp|Q24492|RFA1_DROME		67 kDa		0.22	[]	2.2216	3.7584	3.3328	0	9.3128	6.9159	2.9639	3.3721	1.3142	14.5661	3.5218	2.462	1.8086	2.4361	10.2285	1.4269	0.71403	0	1.6525	3.79343	1.3474	4.3544	1.6355	3.5149	10.8522
373	Mediator of RNA polymerase II transcription subunit 1 OS=Drosophila melanogaster OX=7227 GN=MED1 PE=1 SV=2	sp|Q9VP05|MED1_DROME		150 kDa		0.011	CTRL low, MNM low, MST27D high, SNM low, UNO high	2.2216	3.7584	3.3328	4.1899	13.5027	1.976	0.98795	0	0	2.96395	1.7609	2.462	1.8086	1.6241	7.6556	2.8537	2.1421	0.87398	1.6525	7.52228	6.7371	1.4515	3.2711	5.8581	17.3178
374	60S ribosomal protein L27 OS=Drosophila melanogaster OX=7227 GN=RpL27 PE=1 SV=1	tr|Q9VBN5|Q9VBN5_DROME		16 kDa		0.16	[]	5.554	2.8188	2.2219	2.7933	13.388	0.98799	1.9759	1.124	1.3142	5.40209	0.88046	3.2826	3.6171	3.2481	11.0283	2.1403	3.5701	1.748	3.3049	10.7633	1.3474	2.9029	3.2711	2.3432	9.8646
375	RE31520p OS=Drosophila melanogaster OX=7227 GN=Dmel\CG9667 PE=1 SV=2	tr|Q9VHV6|Q9VHV6_DROME		31 kDa	TRUE	0.39	[]	2.2216	1.8792	3.3328	2.7933	10.2269	1.976	2.9639	1.124	1.3142	7.3781	1.7609	4.9239	3.6171	2.4361	12.738	1.4269	3.5701	0.87398	1.6525	7.52348	1.3474	2.9029	1.6355	3.5149	9.4007
376	LD11307p OS=Drosophila melanogaster OX=7227 GN=Dmel\CG8545 PE=1 SV=1	tr|A1Z909|A1Z909_DROME		100 kDa	TRUE	< 0.00010	CTRL low, MNM low, MST27D high, SNM low, UNO high	7.7756	5.6376	8.8876	11.173	33.4738	0	0	0	0	0	0	0.82065	1.8086	1.6241	4.25335	1.4269	0	0.87398	0.82623	3.12711	2.6948	7.2573	1.6355	5.8581	17.4457
377	Uracil-DNA degrading factor, isoform B OS=Drosophila melanogaster OX=7227 GN=Ude PE=1 SV=1	tr|Q7KS11|Q7KS11_DROME		36 kDa		< 0.00010	CTRL low, MNM low, MST27D high, SNM low, UNO high	2.2216	4.698	3.3328	2.7933	13.0457	0	0.98795	0	0	0.98795	0.88046	0.82065	0.90428	0	2.60539	0	0	0	0.82623	0.82623	2.6948	1.4515	1.6355	1.1716	6.9534
378	Eukaryotic translation initiation factor 1A, isoform A OS=Drosophila melanogaster OX=7227 GN=eIF1A PE=1 SV=1	tr|Q9VEA1|Q9VEA1_DROME		17 kDa	TRUE	0.053	[]	2.2216	0.9396	2.2219	4.1899	9.573	2.964	0.98795	1.124	1.3142	6.39015	2.6414	2.462	2.7128	0.81203	8.62823	0.71344	2.1421	1.748	3.3049	7.90844	4.0423	4.3544	6.5421	2.3432	17.282
379	40S ribosomal protein S7 OS=Drosophila melanogaster OX=7227 GN=RpS7 PE=1 SV=1	sp|Q9VA91|RS7_DROME (+1)		22 kDa		0.083	[]	1.1108	0.9396	2.2219	2.7933	7.0656	0	1.9759	0	1.3142	3.2901	3.5218	3.2826	2.7128	2.4361	11.9533	2.8537	3.5701	1.748	0.82623	8.99803	2.6948	0	0	2.3432	5.038
380	zz|FGCZCont0254_P04745|AMY1_HUMAN blastpHomologue_0.0	zz|Y-FGCZCont00255|		58 kDa		0.2	[]	0	0	0	0	0	0	0	14.612	15.771	30.383	0	0	10.851	5.6842	16.5352	0	0	6.9919	6.6099	13.6018	0	0	0	0	0
381	Cluster of Sallimus, isoform U OS=Drosophila melanogaster OX=7227 GN=sls PE=4 SV=1 (tr|M9PEA5|M9PEA5_DROME)	tr|M9PEA5|M9PEA5_DROME [3]		1811 kDa	TRUE	0.53	[]	0	0	1.1109	0	1.1109	0	0	0	0	0	0.88046	0	0	0	0.88046	9.2747	0	0	0	9.2747	0	0	0	1.1716	1.1716
382	Transcription initiation factor TFIID subunit 10b OS=Drosophila melanogaster OX=7227 GN=Taf10b PE=1 SV=1	sp|Q9XZT7|TAFAB_DROME		16 kDa		0.072	[]	6.6648	6.5772	5.5547	9.7764	28.5731	3.952	2.9639	2.248	2.6284	11.7923	4.4023	3.2826	1.8086	4.0601	13.5536	3.5672	2.8561	2.6219	3.3049	12.3501	10.779	8.7087	0	4.6865	24.1742
383	60S ribosomal protein L28 OS=Drosophila melanogaster OX=7227 GN=RpL28 PE=1 SV=1	sp|Q9VZS5|RL28_DROME (+1)		16 kDa		0.0063	CTRL low, MNM high, MST27D low, SNM high, UNO low	2.2216	0.9396	2.2219	1.3966	6.7797	0.98799	1.9759	1.124	1.3142	5.40209	3.5218	2.462	2.7128	3.2481	11.9447	2.1403	3.5701	2.6219	0.82623	9.15853	1.3474	1.4515	0	0	2.7989
384	Protein partner of snf, isoform B OS=Drosophila melanogaster OX=7227 GN=pps PE=1 SV=1	tr|A0A0B4K6G3|A0A0B4K6G3_DROME (+1)		222 kDa	TRUE	0.044	[]	3.3324	8.4564	2.2219	6.9831	20.9938	0.98799	0	0	1.3142	2.30219	3.5218	0.82065	0	1.6241	5.96655	1.4269	0	0	3.3049	4.7318	5.3897	1.4515	1.6355	9.3729	17.8496
385	RuvB-like helicase 1 OS=Drosophila melanogaster OX=7227 GN=pont PE=1 SV=1	sp|Q9VH07|RUVB1_DROME		50 kDa		0.08	[]	4.4432	6.5772	9.9985	5.5865	26.6054	0	1.9759	0	0	1.9759	3.5218	0.82065	0	6.4962	10.8386	7.1344	3.5701	0.87398	0.82623	12.4047	4.0423	0	11.449	8.2013	23.6926
386	60S ribosomal protein L24 OS=Drosophila melanogaster OX=7227 GN=RpL24 PE=1 SV=1	sp|Q9VJY6|RL24_DROME (+1)		18 kDa		0.2	[]	2.2216	0.9396	2.2219	1.3966	6.7797	0.98799	1.9759	1.124	1.3142	5.40209	1.7609	2.462	2.7128	3.2481	10.1838	1.4269	2.8561	1.748	2.4787	8.5097	1.3474	1.4515	3.2711	1.1716	7.2416
387	P20930 SWISS-PROT:P20930 Tax_Id=9606 Gene_Symbol=FLG Filaggrin	zz|Y-FGCZCont00442|		435 kDa	TRUE	0.83	[]	0	7.5168	0	0	7.5168	0.98799	2.9639	1.124	0	5.07589	7.0437	1.6413	0	0.81203	9.49703	1.4269	0	0.87398	0	2.30088	0	2.9029	0	1.1716	4.0745
388	Splicing factor 3A subunit 3 OS=Drosophila melanogaster OX=7227 GN=noi PE=1 SV=1	sp|O46106|NOI_DROME		58 kDa		0.016	[]	2.2216	2.8188	2.2219	0	7.2623	0	1.9759	1.124	0	3.0999	2.6414	3.2826	5.4257	5.6842	17.0339	2.1403	4.9982	2.6219	2.4787	12.2391	1.3474	1.4515	0	3.5149	6.3138
389	Transcription elongation factor SPT5 OS=Drosophila melanogaster OX=7227 GN=Spt5 PE=1 SV=1	sp|Q9V460|SPT5H_DROME		119 kDa	TRUE	0.62	[]	2.2216	2.8188	1.1109	1.3966	7.5479	5.9279	1.9759	0	7.8853	15.7891	4.4023	0.82065	2.7128	0.81203	8.74778	0	2.1421	3.4959	2.4787	8.1167	4.0423	2.9029	0	1.1716	8.1168
390	Mediator of RNA polymerase II transcription subunit 17 OS=Drosophila melanogaster OX=7227 GN=MED17 PE=1 SV=1	sp|Q9VEC1|MED17_DROME		72 kDa	TRUE	0.045	[]	3.3324	2.8188	4.4438	2.7933	13.3883	0	0	0	0	0	1.7609	1.6413	1.8086	4.8722	10.083	5.7075	6.4262	2.6219	0.82623	15.5818	5.3897	5.8058	0	7.0297	18.2252
391	Uncharacterized protein, isoform F OS=Drosophila melanogaster OX=7227 GN=Dmel\CG7518 PE=1 SV=1	tr|A0A0B4K6G6|A0A0B4K6G6_DROME (+1)		268 kDa	TRUE	0.0012	CTRL low, MNM high, MST27D low, SNM low, UNO low	2.2216	0	0	0	2.2216	0	0	0	0	0	2.6414	7.3859	11.756	19.489	41.2723	0	0	0	0	0	0	0	0	0	0
392	Fat body protein 1, isoform D OS=Drosophila melanogaster OX=7227 GN=Fbp1 PE=4 SV=1	tr|M9PFK6|M9PFK6_DROME		119 kDa		0.023	[]	0	0.9396	0	0	0.9396	0	10.867	1.124	0	11.991	0.88046	3.2826	2.7128	1.6241	8.49996	4.9941	7.1403	5.2439	6.6099	23.9882	0	0	0	0	0
393	GEO11065p1 OS=Drosophila melanogaster OX=7227 GN=Dmel\CG34301 PE=2 SV=1	tr|Q6IKG0|Q6IKG0_DROME		10 kDa		0.071	[]	7.7756	15.034	1.1109	6.9831	30.9036	2.964	0	0	3.9426	6.9066	2.6414	0	0	0	2.6414	6.4209	1.4281	0	3.3049	11.1539	12.127	7.2573	0	7.0297	26.414
394	LD46870p OS=Drosophila melanogaster OX=7227 GN=Dmel\CG14641 PE=1 SV=1	tr|Q95RB1|Q95RB1_DROME		47 kDa		0.016	[]	4.4432	3.7584	4.4438	6.9831	19.6285	0.98799	1.9759	0	0	2.96389	1.7609	3.2826	0	2.4361	7.4796	2.1403	3.5701	0	0	5.7104	4.0423	0	3.2711	4.6865	11.9999
395	RE62581p OS=Drosophila melanogaster OX=7227 GN=RpL21 PE=1 SV=1	tr|Q9V9M7|Q9V9M7_DROME		18 kDa		0.00081	CTRL low, MNM high, MST27D low, SNM high, UNO low	1.1108	0.9396	1.1109	1.3966	4.5579	0.98799	0.98795	2.248	1.3142	5.53814	1.7609	3.2826	4.5214	5.6842	15.2491	4.2806	4.2842	3.4959	2.4787	14.5394	0	1.4515	1.6355	1.1716	4.2586
396	LD15209p OS=Drosophila melanogaster OX=7227 GN=Dmel\CG3918 PE=2 SV=1	tr|Q9W3Z5|Q9W3Z5_DROME		35 kDa		0.63	[]	3.3324	3.7584	4.4438	2.7933	14.3279	1.976	1.9759	4.4961	2.6284	11.0764	2.6414	4.9239	5.4257	2.4361	15.4271	4.2806	3.5701	4.3699	3.3049	15.5255	4.0423	2.9029	1.6355	4.6865	13.2672
397	Histone H1 OS=Drosophila melanogaster OX=7227 GN=His1:CG33861 PE=3 SV=1	tr|Q4AB54|Q4AB54_DROME		26 kDa		0.025	[]	8.8863	8.4564	1.1109	6.9831	25.4367	0	0	0	0	0	0	3.2826	2.7128	4.0601	10.0555	2.8537	4.2842	1.748	5.7836	14.6695	8.0845	2.9029	1.6355	2.3432	14.9661
398	Mediator of RNA polymerase II transcription subunit 26 OS=Drosophila melanogaster OX=7227 GN=MED26 PE=1 SV=2	sp|Q9V4F9|MED26_DROME		166 kDa		0.39	[]	3.3324	0.9396	1.1109	4.1899	9.5728	0.98799	0.98795	1.124	1.3142	4.41414	0.88046	0	1.8086	1.6241	4.31316	2.8537	2.1421	0.87398	2.4787	8.34848	0	1.4515	0	3.5149	4.9664
399	40S ribosomal protein S10b OS=Drosophila melanogaster OX=7227 GN=RpS10b PE=1 SV=2	sp|Q9VWG3|RS10B_DROME (+1)		18 kDa	TRUE	0.01	CTRL low, MNM high, MST27D low, SNM high, UNO low	2.2216	0.9396	1.1109	2.7933	7.0654	3.952	3.9518	1.124	0	9.0278	7.0437	8.2065	5.4257	4.0601	24.736	8.4186	5.7122	5.2439	0	19.3747	1.3474	0	1.6355	0	2.9829
400	CG12909 protein OS=Drosophila melanogaster OX=7227 GN=Dmel\CG12909 PE=1 SV=1	tr|Q7K0D3|Q7K0D3_DROME		32 kDa		0.0083	CTRL low, MNM low, MST27D high, SNM low, UNO high	3.3324	5.6376	6.6657	8.3798	24.0155	0	0	0	1.3142	1.3142	0	2.462	1.8086	0.81203	5.08263	4.2806	2.1421	0.87398	0.82623	8.12291	8.0845	0	4.9066	9.3729	22.364
401	GH24918p OS=Drosophila melanogaster OX=7227 GN=AK-3 PE=2 SV=2	tr|Q9VF23|Q9VF23_DROME		52 kDa	TRUE	0.59	[]	5.554	3.7584	3.3328	1.3966	14.0418	2.964	9.8795	2.248	1.3142	16.4057	1.7609	0.82065	1.8086	2.4361	6.82625	5.7075	1.4281	1.748	1.6525	10.5361	2.6948	2.9029	3.2711	2.3432	11.212
402	THO complex subunit 5 OS=Drosophila melanogaster OX=7227 GN=thoc5 PE=1 SV=2	sp|Q9W1F4|THOC5_DROME		71 kDa	TRUE	0.025	[]	0	0	1.1109	0	1.1109	0.98799	1.9759	0	0	2.96389	0.88046	3.2826	2.7128	3.2481	10.124	1.4269	2.8561	1.748	0.82623	6.85723	0	0	0	2.3432	2.3432
403	Not1, isoform H OS=Drosophila melanogaster OX=7227 GN=Not1 PE=1 SV=1	tr|A0A0B4LEZ3|A0A0B4LEZ3_DROME (+2)		282 kDa	TRUE	0.00033	CTRL low, MNM high, MST27D high, SNM high, UNO low	3.3324	1.8792	1.1109	2.7933	9.1158	0	0	0	0	0	1.7609	3.2826	5.4257	5.6842	16.1534	3.5672	2.1421	0.87398	1.6525	8.23578	0	0	0	0	0
404	LD21576p OS=Drosophila melanogaster OX=7227 GN=Nap1 PE=1 SV=1	tr|Q9W1G7|Q9W1G7_DROME		43 kDa	TRUE	0.074	[]	5.554	2.8188	3.3328	2.7933	14.4989	0.98799	2.9639	1.124	0	5.07589	2.6414	2.462	2.7128	2.4361	10.2523	5.7075	3.5701	1.748	3.3049	14.3305	2.6948	2.9029	4.9066	2.3432	12.8475
405	Cluster of Mushroom body defect, isoform I OS=Drosophila melanogaster OX=7227 GN=mud PE=1 SV=1 (tr|M9NGE4|M9NGE4_DROME)	tr|M9NGE4|M9NGE4_DROME [5]		243 kDa	TRUE	0.0016	CTRL low, MNM low, MST27D low, SNM high, UNO low	0	0.22656	0	0	0.22656	0	0.98795	0	0	0.98795	0.21231	0.19788	0.21805	1.0078	1.63604	1.5989	3.7423	1.0847	5.1566	11.5825	0	0	0	0	0
406	40S ribosomal protein S2 OS=Drosophila melanogaster OX=7227 GN=RpS2 PE=1 SV=2	sp|P31009|RS2_DROME (+1)		29 kDa	TRUE	< 0.00010	CTRL low, MNM high, MST27D low, SNM high, UNO low	0	0	0	0	0	0.98799	4.9398	2.248	0	8.17579	7.0437	8.2065	5.4257	5.6842	26.3601	4.9941	7.8543	6.1179	1.6525	20.6188	0	0	0	0	0
407	Cofilin/actin-depolymerizing factor homolog OS=Drosophila melanogaster OX=7227 GN=tsr PE=1 SV=1	sp|P45594|CADF_DROME		17 kDa		0.0053	CTRL low, MNM low, MST27D high, SNM low, UNO high	5.554	5.6376	6.6657	1.3966	19.2539	0.98799	1.9759	0	2.6284	5.59229	0.88046	1.6413	1.8086	0.81203	5.14239	2.1403	3.5701	1.748	2.4787	9.9371	4.0423	2.9029	6.5421	4.6865	18.1738
408	Protein FRG1 homolog OS=Drosophila melanogaster OX=7227 GN=FRG1 PE=2 SV=1	sp|Q9VWA8|FRG1_DROME		30 kDa		0.13	[]	2.2216	0.9396	2.2219	0	5.3831	0.98799	4.9398	1.124	1.3142	8.36599	0.88046	4.1033	4.5214	4.8722	14.3774	4.2806	6.4262	1.748	4.9574	17.4122	0	1.4515	3.2711	3.5149	8.2375
409	Eukaryotic translation initiation factor 4E3 OS=Drosophila melanogaster OX=7227 GN=eIF4E3 PE=2 SV=2	tr|Q9VSG1|Q9VSG1_DROME		28 kDa		0.9	[]	2.2216	1.8792	4.4438	1.3966	9.9412	1.976	1.9759	2.248	1.3142	7.5141	1.7609	1.6413	2.7128	2.4361	8.5511	2.8537	1.4281	2.6219	1.6525	8.5562	1.3474	1.4515	3.2711	2.3432	8.4132
410	P13717 SWISS-PROT:P13717 Nuclease - Serratia marcescens.	zz|Y-FGCZCont00272|		29 kDa		0.96	[]	4.4432	0.9396	5.5547	1.3966	12.3341	3.952	4.9398	2.248	0	11.1398	5.2828	4.9239	0.90428	0	11.111	3.5672	2.8561	3.4959	0	9.9192	4.0423	7.2573	0	3.5149	14.8145
411	Cluster of 40S ribosomal protein S11 OS=Drosophila melanogaster OX=7227 GN=RpS11 PE=1 SV=1 (sp|Q0E9B6|RS11_DROME)	sp|Q0E9B6|RS11_DROME [2]		18 kDa	TRUE	0.00092	CTRL low, MNM high, MST27D low, SNM high, UNO low	0	0	0	0	0	0	1.9759	0	0	1.9759	2.6414	4.9239	2.7128	2.4361	12.7142	3.5672	2.8561	1.748	0	8.1713	0	0	0	0	0
412	Mediator of RNA polymerase II transcription subunit 4 OS=Drosophila melanogaster OX=7227 GN=MED4 PE=1 SV=1	sp|Q9VS38|MED4_DROME		28 kDa	TRUE	0.012	CTRL low, MNM low, MST27D high, SNM low, UNO high	4.4432	2.8188	6.6657	4.1899	18.1176	0.98799	1.9759	1.124	1.3142	5.40209	3.5218	2.462	0.90428	0.81203	7.70011	2.8537	2.1421	1.748	1.6525	8.3963	4.0423	5.8058	1.6355	7.0297	18.5133
413	Probable small nuclear ribonucleoprotein G OS=Drosophila melanogaster OX=7227 GN=SNRPG PE=1 SV=1	sp|Q9VXE0|RUXG_DROME		9 kDa		0.25	[]	1.1108	1.8792	1.1109	2.7933	6.8942	4.9399	1.9759	4.4961	2.6284	14.0403	2.6414	2.462	2.7128	2.4361	10.2523	2.8537	2.1421	2.6219	2.4787	10.0964	4.0423	4.3544	1.6355	1.1716	11.2038
414	GH09281p OS=Drosophila melanogaster OX=7227 GN=Dmel\CG4415 PE=2 SV=2	tr|Q9VPV7|Q9VPV7_DROME		37 kDa		0.061	[]	3.3324	1.8792	3.3328	5.5865	14.1309	1.976	3.9518	5.6201	3.9426	15.4905	1.7609	3.2826	2.7128	4.0601	11.8164	1.4269	1.4281	2.6219	0.82623	6.30313	4.0423	4.3544	3.2711	3.5149	15.1827
415	Cluster of 14-3-3 protein zeta OS=Drosophila melanogaster OX=7227 GN=14-3-3zeta PE=1 SV=1 (sp|P29310|1433Z_DROME)	sp|P29310|1433Z_DROME [3]		28 kDa	TRUE	0.0024	CTRL low, MNM low, MST27D high, SNM high, UNO high	4.4432	5.0737	6.4432	4.7483	20.7084	0.39506	1.383	0	1.051	2.82906	2.9934	3.6108	3.0744	2.7608	12.4394	3.139	3.8556	2.9714	3.9657	13.9317	4.5811	2.6122	9.8132	5.155	22.1615
416	Cluster of Down syndrome cell adhesion molecule 1, isoform BS OS=Drosophila melanogaster OX=7227 GN=Dscam1 PE=1 SV=1 (tr|A0A0C4DHD8|A0A0C4DHD8_DROME)	tr|A0A0C4DHD8|A0A0C4DHD8_DROME [11]		222 kDa	TRUE	0.011	CTRL low, MNM low, MST27D low, SNM high, UNO low	0	0	0	0	0	0	0	0	0	0	0	0	0	0	0	8.5612	4.9982	0	2.4787	16.0381	0	0	0	0	0
417	Eukaryotic translation initiation factor 3 subunit I OS=Drosophila melanogaster OX=7227 GN=eIF3i PE=1 SV=1	sp|O02195|EIF3I_DROME		36 kDa		0.43	[]	5.554	2.8188	5.5547	2.7933	16.7208	0.98799	6.9157	0	1.3142	9.21789	1.7609	1.6413	0.90428	0	4.30648	2.1403	2.8561	3.4959	4.1312	12.6235	1.3474	2.9029	8.1776	0	12.4279
418	Isoform B of THO complex protein 7 OS=Drosophila melanogaster OX=7227 GN=thoc7	sp|Q8IRJ8-1|THOC7_DROME		33 kDa		0.93	[]	4.4432	2.8188	4.4438	1.3966	13.1024	2.964	2.9639	3.3721	0	9.3	2.6414	3.2826	2.7128	3.2481	11.8849	0.71344	5.7122	3.4959	2.4787	12.4002	0	2.9029	3.2711	4.6865	10.8605
419	CathD, isoform A OS=Drosophila melanogaster OX=7227 GN=cathD PE=1 SV=1	tr|Q7K485|Q7K485_DROME		42 kDa		0.00054	CTRL low, MNM low, MST27D low, SNM high, UNO low	1.1108	1.8792	2.2219	2.7933	8.0052	1.976	1.9759	1.124	1.3142	6.3901	1.7609	0.82065	0.90428	0.81203	4.29786	4.2806	2.1421	4.3699	5.7836	16.5762	1.3474	1.4515	1.6355	1.1716	5.606
420	Cluster of Isoform A of ADP,ATP carrier protein OS=Drosophila melanogaster OX=7227 GN=sesB (sp|Q26365-2|ADT_DROME)	sp|Q26365-2|ADT_DROME [3]		33 kDa	TRUE	0.073	[]	1.1108	1.8792	3.3328	5.5865	11.9093	0	3.9518	0	0	3.9518	0	1.6413	0.90428	0	2.54558	3.5672	3.5701	3.4959	2.4787	13.1119	4.0423	1.4515	3.2711	1.1716	9.9365
421	UPF0428 protein CG16865 OS=Drosophila melanogaster OX=7227 GN=CG16865 PE=1 SV=1	sp|Q9V412|U428_DROME (+1)		28 kDa		0.011	CTRL low, MNM low, MST27D high, SNM low, UNO high	5.554	2.8188	4.4438	6.9831	19.7997	0.98799	1.9759	1.124	3.9426	8.03049	0.88046	1.6413	0.90428	4.0601	7.48614	1.4269	3.5701	1.748	2.4787	9.2237	5.3897	2.9029	6.5421	4.6865	19.5212
422	Ribosomal L1 domain-containing protein CG13096 OS=Drosophila melanogaster OX=7227 GN=CG13096 PE=1 SV=1	sp|Q9VLK2|Y3096_DROME (+1)		74 kDa		0.012	CTRL low, MNM low, MST27D high, SNM low, UNO low	5.554	0.9396	4.4438	1.3966	12.334	0	0	0	0	0	0.88046	0	0	0	0.88046	0.71344	0.71403	0	0	1.42747	0	0	0	2.3432	2.3432
423	LP07727p OS=Drosophila melanogaster OX=7227 GN=Dmel\CG2063 PE=2 SV=1	tr|Q7K0K1|Q7K0K1_DROME		36 kDa		0.0041	CTRL low, MNM low, MST27D high, SNM low, UNO high	3.3324	5.6376	4.4438	4.1899	17.6037	1.976	1.9759	1.124	2.6284	7.7043	2.6414	3.2826	1.8086	1.6241	9.3567	1.4269	1.4281	0.87398	2.4787	6.20768	2.6948	1.4515	3.2711	4.6865	12.1039
424	LD38910p OS=Drosophila melanogaster OX=7227 GN=Dmel\CG8441 PE=1 SV=1	tr|Q7K1V1|Q7K1V1_DROME		29 kDa		0.11	[]	3.3324	2.8188	5.5547	5.5865	17.2924	3.952	2.9639	3.3721	5.2569	15.5449	3.5218	4.1033	3.6171	3.2481	14.4903	2.1403	3.5701	3.4959	4.9574	14.1637	6.7371	4.3544	6.5421	4.6865	22.3201
425	CG3509 protein OS=Drosophila melanogaster OX=7227 GN=BigH1 PE=1 SV=1	tr|Q8MSC4|Q8MSC4_DROME		39 kDa		0.34	[]	5.554	2.8188	5.5547	1.3966	15.3241	2.964	0.98795	4.4961	0	8.44805	0	1.6413	1.8086	2.4361	5.886	1.4269	2.1421	0	1.6525	5.2215	5.3897	1.4515	0	8.2013	15.0425
426	Glycoprotein 93 OS=Drosophila melanogaster OX=7227 GN=Gp93 PE=1 SV=1	tr|Q9VAY2|Q9VAY2_DROME		90 kDa	TRUE	0.16	[]	1.8758	2.2028	6.3199	1.3966	11.7951	1.3282	3.3041	0.38706	0.45256	5.47192	1.1837	0.2826	0.3114	0.27963	2.05733	4.0585	1.6739	2.0489	0.28452	8.06582	3.6228	1.9513	2.1987	2.7467	10.5195
427	LD24662p OS=Drosophila melanogaster OX=7227 GN=Tango4 PE=1 SV=1	tr|Q9VYQ9|Q9VYQ9_DROME		53 kDa	TRUE	0.095	[]	3.6601	2.1564	4.7715	1.8086	12.3966	4.2434	5.2312	2.248	3.0161	14.7387	4.662	4.3453	4.7882	3.4876	17.2831	3.0642	5.2088	4.6277	5.2011	18.1018	2.6948	3.3311	1.6355	2.6889	10.3503
428	Peptidyl-prolyl cis-trans isomerase OS=Drosophila melanogaster OX=7227 GN=Cypl PE=1 SV=1	tr|Q9W0Q2|Q9W0Q2_DROME		20 kDa		0.2	[]	2.2216	0.9396	1.1109	2.7933	7.0654	2.964	1.9759	5.6201	1.3142	11.8742	1.7609	1.6413	1.8086	3.2481	8.4589	1.4269	1.4281	1.748	0.82623	5.42923	1.3474	1.4515	1.6355	1.1716	5.606
429	Isoform C of Glutamate dehydrogenase, mitochondrial OS=Drosophila melanogaster OX=7227 GN=Gdh	sp|P54385-2|DHE3_DROME		61 kDa		0.19	[]	2.2216	3.7584	5.5547	1.3966	12.9313	0.98799	1.9759	0	0	2.96389	0	0	0.90428	0.81203	1.71631	0.71344	0.71403	0.87398	0.82623	3.12768	2.6948	0	16.355	3.5149	22.5647
430	Cluster of Calnexin 99A, isoform A OS=Drosophila melanogaster OX=7227 GN=Cnx99A PE=1 SV=2 (tr|Q9VAL7|Q9VAL7_DROME)	tr|Q9VAL7|Q9VAL7_DROME [3]		68 kDa	TRUE	0.00049	CTRL low, MNM low, MST27D low, SNM high, UNO low	0	0	7.7766	0	7.7766	0.98799	1.9759	0	0	2.96389	0	0	0	0	0	7.1344	7.8543	9.6138	8.2623	32.8648	0	0	4.9066	0	4.9066
431	Nucleoside diphosphate kinase OS=Drosophila melanogaster OX=7227 GN=awd PE=1 SV=3	sp|P08879|NDKA_DROME (+1)		17 kDa	TRUE	0.054	[]	5.554	5.6376	6.6657	5.5865	23.4438	2.964	1.9759	0	1.3142	6.2541	2.6414	1.6413	1.8086	1.6241	7.7154	2.1403	2.1421	2.6219	1.6525	8.5568	2.6948	0	11.449	5.8581	20.0019
432	Puff-specific protein Bx42 OS=Drosophila melanogaster OX=7227 GN=Bx42 PE=1 SV=1	sp|P39736|BX42_DROME (+1)		61 kDa		0.006	CTRL low, MNM low, MST27D high, SNM low, UNO high	3.3324	3.7584	6.6657	9.7764	23.5329	0	0.98795	0	1.3142	2.30215	0	0.82065	0	0.81203	1.63268	0.71344	2.1421	0.87398	0.82623	4.55575	9.432	0	4.9066	8.2013	22.5399
433	TBP-associated factor 4, isoform E OS=Drosophila melanogaster OX=7227 GN=Taf4 PE=1 SV=1	tr|B7Z060|B7Z060_DROME		117 kDa		0.43	[]	1.1108	1.8792	1.1109	2.7933	6.8942	0	2.9639	0	1.3142	4.2781	2.6414	2.462	0.90428	3.2481	9.25578	4.9941	2.8561	1.748	1.6525	11.2507	4.0423	0	3.2711	2.3432	9.6566
434	IP13758p OS=Drosophila melanogaster OX=7227 GN=Dmel\CG7907 PE=2 SV=1	tr|Q4V551|Q4V551_DROME		86 kDa		0.42	[]	3.3324	0.9396	6.6657	0	10.9377	4.9399	1.9759	2.248	1.3142	10.478	1.7609	3.2826	0.90428	4.0601	10.0079	0.71344	2.1421	0	0.82623	3.68177	0	0	0	3.5149	3.5149
435	ZZ-type domain-containing protein OS=Drosophila melanogaster OX=7227 GN=CG5981 PE=4 SV=1	tr|Q8IPJ9|Q8IPJ9_DROME		62 kDa		0.00013	CTRL low, MNM low, MST27D high, SNM high, UNO low	6.6648	3.7584	7.7766	9.7764	27.9762	0	1.9759	0	0	1.9759	0	0	0	0	0	7.1344	3.5701	3.4959	0.82623	15.0266	1.3474	0	0	1.1716	2.519
436	Chaperonin containing TCP1 subunit 6 OS=Drosophila melanogaster OX=7227 GN=CCT6 PE=1 SV=1	tr|Q9VXQ5|Q9VXQ5_DROME		58 kDa	TRUE	0.2	[]	0	0.9396	4.4438	1.3966	6.78	0	3.9518	0	0	3.9518	0	0	0	0	0	4.2806	3.5701	1.748	1.6525	11.2512	1.3474	0	6.5421	3.5149	11.4044
437	Cluster of MIP33436p1 OS=Drosophila melanogaster OX=7227 GN=Pp2A-29B PE=1 SV=1 (tr|H5V8B8|H5V8B8_DROME)	tr|H5V8B8|H5V8B8_DROME [3]		72 kDa	TRUE	0.019	[]	1.1108	0.9396	4.4438	1.3966	7.8908	1.976	2.9639	0	0	4.9399	2.6414	1.6413	3.6171	4.8722	12.772	4.9941	4.2842	3.4959	4.9574	17.7316	0	0	3.2711	1.1716	4.4427
438	Cluster of LP07963p OS=Drosophila melanogaster OX=7227 GN=anon-WO0118547.344 PE=1 SV=3 (tr|Q9VHN7|Q9VHN7_DROME)	tr|Q9VHN7|Q9VHN7_DROME [2]		68 kDa	TRUE	0.00039	CTRL low, MNM low, MST27D high, SNM low, UNO high	4.4432	1.8792	3.3328	2.7933	12.4485	0.98799	0	0	0	0.98799	0	0	0	0	0	0	0.71403	0	0	0.71403	2.6948	1.4515	6.5421	3.5149	14.2033
439	Gonadal protein gdl OS=Drosophila melanogaster OX=7227 GN=gdl PE=1 SV=3	sp|P22468|GDL_DROME (+1)		23 kDa		0.21	[]	5.554	0.9396	3.3328	4.1899	14.0163	2.964	2.9639	3.3721	3.9426	13.2426	2.6414	3.2826	2.7128	3.2481	11.8849	2.8537	0.71403	3.4959	2.4787	9.54233	5.3897	5.8058	1.6355	7.0297	19.8607
440	60S ribosomal protein L23 OS=Drosophila melanogaster OX=7227 GN=RpL23 PE=1 SV=2	sp|P48159|RL23_DROME		15 kDa		0.072	[]	2.2216	0.9396	3.3328	4.1899	10.6839	0.98799	0.98795	2.248	1.3142	5.53814	0.88046	3.2826	1.8086	1.6241	7.59576	5.7075	6.4262	1.748	3.3049	17.1866	4.0423	2.9029	1.6355	2.3432	10.9239
441	IP12463p OS=Drosophila melanogaster OX=7227 GN=BEST:CK01174 PE=2 SV=1	tr|Q9VSH0|Q9VSH0_DROME		40 kDa		0.00034	CTRL low, MNM low, MST27D high, SNM low, UNO high	5.554	2.8188	4.4438	4.1899	17.0065	0.98799	0.98795	1.124	0	3.09994	0.88046	2.462	2.7128	3.2481	9.30336	1.4269	2.1421	3.4959	0.82623	7.89113	4.0423	4.3544	3.2711	4.6865	16.3543
442	Importin subunit beta OS=Drosophila melanogaster OX=7227 GN=Fs(2)Ket PE=1 SV=2	sp|O18388|IMB_DROME (+1)		99 kDa		0.27	[]	2.2216	0.9396	2.2219	0	5.3831	2.964	3.9518	1.124	1.3142	9.354	1.7609	1.6413	1.8086	1.6241	6.8349	6.4209	1.4281	0.87398	2.4787	11.2017	0	1.4515	0	1.1716	2.6231
443	40S ribosomal protein S18 OS=Drosophila melanogaster OX=7227 GN=RpS18 PE=1 SV=1	sp|P41094|RS18_DROME		18 kDa		< 0.00010	CTRL high, MNM high, MST27D low, SNM high, UNO low	1.1108	0.9396	1.1109	1.3966	4.5579	2.964	4.9398	3.3721	3.9426	15.2185	4.4023	3.2826	3.6171	2.4361	13.7381	3.5672	3.5701	4.3699	3.3049	14.8121	1.3474	1.4515	0	1.1716	3.9705
444	Isoform B of AP-2 complex subunit alpha OS=Drosophila melanogaster OX=7227 GN=AP-2alpha	sp|P91926-2|AP2A_DROME		107 kDa		< 0.00010	CTRL low, MNM high, MST27D low, SNM high, UNO low	0	0	0	0	0	0	0	1.124	0	1.124	0.88046	3.2826	2.7128	6.4962	13.3721	7.8478	7.8543	6.1179	4.1312	25.9512	0	0	0	1.1716	1.1716
445	High mobility group protein Z OS=Drosophila melanogaster OX=7227 GN=HmgZ PE=1 SV=1	sp|Q06943|HMGZ_DROME (+1)		13 kDa	TRUE	0.1	[]	1.1108	0.9396	1.1109	2.7933	5.9546	0.98799	1.9759	1.124	2.6284	6.71629	1.7609	2.462	2.7128	2.4361	9.3718	0.71344	3.5701	3.4959	5.7836	13.563	1.3474	1.4515	1.6355	1.1716	5.606
446	Probable elongation factor 1-delta OS=Drosophila melanogaster OX=7227 GN=eEF1delta PE=1 SV=1	sp|Q9VL18|EF1D_DROME		29 kDa		< 0.00010	CTRL low, MNM low, MST27D high, SNM low, UNO high	5.554	4.698	8.8876	4.1899	23.3295	1.976	2.9639	0	1.3142	6.2541	0.88046	0	0.90428	0	1.78474	0	0	0.87398	0	0.87398	5.3897	4.3544	4.9066	3.5149	18.1656
447	Mediator of RNA polymerase II transcription subunit 10 OS=Drosophila melanogaster OX=7227 GN=MED10 PE=1 SV=1	sp|Q9GYU7|MED10_DROME (+1)		16 kDa		0.15	[]	4.4432	2.8188	4.4438	4.1899	15.8957	0.98799	2.9639	2.248	0	6.19989	1.7609	2.462	1.8086	2.4361	8.4676	2.8537	2.1421	3.4959	1.6525	10.1442	5.3897	7.2573	0	3.5149	16.1619
448	Tho2, isoform B OS=Drosophila melanogaster OX=7227 GN=tho2 PE=1 SV=1	tr|E2QCS8|E2QCS8_DROME (+2)		189 kDa		0.0055	CTRL low, MNM high, MST27D low, SNM high, UNO low	0	0	0	1.3966	1.3966	0	1.9759	0	1.3142	3.2901	0.88046	2.462	6.319	4.8672	14.5287	2.1403	4.2842	1.748	5.7836	13.9561	0	0	0	0	0
449	RE08109p OS=Drosophila melanogaster OX=7227 GN=Dmel\CG10907 PE=2 SV=1	tr|Q9VTN7|Q9VTN7_DROME		57 kDa		0.011	CTRL low, MNM low, MST27D high, SNM low, UNO high	8.8863	7.5168	6.6657	0	23.0688	0	0	0	0	0	0	0	0	0	0	4.2806	0.71403	0	0	4.99463	0	5.8058	9.8132	10.545	26.164
450	Nuclear cap-binding protein subunit 1 OS=Drosophila melanogaster OX=7227 GN=Cbp80 PE=1 SV=1	sp|Q7K4N3|NCBP1_DROME (+1)		93 kDa		0.054	[]	0	0.9396	0	0	0.9396	0	0	1.124	0	1.124	0	0.82065	4.5214	10.556	15.898	1.4269	4.2842	5.2439	3.3049	14.2599	0	0	0	0	0
451	Protein CWC15 homolog OS=Drosophila melanogaster OX=7227 GN=c12.1 PE=2 SV=1	sp|Q9V3B6|CWC15_DROME		28 kDa	TRUE	0.38	[]	3.3324	1.8792	2.2219	2.7933	10.2268	1.976	1.9759	1.124	1.3142	6.3901	1.7609	2.462	0.90428	1.6241	6.75128	2.1403	3.5701	0.87398	1.6525	8.23688	2.6948	1.4515	1.6355	1.1716	6.9534
452	Probable small nuclear ribonucleoprotein Sm D1 OS=Drosophila melanogaster OX=7227 GN=SmD1 PE=1 SV=1	sp|Q9VU02|SMD1_DROME		14 kDa		0.00058	CTRL high, MNM high, MST27D low, SNM high, UNO low	0	1.8792	0	2.7933	4.6725	2.964	1.9759	3.3721	3.9426	12.2546	2.6414	3.2826	4.5214	6.4962	16.9416	2.8537	5.7122	5.2439	4.1312	17.941	0	0	0	1.1716	1.1716
453	Cluster of Peptidyl-prolyl cis-trans isomerase OS=Drosophila melanogaster OX=7227 GN=Dmel\CG7768 PE=2 SV=1 (tr|Q7K2I4|Q7K2I4_DROME)	tr|Q7K2I4|Q7K2I4_DROME [2]		18 kDa	TRUE	0.08	[]	5.7558	2.4344	5.7566	0.82521	14.772	4.9399	4.9398	1.124	2.6284	13.6321	1.7609	0.82065	2.7128	0	5.29435	1.135	0.71403	1.748	0.82623	4.42326	4.8384	1.4515	8.1776	4.2071	18.6746
454	60S ribosomal protein L11 OS=Drosophila melanogaster OX=7227 GN=RpL11 PE=1 SV=2	sp|P46222|RL11_DROME (+1)		21 kDa	TRUE	0.13	[]	2.2216	1.8792	2.2219	2.7933	9.116	0	1.9759	1.124	1.3142	4.4141	1.7609	2.462	2.7128	1.6241	8.5598	1.4269	2.1421	1.748	1.6525	6.9695	4.0423	1.4515	1.6355	2.3432	9.4725
455	AT06668p OS=Drosophila melanogaster OX=7227 GN=Rpt4R PE=2 SV=1	tr|Q9VTQ9|Q9VTQ9_DROME		45 kDa	TRUE	0.34	[]	3.4148	2.8885	3.9296	2.1468	12.3797	0.53067	3.0372	1.124	1.3142	6.00607	0.47291	0	1.39	2.0602	3.92311	1.8101	1.8116	3.0914	2.9225	9.6356	5.4897	0	0	4.7734	10.2631
456	LD47962p OS=Drosophila melanogaster OX=7227 GN=ND-49 PE=1 SV=2	tr|Q9V4E0|Q9V4E0_DROME		53 kDa	TRUE	0.23	[]	4.4432	1.8792	3.3328	4.1899	13.8451	2.3602	3.9518	2.6851	1.3142	10.3113	1.7609	1.9604	2.1602	2.7518	8.6333	2.8537	4.2842	2.6219	1.6525	11.4123	2.6948	2.9029	0	1.1716	6.7693
457	BCAS2 OS=Drosophila melanogaster OX=7227 GN=BCAS2 PE=1 SV=1	tr|Q9VAY6|Q9VAY6_DROME		31 kDa		0.37	[]	1.1108	3.7584	3.3328	1.3966	9.5986	0.98799	0.98795	1.124	0	3.09994	0.88046	2.462	1.8086	2.4361	7.58716	0	4.9982	0.87398	0	5.87218	4.0423	4.3544	0	3.5149	11.9116
458	zz|FGCZCont0097_P02768|ALBU_HUMAN blastpHomologue_0.0	zz|Y-FGCZCont00098|		69 kDa	TRUE	0.62	[]	0	8.3532	0	0	8.3532	0	3.6262	2.1246	2.484	8.2348	2.5447	3.1023	0.80494	3.1589	9.61084	0.63506	0.63558	0.77797	0.73546	2.78407	1.1994	0	0	1.1716	2.371
459	Small nuclear ribonucleoprotein F OS=Drosophila melanogaster OX=7227 GN=SmF PE=1 SV=2	sp|Q24297|RUXF_DROME		10 kDa		0.042	[]	4.4432	1.8792	4.4438	2.7933	13.5595	2.964	0.98795	4.4961	1.3142	9.76225	1.7609	2.462	2.7128	3.2481	10.1838	1.4269	0.71403	2.6219	2.4787	7.24153	4.0423	4.3544	6.5421	3.5149	18.4537
460	Uncharacterized protein, isoform A OS=Drosophila melanogaster OX=7227 GN=cg10466 PE=4 SV=1	tr|Q9VIS0|Q9VIS0_DROME		18 kDa		0.0091	CTRL high, MNM high, MST27D low, SNM high, UNO low	1.1108	0.9396	1.1109	1.3966	4.5579	2.964	2.9639	2.248	1.3142	9.4901	1.7609	3.2826	2.7128	3.2481	11.0044	1.4269	3.5701	1.748	2.4787	9.2237	1.3474	1.4515	0	1.1716	3.9705
461	ATP synthase subunit gamma, mitochondrial OS=Drosophila melanogaster OX=7227 GN=ATPsyngamma PE=2 SV=2	sp|O01666|ATPG_DROME		33 kDa		0.079	[]	2.2216	1.8792	3.3328	1.3966	8.8302	0	3.9518	0	0	3.9518	1.7609	2.462	1.8086	1.6241	7.6556	4.9941	2.8561	3.4959	3.3049	14.651	0	0	1.6355	3.5149	5.1504
462	Regulatory particle non-ATPase 8, isoform B OS=Drosophila melanogaster OX=7227 GN=Rpn8 PE=4 SV=1	tr|A0A0B4KFH4|A0A0B4KFH4_DROME		41 kDa		0.039	[]	2.2216	2.8188	3.3328	1.3966	9.7698	0.98799	2.9639	1.124	0	5.07589	1.7609	0.82065	0.90428	1.6241	5.10993	4.2806	4.2842	3.4959	2.4787	14.5394	1.3474	1.4515	4.9066	2.3432	10.0487
463	GEO01111p1 OS=Drosophila melanogaster OX=7227 GN=SkpA PE=1 SV=1	tr|O77430|O77430_DROME		19 kDa	TRUE	0.015	[]	1.1108	1.8792	2.2219	1.3966	6.6085	0.98799	2.9639	1.124	0	5.07589	2.6414	3.2826	4.5214	3.2481	13.6935	3.5672	2.8561	1.748	2.4787	10.65	2.6948	1.4515	1.6355	2.3432	8.125
464	ATP synthase subunit beta OS=Drosophila melanogaster OX=7227 GN=ATPsynbetaL PE=2 SV=1	tr|Q8T4C4|Q8T4C4_DROME		68 kDa	TRUE	0.3	[]	5.35	1.7067	9.3411	0.57009	16.9679	1.3913	3.7704	0	1.3142	6.4759	0.3594	1.1556	1.2734	0	2.7884	7.0034	3.439	3.3355	2.816	16.5939	1.8974	1.4515	8.8453	0.47824	12.6724
465	Importin subunit alpha OS=Drosophila melanogaster OX=7227 GN=Kap-alpha3 PE=1 SV=1	tr|Q9V455|Q9V455_DROME		57 kDa	TRUE	0.45	[]	2.2216	1.8792	2.2219	1.3966	7.7193	0	5.9277	0	1.3142	7.2419	1.7609	3.2826	1.8086	4.0601	10.9122	2.8537	3.5701	2.6219	3.3049	12.3506	1.3474	0	1.6355	2.3432	5.3261
466	40S ribosomal protein S19a OS=Drosophila melanogaster OX=7227 GN=RpS19a PE=1 SV=3	sp|P39018|RS19A_DROME (+1)		17 kDa		0.28	[]	1.1108	0.9396	3.3328	1.3966	6.7798	0	3.9518	0	0	3.9518	1.7609	4.9239	1.8086	4.0601	12.5535	4.9941	4.9982	3.4959	0.82623	14.3144	2.6948	0	4.9066	2.3432	9.9446
467	Cullin-associated NEDD8-dissociated protein 1 OS=Drosophila melanogaster OX=7227 GN=Cand1 PE=2 SV=1	sp|Q9VKY2|CAND1_DROME (+1)		139 kDa		0.098	[]	0	0.9396	3.3328	0	4.2724	0	0	0	0	0	0	0	0	0	0	9.2747	2.1421	0.87398	1.6525	13.9433	1.3474	0	0	0	1.3474
468	Anon1A4 OS=Drosophila melanogaster OX=7227 GN=Df31 PE=1 SV=1	tr|O16043|O16043_DROME		19 kDa		0.37	[]	3.3324	4.698	3.3328	1.3966	12.7598	0	2.9639	0	0	2.9639	0.88046	1.6413	1.8086	0	4.33036	1.4269	5.7122	1.748	0	8.8871	4.0423	0	22.897	2.3432	29.2825
469	Neosin, isoform A OS=Drosophila melanogaster OX=7227 GN=Neos PE=2 SV=1	tr|Q9U9Q2|Q9U9Q2_DROME		41 kDa		0.88	[]	1.1108	0.9396	2.2219	1.3966	5.6689	1.976	1.9759	2.248	2.6284	8.8283	0	0.82065	2.7128	5.6842	9.21765	0	2.1421	2.6219	2.4787	7.2427	1.3474	2.9029	1.6355	2.3432	8.229
470	Uncharacterized protein OS=Drosophila melanogaster OX=7227 GN=BG:DS03323.1 PE=4 SV=1	tr|Q9V453|Q9V453_DROME		203 kDa	TRUE	0.056	[]	2.2216	2.8188	5.5547	2.7933	13.3884	0.98799	0.98795	2.248	0	4.22394	0.88046	3.2826	1.8086	2.4361	8.40776	0.71344	1.652	1.748	1.6525	5.76594	0.42267	2.9029	1.6355	1.1716	6.13267
471	Cluster of Mediator of RNA polymerase II transcription subunit 31 OS=Drosophila melanogaster OX=7227 GN=MED31 PE=1 SV=2 (sp|Q8IH24|MED31_DROME)	sp|Q8IH24|MED31_DROME [3]		24 kDa	TRUE	0.82	[]	3.3324	2.8188	4.4438	2.7933	13.3883	2.964	3.9518	3.3721	2.6284	12.9163	1.7609	3.2826	3.6171	3.2481	11.9087	2.8537	2.1421	2.6219	3.3049	10.9226	4.0423	2.9029	0	3.5149	10.4601
472	60S ribosomal protein L10 OS=Drosophila melanogaster OX=7227 GN=RpL10 PE=1 SV=1	sp|O61231|RL10_DROME (+1)		26 kDa	TRUE	0.008	CTRL low, MNM high, MST27D low, SNM high, UNO low	0	0	0	0	0	0	0.98795	0	0	0.98795	0	2.462	2.7128	3.2481	8.4229	1.4269	1.4281	2.6219	0	5.4769	0	0	0	0	0
473	THO complex subunit 6 OS=Drosophila melanogaster OX=7227 GN=thoc6 PE=1 SV=1	sp|Q9VTV1|THOC6_DROME (+1)		39 kDa	TRUE	0.0075	CTRL high, MNM high, MST27D low, SNM high, UNO low	0	1.8792	1.1109	0	2.9901	2.964	5.9277	3.3721	0	12.2638	4.4023	4.9239	4.5214	4.0601	17.9077	1.4269	5.7122	4.3699	2.4787	13.9877	0	1.4515	0	1.1716	2.6231
474	40S ribosomal protein S16 OS=Drosophila melanogaster OX=7227 GN=RpS16 PE=1 SV=1	sp|Q9W237|RS16_DROME (+1)		17 kDa		0.02	[]	1.1108	0.9396	1.1109	1.3966	4.5579	0.98799	2.9639	0	0	3.95189	1.7609	2.462	2.7128	2.4361	9.3718	3.5672	2.8561	1.748	2.4787	10.65	1.3474	1.4515	1.6355	1.1716	5.606
475	Chaperonin containing TCP1 subunit 5, isoform A OS=Drosophila melanogaster OX=7227 GN=CCT5 PE=1 SV=1	tr|Q7KKI0|Q7KKI0_DROME		59 kDa		0.038	[]	3.3324	3.7584	5.5547	1.3966	14.0421	0	1.9759	0	0	1.9759	0.88046	0	0.90428	0	1.78474	1.4269	2.1421	0.87398	0.82623	5.26921	2.6948	0	8.1776	4.6865	15.5589
476	Longitudinals lacking protein-like OS=Drosophila melanogaster OX=7227 GN=lolal PE=1 SV=1	sp|Q7KRI2|LOLAL_DROME (+1)		14 kDa	TRUE	0.0022	CTRL low, MNM high, MST27D low, SNM high, UNO high	2.2216	1.8792	2.2219	0	6.3227	0	0	0	0	0	5.2828	3.2826	5.4257	4.0601	18.0512	3.5672	2.8561	4.3699	4.1312	14.9244	1.3474	5.8058	0	3.5149	10.6681
477	Thioredoxin-like protein OS=Drosophila melanogaster OX=7227 GN=Dim1 PE=2 SV=1	tr|Q8SZ87|Q8SZ87_DROME		17 kDa		0.065	[]	2.2216	0.9396	1.1109	0	4.2721	1.976	0.98795	0	0	2.96395	0.88046	1.6413	6.33	5.6842	14.536	3.5672	2.8561	4.3699	1.6525	12.4457	1.3474	2.9029	0	1.1716	5.4219
478	40S ribosomal protein S27 OS=Drosophila melanogaster OX=7227 GN=RpS27 PE=1 SV=1	tr|Q9VBU9|Q9VBU9_DROME		9 kDa		< 0.00010	CTRL low, MNM high, MST27D low, SNM high, UNO low	1.1108	0.9396	0	0	2.0504	2.964	2.9639	1.124	1.3142	8.3661	2.6414	2.462	3.6171	3.2481	11.9686	3.5672	5.7122	3.4959	4.1312	16.9065	1.3474	0	0	1.1716	2.519
479	Cluster of Glyceraldehyde-3-phosphate dehydrogenase 2 OS=Drosophila melanogaster OX=7227 GN=Gapdh2 PE=1 SV=2 (sp|P07487|G3P2_DROME)	sp|P07487|G3P2_DROME [3]		35 kDa	TRUE	0.34	[]	2.2216	2.8188	6.6657	1.3966	13.1027	0.98799	2.9639	0	0	3.95189	1.7609	2.462	2.7128	0.81203	7.74773	3.5672	2.8561	3.4959	3.3049	13.2241	4.0423	0	14.72	3.5149	22.2772
480	Cluster of Cytoplasmic linker protein 190, isoform S OS=Drosophila melanogaster OX=7227 GN=CLIP-190 PE=1 SV=2 (tr|B7YZW8|B7YZW8_DROME)	tr|B7YZW8|B7YZW8_DROME [3]		185 kDa	TRUE	0.13	[]	0	0	0	0	0	0	0	0	0	0	0.88046	1.6413	3.6171	4.8721	11.011	16.409	2.1421	2.6219	0.82623	21.9992	0	0	0	0	0
481	Isoform C of 60S ribosomal protein L32 OS=Drosophila melanogaster OX=7227 GN=RpL32	sp|P04359-2|RL32_DROME (+1)		17 kDa	TRUE	< 0.00010	CTRL low, MNM high, MST27D low, SNM high, UNO low	0	0	1.1109	0	1.1109	0.98799	2.9639	2.248	0	6.19989	3.5218	2.462	4.5214	4.8722	15.3774	4.9941	4.2842	4.3699	4.1312	17.7794	0	0	0	0	0
482	Enolase OS=Drosophila melanogaster OX=7227 GN=Eno PE=1 SV=2	sp|P15007|ENO_DROME		54 kDa	TRUE	0.2	[]	3.3324	1.8792	4.4438	1.3966	11.052	0	2.9639	0	0	2.9639	0.88046	0.82065	0.90428	0.81203	3.41742	0	4.2842	0.87398	2.4787	7.63688	1.3474	1.4515	8.1776	3.5149	14.4914
483	Hiiragi, isoform D OS=Drosophila melanogaster OX=7227 GN=hrg PE=1 SV=1	tr|A0A0B4KG96|A0A0B4KG96_DROME		92 kDa		0.17	[]	0	0	0	0	0	2.964	2.9639	0	1.3142	7.2421	0	4.1033	0.90428	6.4962	11.5038	4.2806	2.1421	0.87398	0.82623	8.12291	0	1.4515	0	1.1716	2.6231
484	Midkine and pleiotrophin 2, isoform E OS=Drosophila melanogaster OX=7227 GN=miple2 PE=1 SV=1	tr|M9PE21|M9PE21_DROME		31 kDa		0.0063	CTRL high, MNM high, MST27D low, SNM high, UNO low	0	0	0	1.3966	1.3966	2.964	3.9518	3.3721	1.3142	11.6021	2.6414	2.462	1.8086	2.4361	9.3481	2.8537	4.9982	1.748	1.6525	11.2524	1.3474	1.4515	0	1.1716	3.9705
485	Cluster of Q6KB66-1 SWISS-PROT:Q6KB66-1 Tax_Id=9606 Gene_Symbol=KRT80 Isoform 1 of Keratin, type II cytoskeletal 80 (zz|Y-FGCZCont00415|)	zz|Y-FGCZCont00415| [2]		51 kDa	TRUE	0.23	[]	3.4386	7.9348	4.55	2.9268	18.8502	6.6653	3.7012	3.8184	4.0683	18.2532	5.367	4.1817	1.5792	3.0421	14.17	1.2459	0	4.1482	2.2691	7.6632	0	3.0417	0	5.9701	9.0118
486	Proteasome subunit alpha type-6 OS=Drosophila melanogaster OX=7227 GN=Prosalpha1 PE=1 SV=2	sp|Q9XZJ4|PSA6_DROME (+1)		27 kDa	TRUE	0.092	[]	3.3324	1.8792	5.5547	0	10.7663	0.98799	1.9759	0	0	2.96389	0	0.82065	0	0.81203	1.63268	0	0	1.748	0.82623	2.57423	2.6948	1.4515	4.9066	1.1716	10.2245
487	Uncharacterized protein OS=Drosophila melanogaster OX=7227 GN=Dmel\CG33235 PE=4 SV=1	tr|Q7KV35|Q7KV35_DROME		174 kDa		0.76	[]	2.2216	0.9396	0	2.7933	5.9545	1.976	0.98795	2.248	0	5.21195	1.7609	2.462	0.90428	0.81203	5.93921	0.71344	0.71403	0.87398	1.6525	3.95395	2.6948	0	0	0	2.6948
488	AT27578p OS=Drosophila melanogaster OX=7227 GN=rin PE=1 SV=1	tr|Q9VFT4|Q9VFT4_DROME		75 kDa	TRUE	0.98	[]	2.2216	0.9396	2.2219	1.3966	6.7797	0	5.9277	0	0	5.9277	1.7609	2.462	1.8086	1.6241	7.6556	2.1403	1.4281	0.87398	0.82623	5.26861	1.3474	1.4515	3.2711	0	6.07
489	Cluster of 40S ribosomal protein S15Aa OS=Drosophila melanogaster OX=7227 GN=RpS15Aa PE=1 SV=2 (sp|P48149|RS15A_DROME)	sp|P48149|RS15A_DROME [3]		15 kDa	TRUE	0.14	[]	0	0.9396	2.2219	2.7933	5.9548	0	0	0	0	0	2.6414	3.2826	2.7128	0	8.6368	4.2806	5.7122	1.748	0	11.7408	2.6948	0	1.6355	0	4.3303
490	Protein teflon OS=Drosophila melanogaster OX=7227 GN=tef PE=1 SV=1	sp|Q7K4M4|TEF_DROME		73 kDa		< 0.00010	CTRL low, MNM high, MST27D low, SNM low, UNO low	0	0	0	0	0	0	0	0	0	0	12.326	10.668	17.181	8.9323	49.1073	0	0	0	0	0	0	0	0	0	0
491	GEO09167p1 OS=Drosophila melanogaster OX=7227 GN=Nph PE=1 SV=1	tr|Q9VAC4|Q9VAC4_DROME		17 kDa		0.19	[]	2.2216	0.9396	5.5547	0	8.7159	0.98799	1.9759	1.124	1.3142	5.40209	2.6414	2.462	2.7128	1.6241	9.4403	1.4269	2.1421	2.6219	1.6525	7.8434	2.6948	2.9029	11.449	3.5149	20.5616
492	AT14585p OS=Drosophila melanogaster OX=7227 GN=mil PE=2 SV=2	tr|Q9VAZ1|Q9VAZ1_DROME		33 kDa		0.85	[]	2.2216	0.9396	3.3328	0	6.494	1.976	0.98795	1.124	1.3142	5.40215	1.7609	0.82065	0.90428	0.81203	4.29786	1.4269	1.4281	0.87398	0.82623	4.55521	1.3474	2.9029	0	2.3432	6.5935
493	zz|FGCZCont0256_P15252|REF_HEVBR blastpHomologue_1.0e-96	zz|Y-FGCZCont00257|		15 kDa		0.29	[]	0	11.275	6.6657	0	17.9407	0	0.98795	1.124	2.6284	4.74035	0.88046	0.82065	0.90428	0	2.60539	0	0.71403	0.87398	0.82623	2.41424	0	0	3.2711	4.6865	7.9576
494	F-actin-capping protein subunit alpha OS=Drosophila melanogaster OX=7227 GN=cpa PE=2 SV=1	sp|Q9W2N0|CAPZA_DROME		33 kDa		0.00036	CTRL low, MNM high, MST27D low, SNM high, UNO low	0	2.8188	0	0	2.8188	0	1.9759	0	0	1.9759	5.2828	0	2.7128	6.4962	14.4918	7.1344	4.9982	6.1179	4.9574	23.2079	0	0	0	0	0
495	Uncharacterized protein, isoform A OS=Drosophila melanogaster OX=7227 GN=Dmel\CG6700 PE=1 SV=1	tr|Q9VKP5|Q9VKP5_DROME		99 kDa		0.44	[]	2.2216	5.6376	1.1109	2.7933	11.7634	0.98799	0	1.124	1.3142	3.42619	4.4023	0	0	1.6241	6.0264	0	1.4281	0.87398	4.1312	6.43328	1.3474	2.9029	1.6355	2.3432	8.229
496	Cluster of Zinc finger protein swm OS=Drosophila melanogaster OX=7227 GN=swm PE=1 SV=1 (sp|Q9VIV2|SWM_DROME)	sp|Q9VIV2|SWM_DROME [2]		116 kDa	TRUE	0.00068	CTRL high, MNM low, MST27D low, SNM low, UNO low	1.1108	1.8792	0	0	2.99	2.964	2.9639	2.248	5.2569	13.4328	0.88046	0.82065	0	0	1.70111	0.71344	0.71403	0	1.6525	3.07997	0	0	0	1.1716	1.1716
497	Cluster of Pre-mRNA-processing factor 39 OS=Drosophila melanogaster OX=7227 GN=CG1646 PE=1 SV=1 (sp|Q7KRW8|PRP39_DROME)	sp|Q7KRW8|PRP39_DROME [2]		121 kDa	TRUE	0.00068	CTRL low, MNM low, MST27D high, SNM low, UNO high	3.3324	2.8188	3.3328	1.3966	10.8806	0	0	0	0	0	0	1.6413	0	0.81203	2.45333	0	1.4281	1.748	0.82623	4.00233	2.6948	1.4515	1.6355	3.5149	9.2967
498	Uncharacterized protein CG7065 OS=Drosophila melanogaster OX=7227 GN=CG7065 PE=1 SV=1	sp|Q7YZA2|Y7065_DROME		137 kDa	TRUE	0.055	[]	0	0	0	0	0	0.98799	3.9518	0	1.3142	6.25399	0.88046	3.2826	2.7128	2.4361	9.31196	0	2.8561	0.87398	3.3049	7.03498	0	0	0	1.1716	1.1716
499	Eukaryotic translation initiation factor 3 subunit L OS=Drosophila melanogaster OX=7227 GN=eIF3l PE=2 SV=1	sp|Q9VTU4|EIF3L_DROME		63 kDa		0.66	[]	2.2216	1.8792	4.4438	0	8.5446	0.98799	2.9639	0	0	3.95189	0.88046	1.6413	1.8086	1.6241	5.95446	0.71344	2.1421	2.6219	0.82623	6.30367	1.3474	1.4515	1.6355	4.6865	9.1209
500	SR protein kinase, isoform D OS=Drosophila melanogaster OX=7227 GN=SRPK PE=1 SV=1	tr|A0A0B4KF69|A0A0B4KF69_DROME		103 kDa		0.1	[]	1.1108	0	1.1109	1.3966	3.6183	0	1.9759	0	0	1.9759	0.88046	1.6413	0.90428	4.0601	7.48614	0	4.9982	2.6219	1.6525	9.2726	0	0	0	0	0
501	Anastral spindle 3 OS=Drosophila melanogaster OX=7227 GN=ana3 PE=4 SV=1	tr|A1Z8X3|A1Z8X3_DROME		226 kDa	TRUE	0.074	[]	2.2216	1.8792	2.2219	0	6.3227	0	1.9759	0	0	1.9759	0	2.462	3.6171	5.6842	11.7633	1.4269	0.71403	0.87398	0	3.01491	0	1.4515	0	0	1.4515
502	FI08136p OS=Drosophila melanogaster OX=7227 GN=yip3 PE=2 SV=1	tr|Q0E8X9|Q0E8X9_DROME		22 kDa		0.029	[]	4.4432	1.8792	2.2219	4.1899	12.7342	0.98799	1.9759	2.248	1.3142	6.52609	0.88046	3.2826	1.8086	2.4361	8.40776	0.71344	2.1421	0	2.4787	5.33424	4.0423	5.8058	1.6355	5.8581	17.3417
503	BcDNA.GH04962 OS=Drosophila melanogaster OX=7227 GN=GCS2alpha PE=1 SV=1	tr|Q7KMM4|Q7KMM4_DROME		106 kDa		0.0015	CTRL low, MNM low, MST27D low, SNM high, UNO low	0	0	0	0	0	0	0.98795	0	0	0.98795	0	0	0	0	0	0	9.9964	11.362	10.741	32.0994	0	0	3.2711	0	3.2711
504	Kokopelli, isoform B OS=Drosophila melanogaster OX=7227 GN=koko PE=2 SV=1	tr|Q9VE72|Q9VE72_DROME		30 kDa		0.59	[]	1.1108	3.7584	6.6657	1.3966	12.9315	1.976	1.9759	1.124	1.3142	6.3901	0.88046	3.2826	1.8086	4.0601	10.0318	0	0.71403	1.748	3.3049	5.76693	0	4.3544	1.6355	3.5149	9.5048
505	RE70333p OS=Drosophila melanogaster OX=7227 GN=cg1316 PE=1 SV=2	tr|Q9VZE4|Q9VZE4_DROME		52 kDa		0.028	[]	0	0	2.2219	0	2.2219	0.98799	2.9639	0	0	3.95189	0.88046	2.462	0.90428	0	4.24674	1.4269	2.8561	1.748	3.3049	9.3359	1.3474	2.9029	4.9066	4.6865	13.8434
506	zz|FGCZCont0192_P04040|CATA_HUMAN blastpHomologue_0.0	zz|Y-FGCZCont00193|		60 kDa		0.72	[]	0	8.4564	0	0	8.4564	3.952	0	1.124	2.6284	7.7044	0	0.82065	0	0	0.82065	0	0.71403	0.87398	1.6525	3.24051	0	0	0	3.5149	3.5149
507	Eukaryotic translation initiation factor 5A OS=Drosophila melanogaster OX=7227 GN=eEF5 PE=2 SV=2	sp|Q9GU68|IF5A_DROME		18 kDa		0.0059	CTRL low, MNM low, MST27D high, SNM low, UNO low	3.3324	2.8188	3.3328	2.7933	12.2773	1.976	1.9759	0	0	3.9519	1.7609	0.82065	0	0	2.58155	0.71344	0.71403	0	0	1.42747	1.3474	0	3.2711	1.1716	5.7901
508	Cluster of Isoform E of Host cell factor OS=Drosophila melanogaster OX=7227 GN=Hcf (sp|Q9V4C8-6|HCF_DROME)	sp|Q9V4C8-6|HCF_DROME [2]		159 kDa	TRUE	0.073	[]	0	0	0	0	0	0	0.98795	0	1.3142	2.30215	0	1.6413	0	1.624	3.2653	4.2806	7.1403	1.748	1.6525	14.8214	1.3474	0	0	5.8581	7.2055
509	GH28796p OS=Drosophila melanogaster OX=7227 GN=Dmel\CG8001 PE=1 SV=1	tr|Q8SX92|Q8SX92_DROME (+1)		83 kDa		0.54	[]	3.3324	1.8792	3.3328	0	8.5444	0.98799	1.9759	0	0	2.96389	0.88046	4.1033	1.8086	2.4361	9.22846	2.1403	3.5701	4.3699	4.9574	15.0377	0	0	0	9.3729	9.3729
510	LD29276p OS=Drosophila melanogaster OX=7227 GN=Dmel\CG8461 PE=2 SV=2	tr|Q9VFJ1|Q9VFJ1_DROME		29 kDa		0.009	CTRL high, MNM high, MST27D low, SNM high, UNO low	1.1108	0	0	0	1.1108	0.98799	3.9518	1.124	0	6.06379	1.7609	2.462	3.6171	3.2481	11.0881	0.71344	3.5701	1.748	1.6525	7.68404	0	0	0	0	0
511	Bicoid stability factor OS=Drosophila melanogaster OX=7227 GN=bsf PE=1 SV=2	tr|Q9VJ86|Q9VJ86_DROME		157 kDa		0.41	[]	1.1108	0.9396	3.3328	1.3966	6.7798	1.976	5.9277	0	0	7.9037	0.88046	0	2.7128	0	3.59326	0	0	0	0.82623	0.82623	0	0	1.6355	0	1.6355
512	Profilin OS=Drosophila melanogaster OX=7227 GN=chic PE=1 SV=1	sp|P25843|PROF_DROME (+1)		14 kDa		0.59	[]	2.2216	1.8792	4.4438	0	8.5446	1.976	2.9639	0	1.3142	6.2541	4.4023	2.462	3.6171	1.6241	12.1055	2.1403	2.8561	3.4959	2.4787	10.971	0	1.4515	6.5421	7.0297	15.0233
513	Proteasome subunit alpha type-5 OS=Drosophila melanogaster OX=7227 GN=Prosalpha5 PE=2 SV=2	sp|Q95083|PSA5_DROME		27 kDa		0.11	[]	2.2216	1.8792	4.4438	0	8.5446	0.98799	2.9639	0	1.3142	5.26609	1.7609	0.82065	1.8086	0	4.39015	1.4269	2.1421	0.87398	2.4787	6.92168	4.0423	2.9029	11.449	2.3432	20.7374
514	Probable small nuclear ribonucleoprotein Sm D2 OS=Drosophila melanogaster OX=7227 GN=SmD2 PE=1 SV=1	sp|Q9VI10|SMD2_DROME		14 kDa		0.49	[]	1.1108	1.8792	3.3328	5.5865	11.9093	0.98799	1.9759	0	1.3142	4.27809	0.88046	3.2826	0.90428	5.6842	10.7515	2.1403	2.8561	0.87398	0.82623	6.69661	2.6948	0	3.2711	3.5149	9.4808
515	AT30951p OS=Drosophila melanogaster OX=7227 GN=anon-WO0140519.48 PE=1 SV=1	tr|Q9VFN5|Q9VFN5_DROME		11 kDa	TRUE	0.05	[]	4.4432	3.7584	4.4438	1.3966	14.042	1.976	1.9759	1.124	3.9426	9.0185	1.7609	0.82065	1.8086	0.81203	5.20218	1.4269	0.71403	0.87398	0.82623	3.84114	4.0423	1.4515	7.2551	2.3432	15.0921
516	LD41978p OS=Drosophila melanogaster OX=7227 GN=Dmel\CG11964 PE=1 SV=1	tr|Q9VHJ7|Q9VHJ7_DROME		66 kDa	TRUE	0.0026	CTRL low, MNM high, MST27D low, SNM high, UNO low	0	0	0	0	0	0	0	1.124	0	1.124	3.5218	1.6413	3.6171	8.9323	17.7125	0.71344	3.5701	3.4959	3.3049	11.0843	0	0	0	0	0
517	FI07923p OS=Drosophila melanogaster OX=7227 GN=Karybeta3 PE=1 SV=1	tr|Q9VN44|Q9VN44_DROME		124 kDa		0.62	[]	2.2216	0.9396	5.5547	1.3966	10.1125	0.98799	1.9759	1.124	1.3142	5.40209	1.7609	0.82065	0.90428	1.6241	5.10993	2.8537	1.4281	0.87398	1.6525	6.80828	1.3474	1.4515	6.5421	1.1716	10.5126
518	FI23714p1 OS=Drosophila melanogaster OX=7227 GN=Nrd1 PE=1 SV=2	tr|Q9VYT3|Q9VYT3_DROME		133 kDa		0.04	[]	2.2216	0	4.4438	0	6.6654	0.98799	0	1.124	1.3142	3.42619	0.88046	0	0	0	0.88046	0	0	0	0	0	1.3474	1.4515	4.9066	3.5149	11.2204
519	sp|SRPP_HEVBR|	zz|Y-FGCZCont00493|		22 kDa		0.095	[]	0	29.128	15.553	0	44.681	0	0	0	0	0	0	0	0	0	0	0	0	0	0	0	0	0	0	3.5149	3.5149
520	Smallminded, isoform H OS=Drosophila melanogaster OX=7227 GN=smid PE=1 SV=1	tr|M9PEE1|M9PEE1_DROME (+2)		103 kDa		0.0072	CTRL low, MNM low, MST27D low, SNM high, UNO low	0	0	1.1109	1.3966	2.5075	0	0	0	0	0	0.88046	1.6413	0.90428	0.81203	4.23807	3.5672	3.5701	2.6219	3.3049	13.0641	0	0	1.6355	4.6865	6.322
521	26S proteasome regulatory subunit 4 OS=Drosophila melanogaster OX=7227 GN=Rpt2 PE=1 SV=2	sp|P48601|PRS4_DROME (+1)		49 kDa		0.1	[]	2.2216	1.8792	3.7025	3.258	11.0613	0	0.98795	0	0	0.98795	0	1.0937	0	0.81203	1.90573	2.1403	3.0937	0.87398	0.82623	6.93421	1.3474	0	8.1776	3.5149	13.0399
522	Isoform C of Protein argonaute-2 OS=Drosophila melanogaster OX=7227 GN=AGO2	sp|Q9VUQ5-2|AGO2_DROME (+1)		137 kDa		0.0027	CTRL low, MNM low, MST27D low, SNM high, UNO low	5.554	0	0	0	5.554	0	0	0	0	0	0	0	0	0	0	3.5672	6.4262	3.4959	3.3049	16.7942	0	0	0	0	0
523	Cluster of Phosphatidylserine receptor, isoform B OS=Drosophila melanogaster OX=7227 GN=PSR PE=4 SV=1 (tr|A0A0B4KHW1|A0A0B4KHW1_DROME)	tr|A0A0B4KHW1|A0A0B4KHW1_DROME [2]		51 kDa	TRUE	0.13	[]	2.2216	1.8792	2.2219	4.1899	10.5126	2.964	0.98795	0	2.6284	6.58035	1.7609	0.82065	0	0	2.58155	0.71344	0.71403	0.87398	1.6525	3.95395	2.6948	1.4515	0	2.3432	6.4895
524	Cathepsin L OS=Drosophila melanogaster OX=7227 GN=Cp1 PE=2 SV=2	sp|Q95029|CATL_DROME		42 kDa		< 0.00010	CTRL low, MNM low, MST27D low, SNM high, UNO low	1.1108	0	0	0	1.1108	0	0.98795	0	0	0.98795	0	1.6413	0.90428	1.6241	4.16968	8.5612	8.5683	9.6138	6.6099	33.3532	0	0	1.6355	0	1.6355
525	FK506-binding protein 59 OS=Drosophila melanogaster OX=7227 GN=FKbp59 PE=1 SV=1	sp|Q9VL78|FKB59_DROME (+1)		49 kDa		0.056	[]	5.554	2.8188	7.7766	0	16.1494	0	0	0	0	0	0	0	0	0	0	0	0	0	0	0	2.6948	1.4515	13.084	2.3432	19.5735
526	Protein disulfide-isomerase (Fragment) OS=Drosophila melanogaster OX=7227 GN=ERp60 PE=1 SV=1	tr|Q3YMU0|Q3YMU0_DROME		55 kDa		0.14	[]	1.1108	3.7584	7.7766	1.3966	14.0424	0	0.98795	0	0	0.98795	0	0.82065	0.90428	0	1.72493	0	4.2842	0.87398	0	5.15818	2.6948	1.4515	14.72	3.5149	22.3812
527	RE74585p OS=Drosophila melanogaster OX=7227 GN=Dmel\CG9775 PE=1 SV=1	tr|Q9VN39|Q9VN39_DROME		46 kDa		0.015	[]	0	0	0	0	0	0	0	2.248	0	2.248	0.88046	0.82065	2.7128	2.4361	6.85001	0.71344	2.1421	2.6219	0.82623	6.30367	0	0	0	0	0
528	Ubiquitin carboxyl-terminal hydrolase OS=Drosophila melanogaster OX=7227 GN=Uch-L5 PE=1 SV=1	tr|Q9XZ61|Q9XZ61_DROME		38 kDa		0.00074	CTRL low, MNM low, MST27D low, SNM high, UNO low	2.2216	2.8188	3.3328	0	8.3732	0.98799	1.9759	0	0	2.96389	0	0.82065	0.90428	0	1.72493	7.1344	4.2842	4.3699	3.3049	19.0934	1.3474	1.4515	0	2.3432	5.1421
529	L.2.35Df OS=Drosophila melanogaster OX=7227 GN=Mtr4 PE=1 SV=1	tr|Q9Y134|Q9Y134_DROME		119 kDa		0.039	[]	1.1108	0.9396	1.1109	1.3966	4.5579	0	0	0	0	0	0.88046	1.6413	0	0.81203	3.33379	1.4269	2.1421	0.87398	0.82623	5.26921	0	0	1.6355	1.1716	2.8071
530	Cluster of RH48056p OS=Drosophila melanogaster OX=7227 GN=RpL34b PE=1 SV=1 (tr|Q9VHE5|Q9VHE5_DROME)	tr|Q9VHE5|Q9VHE5_DROME [2]		18 kDa	TRUE	0.039	[]	2.2216	1.8792	2.2219	1.3966	7.7193	0.98799	0.98795	0	0	1.97594	1.7609	1.6413	0.90428	1.624	5.93048	1.4269	0.71403	0.87398	1.6525	4.66741	0	0	0	2.3432	2.3432
531	BIR repeat containing ubiquitin-conjugating enzyme, isoform B OS=Drosophila melanogaster OX=7227 GN=Bruce PE=1 SV=1	tr|A0A0B4KG50|A0A0B4KG50_DROME		550 kDa		< 0.00010	CTRL low, MNM low, MST27D low, SNM high, UNO low	2.2216	0.9396	1.1109	1.3966	5.6687	0	0	0	0	0	0.88046	0	0	0	0.88046	6.4209	2.8561	3.4959	4.1312	16.9041	0	0	0	0	0
532	Mediator of RNA polymerase II transcription subunit 20 OS=Drosophila melanogaster OX=7227 GN=MED20 PE=3 SV=1	tr|M9PCC3|M9PCC3_DROME		30 kDa		0.00027	CTRL low, MNM low, MST27D high, SNM low, UNO high	4.4432	3.7584	5.5547	5.5865	19.3428	0	0	0	0	0	0	2.462	0.90428	1.6241	4.99038	2.1403	0	0	0	2.1403	4.0423	0	3.2711	4.6865	11.9999
533	RNA polymerase-associated protein Rtf1 OS=Drosophila melanogaster OX=7227 GN=Rtf1 PE=1 SV=1	sp|Q9W261|RTF1_DROME (+1)		88 kDa	TRUE	0.11	[]	3.3324	1.8792	2.2219	2.7933	10.2268	1.976	1.9759	0	2.6284	6.5803	0.88046	1.6413	0	0.81203	3.33379	0	2.1421	1.748	0.82623	4.71633	4.0423	4.3544	0	3.5149	11.9116
534	Cluster of Calcium-transporting ATPase sarcoplasmic/endoplasmic reticulum type OS=Drosophila melanogaster OX=7227 GN=Ca-P60A PE=1 SV=2 (sp|P22700|ATC1_DROME)	sp|P22700|ATC1_DROME [2]		112 kDa	TRUE	0.015	[]	0	0.9396	2.2219	1.3966	4.5581	0	1.9759	0	0	1.9759	0	0	0	0.81203	0.81203	0	5.7122	6.1179	5.7836	17.6137	0	0	3.2711	1.1716	4.4427
535	GH03795p OS=Drosophila melanogaster OX=7227 GN=Dmel\CG18178 PE=1 SV=1	tr|Q9VT38|Q9VT38_DROME		43 kDa		0.0059	CTRL low, MNM low, MST27D high, SNM low, UNO low	4.4432	0.9396	4.4438	5.5865	15.4131	0	0	0	0	0	0.88046	2.462	0.90428	0.81203	5.05877	2.1403	2.1421	0.87398	1.6525	6.80888	2.6948	2.9029	0	1.1716	6.7693
536	Peptidyl-prolyl cis-trans isomerase OS=Drosophila melanogaster OX=7227 GN=Cyp1 PE=1 SV=2	sp|P25007|PPIA_DROME		25 kDa	TRUE	0.2	[]	2.0197	3.2032	6.4638	0.57141	12.2581	0.98799	2.9639	0	0	3.95189	1.7609	1.6413	0.90428	0	4.30648	1.7188	5.7122	1.748	1.6525	10.8315	3.2461	1.4515	4.9066	3.9942	13.5984
537	Molting defective, isoform D OS=Drosophila melanogaster OX=7227 GN=mld PE=4 SV=1	tr|A0A0B4K7S6|A0A0B4K7S6_DROME (+1)		219 kDa		0.053	[]	4.4432	1.8792	3.3328	1.3966	11.0518	0.98799	2.9639	2.248	0	6.19989	0	1.6413	1.8086	0	3.4499	1.4269	3.5701	0.87398	2.4787	8.34968	2.6948	2.9029	4.9066	3.5149	14.0192
538	Ciboulot, isoform A OS=Drosophila melanogaster OX=7227 GN=cib PE=1 SV=1	tr|O97428|O97428_DROME		14 kDa		0.3	[]	2.2216	1.8792	2.2219	0	6.3227	0	0.98795	0	0	0.98795	1.7609	0.82065	1.8086	0	4.39015	1.4269	1.4281	1.748	0	4.603	2.6948	0	6.5421	1.1716	10.4085
539	Mitochondrial transcription factor A, isoform B OS=Drosophila melanogaster OX=7227 GN=TFAM PE=1 SV=1	tr|Q86BR8|Q86BR8_DROME (+1)		33 kDa		0.73	[]	1.1108	0.9396	2.2219	2.7933	7.0656	0	6.9157	0	0	6.9157	0.88046	4.1033	0	1.6241	6.60786	0.71344	0	0	0	0.71344	4.0423	0	1.6355	1.1716	6.8494
540	Uncharacterized protein OS=Drosophila melanogaster OX=7227 GN=cg12288 PE=1 SV=1	tr|Q9VJG2|Q9VJG2_DROME		48 kDa		0.21	[]	5.554	1.8792	3.3328	1.3966	12.1626	0.98799	0	2.248	1.3142	4.55019	0.88046	1.6413	2.7128	2.4361	7.67066	0.71344	0.71403	3.4959	1.6525	6.57587	0	1.4515	0	2.3432	3.7947
541	U2 snRNP auxiliary factor large subunit OS=Drosophila melanogaster OX=7227 GN=LS2 PE=2 SV=1	tr|Q9W1T4|Q9W1T4_DROME		51 kDa	TRUE	0.029	[]	0.95195	0.80524	0.95209	1.1969	3.90618	1.8347	4.7985	4.3353	2.4405	13.409	1.635	4.8066	2.5835	5.5681	14.5932	1.3249	5.6101	3.371	2.3605	12.6665	1.1547	1.2439	1.4017	1.0041	4.8044
542	Probable protein phosphatase CG10417 OS=Drosophila melanogaster OX=7227 GN=CG10417 PE=1 SV=1	sp|Q7K4Q5|Y0417_DROME (+1)		72 kDa		0.011	CTRL low, MNM high, MST27D low, SNM high, UNO high	0	0.9396	0	0	0.9396	0	0.98795	0	0	0.98795	0.88046	1.6413	1.8086	1.6241	5.95446	0.71344	2.1421	1.748	2.4787	7.08224	0	1.4515	1.6355	2.3432	5.4302
543	Unconventional myosin ID OS=Drosophila melanogaster OX=7227 GN=Myo31DF PE=1 SV=1	sp|Q23978|MY31D_DROME		117 kDa	TRUE	0.012	CTRL low, MNM low, MST27D low, SNM high, UNO low	0	0.9396	0	0	0.9396	0	0	0	0	0	0.88046	0.82065	0.90428	3.2481	5.85349	4.9941	4.2842	0.87398	1.6525	11.8048	1.3474	0	0	1.1716	2.519
544	Eukaryotic translation initiation factor 3 subunit M OS=Drosophila melanogaster OX=7227 GN=eIF3m PE=2 SV=1	sp|Q7JVI3|EIF3M_DROME (+1)		44 kDa	TRUE	0.039	[]	3.3324	0	3.3328	0	6.6652	0	0.98795	0	0	0.98795	0	0	0	0	0	2.1403	1.4281	0.87398	1.6525	6.09488	0	0	0	0	0
545	40S ribosomal protein S23 OS=Drosophila melanogaster OX=7227 GN=RpS23 PE=1 SV=1	sp|Q8T3U2|RS23_DROME (+1)		16 kDa		0.025	[]	0	0	1.1109	1.3966	2.5075	0.98799	1.9759	1.124	0	4.08789	1.7609	4.1033	1.8086	1.6241	9.2969	2.8537	2.8561	3.4959	0.82623	10.0319	1.3474	0	0	1.1716	2.519
546	Succinate--CoA ligase [ADP-forming] subunit beta, mitochondrial OS=Drosophila melanogaster OX=7227 GN=ScsbetaA PE=1 SV=1	tr|A0A0B4JCW4|A0A0B4JCW4_DROME (+1)		49 kDa		0.04	[]	1.1108	2.8188	4.4438	5.5865	13.9599	0	2.9639	1.124	0	4.0879	0	0	0	0.81203	0.81203	1.4269	2.8561	1.748	2.4787	8.5097	5.3897	0	3.2711	3.5149	12.1757
547	EG:100G10.1 protein OS=Drosophila melanogaster OX=7227 GN=EG:100G10.1 PE=2 SV=1	tr|O76861|O76861_DROME		61 kDa		0.00026	CTRL low, MNM low, MST27D high, SNM low, UNO high	2.2216	2.8188	3.3328	4.1899	12.5631	0	0.98795	0	0	0.98795	0	0.82065	0	0.81203	1.63268	1.4269	1.4281	0.87398	1.6525	5.38148	5.3897	1.4515	4.9066	7.0297	18.7775
548	NHP2-like protein 1 homolog OS=Drosophila melanogaster OX=7227 GN=hoip PE=2 SV=1	sp|Q9U3Z7|NH2L1_DROME (+1)		14 kDa		0.85	[]	1.1108	2.8188	1.1109	1.3966	6.4371	1.976	2.9639	1.124	1.3142	7.3781	1.7609	1.6413	1.8086	1.6241	6.8349	1.4269	0.71403	1.748	2.4787	6.36763	2.6948	2.9029	1.6355	1.1716	8.4048
549	Replication factor C subunit 1 OS=Drosophila melanogaster OX=7227 GN=Gnf1 PE=1 SV=2	sp|P35600|RFC1_DROME		109 kDa		0.43	[]	2.2216	0	1.1109	0	3.3325	1.976	0	0	2.6284	4.6044	0.88046	0.82065	0	0.81203	2.51314	0	0.71403	0	0.82623	1.54026	0	5.8058	0	3.5149	9.3207
550	DNA mismatch repair protein spellchecker 1 OS=Drosophila melanogaster OX=7227 GN=spel1 PE=3 SV=4	sp|P43248|MSH2_DROME (+1)		103 kDa		0.044	[]	1.1108	0.9396	1.1109	0	3.1613	0	0	0	0	0	0	2.462	0	0.81203	3.27403	1.4269	2.8561	1.748	0.82623	6.85723	1.3474	1.4515	1.6355	4.6865	9.1209
551	60S ribosomal protein L22 OS=Drosophila melanogaster OX=7227 GN=RpL22 PE=1 SV=2	sp|P50887|RL22_DROME		31 kDa		0.44	[]	3.3324	1.8792	1.1109	1.3966	7.7191	0.98799	1.9759	1.124	0	4.08789	0	2.462	1.8086	2.4361	6.7067	2.1403	1.4281	1.748	1.6525	6.9689	1.3474	0	1.6355	1.1716	4.1545
552	Caprin homolog OS=Drosophila melanogaster OX=7227 GN=Capr PE=1 SV=1	sp|Q9I7D3|CAPR1_DROME (+1)		104 kDa		0.3	[]	3.3324	1.8792	3.3328	1.3966	9.941	0	5.9277	0	0	5.9277	0	0.82065	0.90428	0.81203	2.53696	1.4269	1.4281	0	0.82623	3.68123	1.3474	1.4515	4.9066	3.5149	11.2204
553	LD45860p OS=Drosophila melanogaster OX=7227 GN=REG PE=1 SV=1	tr|Q9V3P3|Q9V3P3_DROME		28 kDa	TRUE	0.019	[]	1.1108	2.8188	2.2219	2.7933	8.9448	0	0	0	0	0	0.88046	0	0	1.6241	2.50456	1.4269	0	0.87398	0	2.30088	4.0423	1.4515	0	3.5149	9.0087
554	LD27033p OS=Drosophila melanogaster OX=7227 GN=BcDNA:GH07921 PE=1 SV=1	tr|Q9VT61|Q9VT61_DROME		103 kDa		0.78	[]	1.1108	0	0	1.3966	2.5074	0	0.98795	2.248	0	3.23595	0	2.462	0	1.6241	4.0861	0	3.5701	1.748	0	5.3181	1.3474	0	0	0	1.3474
555	60S ribosomal protein L38 OS=Drosophila melanogaster OX=7227 GN=RpL38 PE=1 SV=1	sp|Q9W5N2|RL38_DROME (+1)		8 kDa	TRUE	0.028	[]	4.4432	0.9396	2.2219	1.3966	9.0013	0	0.98795	0	0	0.98795	0	0.82065	0.90428	0.81203	2.53696	0.71344	2.1421	0.87398	0.82623	4.55575	1.3474	1.4515	1.6355	2.3432	6.7776
556	Mediator of RNA polymerase II transcription subunit 7 OS=Drosophila melanogaster OX=7227 GN=MED7 PE=1 SV=1	sp|Q9GYV9|MED7_DROME		26 kDa		0.0017	CTRL low, MNM low, MST27D high, SNM low, UNO high	2.2216	3.7584	5.5547	4.1899	15.7246	0	0	0	0	0	0	0.82065	0	0.81203	1.63268	1.4269	0.71403	0	0	2.14093	2.6948	0	3.2711	5.8581	11.824
557	AP complex subunit beta OS=Drosophila melanogaster OX=7227 GN=AP-1-2beta PE=1 SV=1	tr|Q24253|Q24253_DROME		101 kDa	TRUE	0.014	CTRL low, MNM high, MST27D low, SNM high, UNO low	0	0	0	0	0	0	0.98795	0	0	0.98795	0	0.82065	0.90428	4.0601	5.78503	1.4269	2.1421	1.748	4.1312	9.4482	0	0	0	0	0
558	Glucosidase 2 beta subunit, isoform A OS=Drosophila melanogaster OX=7227 GN=GCS2beta PE=1 SV=1	tr|Q9VJD1|Q9VJD1_DROME		62 kDa		0.0012	CTRL low, MNM low, MST27D low, SNM high, UNO low	1.1108	0	1.1109	0	2.2217	0	0	0	0	0	0	0	0.90428	0	0.90428	0	7.1403	7.8658	6.6099	21.616	0	0	0	0	0
559	Cluster of 40S ribosomal protein S5a OS=Drosophila melanogaster OX=7227 GN=RpS5a PE=1 SV=1 (sp|Q24186|RS5A_DROME)	sp|Q24186|RS5A_DROME [3]		25 kDa	TRUE	0.0048	CTRL low, MNM high, MST27D low, SNM high, UNO low	0	0.9396	1.1109	0	2.0505	0	0.98795	0	0	0.98795	0.88046	0.82065	1.8086	2.4361	5.94581	2.1403	2.8561	1.748	1.6525	8.3969	1.3474	0	0	1.1716	2.519
560	Cluster of Isoform 3 of Troponin T, skeletal muscle OS=Drosophila melanogaster OX=7227 GN=up (sp|P19351-3|TNNT_DROME)	sp|P19351-3|TNNT_DROME [7]		47 kDa	TRUE	0.39	[]	0	5.6376	0	1.3966	7.0342	0	0.98795	0	0	0.98795	0	0	0.90428	1.6241	2.52838	6.4209	1.4281	0	0.82623	8.67523	0	0	0	0	0
561	LD34181p OS=Drosophila melanogaster OX=7227 GN=SA PE=1 SV=2	tr|Q9VM62|Q9VM62_DROME		130 kDa		0.00053	CTRL low, MNM low, MST27D low, SNM low, UNO high	0	0	0	0	0	0	0	0	0	0	0	0	0	0	0	0	0	0.87398	0	0.87398	13.474	14.515	3.2711	4.6865	35.9466
562	Voltage-dependent anion-selective channel OS=Drosophila melanogaster OX=7227 GN=porin PE=1 SV=3	sp|Q94920|VDAC_DROME (+1)		31 kDa		0.44	[]	0	0	1.1109	0	1.1109	0	7.9036	0	0	7.9036	0	0	0	0	0	7.1344	2.1421	0.87398	1.6525	11.803	0	0	4.9066	0	4.9066
563	Uncharacterized protein, isoform B OS=Drosophila melanogaster OX=7227 GN=Dmel\CG12674 PE=4 SV=1	tr|M9PC82|M9PC82_DROME (+1)		36 kDa		0.23	[]	1.1108	1.8792	0	1.3966	4.3866	0	0	0	0	0	0	0.82065	0	1.6241	2.44475	2.1403	0.71403	0	0.82623	3.68056	1.3474	1.4515	0	1.1716	3.9705
564	rRNA 2'-O-methyltransferase fibrillarin OS=Drosophila melanogaster OX=7227 GN=Fib PE=2 SV=1	sp|Q9W1V3|FBRL_DROME		35 kDa	TRUE	0.0091	CTRL low, MNM low, MST27D low, SNM high, UNO low	1.1108	0	1.1109	0	2.2217	0	0	0	0	0	0.88046	0	0	0.81203	1.69249	6.4209	4.9982	0.87398	1.6525	13.9456	1.3474	0	0	0	1.3474
565	FI16152p1 OS=Drosophila melanogaster OX=7227 GN=Dmel\CG5509 PE=2 SV=1	tr|Q9VG63|Q9VG63_DROME		16 kDa		0.016	[]	1.1108	0.9396	0	0	2.0504	2.964	3.9518	1.124	3.9426	11.9824	0.88046	0.82065	0.90428	1.6241	4.22949	2.1403	1.4281	0.87398	0.82623	5.26861	1.3474	4.3544	3.2711	1.1716	10.1445
566	RE01104p OS=Drosophila melanogaster OX=7227 GN=Rpt3R PE=2 SV=2	tr|Q9VH79|Q9VH79_DROME		46 kDa	TRUE	0.25	[]	3.3324	1.8792	3.8711	0	9.0827	1.976	1.4666	1.124	0	4.5666	0.88046	0.82065	0	0	1.70111	1.4048	1.774	1.2974	3.3049	7.7811	1.3474	0	3.2711	4.0825	8.701
567	ENSEMBL:ENSBTAP00000024146 (Bos taurus) similar to alpha-2-macroglobulin isoform 1	zz|Y-FGCZCont00477|		164 kDa	TRUE	0.004	CTRL high, MNM low, MST27D low, SNM low, UNO low	0	0	0	1.3966	1.3966	3.952	5.9277	1.124	2.6284	13.6321	1.7609	0.82065	0.90428	0	3.48583	0.71344	0	1.748	1.6525	4.11394	0	0	0	0	0
568	Cluster of FI01544p OS=Drosophila melanogaster OX=7227 GN=Rab1 PE=1 SV=1 (tr|O18332|O18332_DROME)	tr|O18332|O18332_DROME [12]		23 kDa	TRUE	0.32	[]	1.0661	2.5889	2.8339	2.7371	9.226	0.98799	1.9759	3.3268	1.3142	7.60489	1.7609	0	0.86789	0.81203	3.44082	2.825	2.7101	1.7128	2.2765	9.5244	1.2932	4.296	0	2.2961	7.8853
569	Cluster of Xe7, isoform A OS=Drosophila melanogaster OX=7227 GN=Xe7 PE=1 SV=1 (tr|Q7KTT0|Q7KTT0_DROME)	tr|Q7KTT0|Q7KTT0_DROME [2]		91 kDa	TRUE	0.93	[]	1.1108	2.8188	1.1109	0	5.0405	1.976	0.98795	1.124	1.3142	5.40215	2.6414	0.82065	1.8086	0.81203	6.08268	0	2.1421	1.748	0.82623	4.71633	1.3474	0	0	2.3432	3.6906
570	Cluster of Isoform 2 of Tumor necrosis factor alpha-induced protein 8-like protein OS=Drosophila melanogaster OX=7227 GN=CG4091 (sp|Q7KVH9-2|TFP8L_DROME)	sp|Q7KVH9-2|TFP8L_DROME [3]		24 kDa	TRUE	0.079	[]	1.1108	1.8792	1.1109	1.3966	5.4975	0	2.9639	0	0	2.9639	0.88046	1.6413	0.90428	1.6241	5.05014	3.5672	2.8561	1.748	2.4787	10.65	1.3474	0	0	2.3432	3.6906
571	Enoyl-CoA hydratase, short chain 1, isoform A OS=Drosophila melanogaster OX=7227 GN=Echs1 PE=1 SV=1	tr|Q7JR58|Q7JR58_DROME		32 kDa		0.44	[]	3.3324	3.7584	4.4438	1.3966	12.9312	0	5.9277	0	0	5.9277	0.88046	1.6413	1.8086	1.6241	5.95446	1.4269	0	1.748	0.82623	4.00113	2.6948	0	9.8132	2.3432	14.8512
572	Peroxiredoxin 3 OS=Drosophila melanogaster OX=7227 GN=Prx3 PE=1 SV=2	tr|Q9VEJ0|Q9VEJ0_DROME		26 kDa		0.0038	CTRL low, MNM low, MST27D high, SNM low, UNO high	3.3324	4.698	4.4438	1.3966	13.8708	0	0.98795	0	0	0.98795	0	0	0	0	0	0.71344	0	0.87398	0.82623	2.41365	4.0423	5.8058	0	2.3432	12.1913
573	AT02348p OS=Drosophila melanogaster OX=7227 GN=UQCR-C2 PE=1 SV=1	tr|Q9VV75|Q9VV75_DROME		45 kDa		< 0.00010	CTRL low, MNM low, MST27D low, SNM high, UNO low	0	0.9396	1.1109	0	2.0505	0	1.9759	0	0	1.9759	0	0.82065	0	0	0.82065	4.2806	7.8543	5.2439	3.3049	20.6837	0	0	1.6355	0	1.6355
574	TPR_REGION domain-containing protein OS=Drosophila melanogaster OX=7227 GN=dctr9 PE=4 SV=2	tr|Q9W1T9|Q9W1T9_DROME		105 kDa		0.4	[]	1.1108	0.9396	1.1109	1.3966	4.5579	0	0.98795	2.248	1.3142	4.55015	0	0.82065	0	0.81203	1.63268	3.5672	0.71403	0	2.4787	6.75993	1.3474	1.4515	0	0	2.7989
575	MIP29558p OS=Drosophila melanogaster OX=7227 GN=Dmel\CG10887 PE=2 SV=2	tr|Q9VDP7|Q9VDP7_DROME		75 kDa		0.24	[]	2.2216	0.9396	1.1109	0	4.2721	0.98799	0	1.124	0	2.11199	0	0.82065	0	0	0.82065	0.71344	0.71403	0	0	1.42747	0	1.4515	1.6355	1.1716	4.2586
576	Larval serum protein 1 gamma chain OS=Drosophila melanogaster OX=7227 GN=Lsp1gamma PE=2 SV=2	sp|P11997|LSP1G_DROME		93 kDa	TRUE	0.0043	CTRL low, MNM low, MST27D low, SNM high, UNO low	1.1108	0.9396	0	0	2.0504	0	0	0	0	0	2.6414	0	1.8086	0.81203	5.26203	5.7075	3.5701	1.748	3.3049	14.3305	1.3474	0	2.9573	0	4.3047
577	GH21273p OS=Drosophila melanogaster OX=7227 GN=BEST:LD29996 PE=1 SV=1	tr|Q9VNA3|Q9VNA3_DROME		24 kDa		0.052	[]	4.4432	0	4.4438	2.7933	11.6803	0	0.98795	0	1.3142	2.30215	0.88046	0.82065	0.90428	1.6241	4.22949	1.4269	1.4281	0.87398	0.82623	4.55521	1.3474	0	1.6355	0	2.9829
578	LD07988p OS=Drosophila melanogaster OX=7227 GN=Dmel\CG8578 PE=1 SV=2	tr|Q9VXN3|Q9VXN3_DROME		45 kDa	TRUE	0.027	[]	0	0	0	0	0	0	0	0	0	0	0	0.82065	1.8086	8.1202	10.7494	9.2747	5.7122	1.748	2.4787	19.2136	0	0	0	0	0
579	GEO07462p1 OS=Drosophila melanogaster OX=7227 GN=RpL27A PE=2 SV=1	tr|M9MRC9|M9MRC9_DROME (+1)		17 kDa		0.0041	CTRL high, MNM high, MST27D high, SNM high, UNO low	1.1108	0.9396	0	1.3966	3.447	0	0.98795	1.124	1.3142	3.42615	0.88046	1.6413	0.90428	0.81203	4.23807	2.1403	2.1421	0.87398	1.6525	6.80888	0	0	0	0	0
580	Huntingtin, isoform A OS=Drosophila melanogaster OX=7227 GN=htt PE=1 SV=1	REV_tr|Q9V3N4|Q9V3N4_DROME		396 kDa	TRUE	0.44	[]	0	0	2.2219	0	2.2219	0	0	0	0	0	0	0	0	0	0	0	0	0	0	0	0	0	0	0	0
581	Cluster of Uncharacterized protein, isoform B OS=Drosophila melanogaster OX=7227 GN=cg12493 PE=4 SV=1 (tr|M9PHF9|M9PHF9_DROME)	tr|M9PHF9|M9PHF9_DROME [2]		32 kDa	TRUE	0.76	[]	1.1108	1.8792	2.2219	0	5.2119	0	5.9277	0	0	5.9277	1.7609	5.7446	0	4.8721	12.3776	1.4269	2.8561	0	1.6525	5.9355	1.3474	0	4.9066	1.1716	7.4256
582	Periodic tryptophan protein 1 homolog OS=Drosophila melanogaster OX=7227 GN=nclb PE=1 SV=1	sp|A1Z8D0|PWP1_DROME		51 kDa		0.026	[]	4.4432	2.8188	3.3328	1.3966	11.9914	0.98799	1.9759	0	0	2.96389	0.88046	1.6413	0.90428	1.6241	5.05014	1.4269	0	1.748	0	3.1749	0	1.4515	1.6355	2.3432	5.4302
583	General transcription factor IIF subunit 2 OS=Drosophila melanogaster OX=7227 GN=TfIIFbeta PE=2 SV=2	sp|P41900|T2FB_DROME		32 kDa		0.75	[]	1.1108	0.9396	1.1109	1.3966	4.5579	1.976	1.9759	0	2.6284	6.5803	1.7609	1.6413	0.90428	0.81203	5.11851	0	0	0.87398	2.4787	3.35268	1.3474	0	0	2.3432	3.6906
584	Uncharacterized protein, isoform B OS=Drosophila melanogaster OX=7227 GN=Dmel\CG10600 PE=1 SV=1	tr|B7YZX6|B7YZX6_DROME (+2)		154 kDa		0.016	[]	1.1108	0	0	0	1.1108	0	0	0	0	0	0	0	0	0	0	5.7075	1.4281	0	2.4787	9.6143	1.3474	2.9029	1.6355	3.5149	9.4007
585	Cluster of Superoxide dismutase [Cu-Zn] OS=Drosophila melanogaster OX=7227 GN=Sod1 PE=1 SV=2 (sp|P61851|SODC_DROME)	sp|P61851|SODC_DROME [2]		16 kDa	TRUE	0.037	[]	4.4432	2.8188	4.4438	1.3966	13.1024	1.976	0.98795	0	2.6284	5.59235	0.88046	0	0.90428	0	1.78474	0	0	0	0	0	1.3474	1.4515	8.1776	2.3432	13.3197
586	Dynamin related protein 1, isoform A OS=Drosophila melanogaster OX=7227 GN=Drp1 PE=1 SV=1	tr|Q9VQE0|Q9VQE0_DROME		83 kDa		0.00051	CTRL low, MNM low, MST27D low, SNM high, UNO low	0	0	0	0	0	0	0	0	0	0	0	0	0	0	0	9.2747	4.2842	1.748	4.1312	19.4381	0	0	0	0	0
587	Cluster of Protein 4.1 homolog OS=Drosophila melanogaster OX=7227 GN=cora PE=1 SV=1 (sp|Q9V8R9|41_DROME)	sp|Q9V8R9|41_DROME [3]		184 kDa	TRUE	0.52	[]	1.1108	0	1.1109	0	2.2217	0	1.9759	0	0	1.9759	0.88046	1.6413	1.8086	0.81203	5.14239	0.71344	3.5701	0.87398	3.3049	8.46242	1.3474	0	6.5421	0	7.8895
588	Cluster of Isoform B of Protein slender lobes OS=Drosophila melanogaster OX=7227 GN=sle (sp|Q8INM3-2|SLE_DROME)	sp|Q8INM3-2|SLE_DROME [2]		160 kDa	TRUE	0.0099	CTRL low, MNM low, MST27D high, SNM low, UNO low	3.3324	0.9396	3.3328	1.3966	9.0014	0.98799	0.98795	0	0	1.97594	0.88046	0.82065	0.90428	0	2.60539	0	0	0	0	0	0	1.4515	1.6355	0	3.087
589	Cluster of Terribly reduced optic lobes, isoform AH OS=Drosophila melanogaster OX=7227 GN=trol PE=1 SV=3 (tr|E1JJC0|E1JJC0_DROME)	tr|E1JJC0|E1JJC0_DROME [4]		489 kDa	TRUE	0.68	[]	9.9971	0	0	0	9.9971	1.976	0	0	0	1.976	1.7609	0	0	0	1.7609	0	0	1.748	0.82623	2.57423	0	1.4515	0	0	1.4515
590	Isoform A of C-terminal-binding protein OS=Drosophila melanogaster OX=7227 GN=CtBP	sp|O46036-2|CTBP_DROME (+1)		42 kDa		0.0017	CTRL low, MNM high, MST27D high, SNM high, UNO low	2.2216	0.9396	3.3328	1.3966	7.8906	0	1.9759	0	0	1.9759	2.6414	4.1033	2.7128	3.2481	12.7056	3.5672	2.8561	1.748	2.4787	10.65	1.3474	1.4515	0	0	2.7989
591	Isoform F of Papilin OS=Drosophila melanogaster OX=7227 GN=Ppn	sp|Q868Z9-2|PPN_DROME		300 kDa		0.43	[]	16.662	0.9396	1.1109	0	18.7125	0.98799	0.98795	0	0	1.97594	1.7609	0	0.90428	0	2.66518	0	0	0.87398	0.82623	1.70021	1.3474	1.4515	0	0	2.7989
592	Pinin, isoform B OS=Drosophila melanogaster OX=7227 GN=Pnn PE=1 SV=1	tr|A8JQW3|A8JQW3_DROME (+1)		36 kDa	TRUE	0.083	[]	0	0	1.1109	4.1899	5.3008	1.976	3.9518	2.248	3.9426	12.1184	2.6414	2.462	1.8086	2.4361	9.3481	1.4269	2.1421	0.87398	2.4787	6.92168	1.3474	1.4515	0	0	2.7989
593	FI05224p OS=Drosophila melanogaster OX=7227 GN=ThrRS PE=1 SV=2	tr|Q9VKB0|Q9VKB0_DROME		86 kDa		0.14	[]	2.2216	2.8188	8.8876	0	13.928	0	0	0	1.3142	1.3142	0	0	0	0	0	0	0	0.87398	0	0.87398	1.3474	0	8.1776	2.3432	11.8682
594	Cluster of Heterogeneous nuclear ribonucleoprotein A1 OS=Drosophila melanogaster OX=7227 GN=Hrb98DE PE=2 SV=1 (sp|P07909|ROA1_DROME)	sp|P07909|ROA1_DROME [4]		39 kDa	TRUE	0.36	[]	1.1165	0.9444	1.1138	1.4002	4.5749	0	0.993	0	1.3142	2.3072	0.88496	0.82485	0.9089	0.8141	3.43281	2.144	0.71768	0.87845	1.6567	5.39683	1.3509	0.0074157	1.6355	1.1776	4.17142
595	Heterogeneous nuclear ribonucleoprotein A1 OS=Drosophila melanogaster OX=7227 GN=Hrb98DE PE=2 SV=1	sp|P07909|ROA1_DROME (+1)		39 kDa	TRUE	0.36	[]	0.62166	0.52585	0.62017	0.77964	2.54732	0	0.55291	0	0.73177	1.28468	0.49275	0.45928	0.50609	0.4533	1.91142	1.1938	0.39961	0.48913	0.92246	3.005	0.75218	0.0041291	0.91068	0.6557	2.32269
596	Isoform D of Heterogeneous nuclear ribonucleoprotein A1 OS=Drosophila melanogaster OX=7227 GN=Hrb98DE	sp|P07909-4|ROA1_DROME (+1)		39 kDa	TRUE	0.062	[]	0.49481	0.41855	0.49362	0.62055	2.02753	0	0.44009	0	0	0.44009	0.39221	0.36556	0.40282	0.3608	1.52139	0.95018	0.31807	0.38932	0.73423	2.3918	0.59869	0.0032866	0.72485	0.5219	1.84873
597	F-actin-capping protein subunit beta OS=Drosophila melanogaster OX=7227 GN=cpb PE=2 SV=1	sp|P48603|CAPZB_DROME (+1)		31 kDa		0.00021	CTRL low, MNM low, MST27D low, SNM high, UNO low	0	1.8792	0	0	1.8792	0	0	0	0	0	3.5218	0	0	2.4361	5.9579	6.4209	4.2842	3.4959	3.3049	17.5059	0	0	0	0	0
598	Isoform 2 of Nucleoplasmin-like protein OS=Drosophila melanogaster OX=7227 GN=Nlp	sp|Q27415-2|NLP_DROME		14 kDa		0.049	[]	3.3324	2.8188	2.2219	2.7933	11.1664	0.98799	2.9639	0	2.6284	6.58029	1.7609	1.6413	1.8086	1.6241	6.8349	1.4269	2.1421	1.748	0.82623	6.14323	4.0423	2.9029	8.1776	2.3432	17.466
599	Mediator of RNA polymerase II transcription subunit 6 OS=Drosophila melanogaster OX=7227 GN=MED6 PE=1 SV=1	sp|Q8MSX2|MED6_DROME (+1)		28 kDa		0.02	[]	3.3324	2.8188	3.3328	2.7933	12.2773	0	0	0	0	0	0	2.462	0.90428	0.81203	4.17831	0	0	0	0	0	8.0845	1.4515	0	7.0297	16.5657
600	Protein abnormal spindle OS=Drosophila melanogaster OX=7227 GN=asp PE=1 SV=3	sp|Q9VC45|ASP_DROME		230 kDa	TRUE	0.079	[]	3.3324	0	1.1109	1.3966	5.8399	0.98799	0	0	0	0.98799	0	0	0	1.6241	1.6241	0	0	0	0	0	0	0	0	0	0
601	Isoform 2 of Dipeptidyl peptidase 3 OS=Drosophila melanogaster OX=7227 GN=DppIII	sp|Q9VHR8-2|DPP3_DROME		82 kDa	TRUE	0.25	[]	2.2216	1.8792	8.8876	0	12.9884	0	0	0	1.3142	1.3142	0	0	0	0	0	0	0	0	0	0	0	0	6.5421	0	6.5421
602	LP19846p OS=Drosophila melanogaster OX=7227 GN=Ndg PE=1 SV=1	tr|A1Z877|A1Z877_DROME		149 kDa		0.29	[]	9.9971	0.9396	1.1109	0	12.0476	0	0	0	1.3142	1.3142	0	0	0	0	0	0	0	0	0	0	4.0423	5.8058	0	0	9.8481
603	SD20656p OS=Drosophila melanogaster OX=7227 GN=CG9561 PE=2 SV=1	tr|Q0IGP7|Q0IGP7_DROME		78 kDa		0.056	[]	1.1108	0	2.2219	0	3.3327	1.976	0.98795	2.248	1.3142	6.52615	1.7609	2.462	2.7128	0.81203	7.74773	0	0.71403	0.87398	0.82623	2.41424	0	0	1.6355	0	1.6355
604	P02662 SWISS-PROT:P02662 Alpha-S1-casein - Bos taurus (Bovine).	zz|Y-FGCZCont00375|		23 kDa		0.12	[]	0	9.396	3.3328	1.3966	14.1254	0	0	0	2.6284	2.6284	0	0	0	0	0	0	0	0	0	0	0	1.4515	1.6355	1.1716	4.2586
605	40S ribosomal protein S13 OS=Drosophila melanogaster OX=7227 GN=RpS13 PE=1 SV=3	sp|Q03334|RS13_DROME (+1)		17 kDa		0.16	[]	0	0	0	1.3966	1.3966	0	4.9398	0	0	4.9398	1.7609	3.2826	1.8086	1.6241	8.4762	2.8537	2.1421	0.87398	0.82623	6.69601	0	0	0	0	0
606	Hephaestus, isoform G OS=Drosophila melanogaster OX=7227 GN=heph PE=1 SV=1	tr|Q7KRS7|Q7KRS7_DROME		66 kDa	TRUE	0.82	[]	2.2216	1.8792	0	0	4.1008	0.98799	0.98795	0	0	1.97594	0.88046	0.82065	0	0	1.70111	0	2.1421	0	1.6525	3.7946	1.3474	0	0	1.1716	2.519
607	Nuclear pore protein OS=Drosophila melanogaster OX=7227 GN=Nup93-2 PE=1 SV=1	tr|Q9VFE7|Q9VFE7_DROME		91 kDa	TRUE	0.08	[]	1.1108	1.8792	1.1109	1.3966	5.4975	0.98799	2.9639	2.248	2.6284	8.82829	2.6414	0.82065	1.8086	1.6241	6.89475	2.1403	2.1421	2.6219	1.6525	8.5568	1.3474	1.4515	0	1.1716	3.9705
608	Protein ref(2)P OS=Drosophila melanogaster OX=7227 GN=ref(2)P PE=1 SV=2	sp|P14199|REF2P_DROME		65 kDa		0.03	[]	0	0	0	0	0	4.9399	2.9639	0	0	7.9038	1.7609	0	0	0	1.7609	3.5672	3.5701	2.6219	0.82623	10.5854	0	0	0	0	0
609	Adaptor protein complex 2, mu subunit, isoform A OS=Drosophila melanogaster OX=7227 GN=AP-2mu PE=1 SV=1	tr|O62530|O62530_DROME		50 kDa		0.19	[]	0	0.9396	0	0	0.9396	0.98799	0.98795	1.124	0	3.09994	0.88046	1.6413	0.90428	0.81203	4.23807	1.4269	1.4281	0.87398	0.82623	4.55521	0	0	1.6355	1.1716	2.8071
610	Chaperonin containing TCP1 subunit 2 OS=Drosophila melanogaster OX=7227 GN=CCT2 PE=1 SV=2	tr|Q9W392|Q9W392_DROME		58 kDa		0.16	[]	1.1108	1.8792	5.5547	0	8.5447	0	0	0	0	0	0	0.82065	0.90428	0.81203	2.53696	0	0.71403	0	0	0.71403	1.3474	0	9.8132	3.5149	14.6755
611	40S ribosomal protein S25 OS=Drosophila melanogaster OX=7227 GN=RpS25 PE=1 SV=3	sp|P48588|RS25_DROME		13 kDa		0.056	[]	1.1108	1.8792	1.1109	2.7933	6.8942	0	0.98795	1.124	0	2.11195	0.88046	0.82065	1.8086	0.81203	4.32174	1.4269	0.71403	0.87398	0.82623	3.84114	1.3474	1.4515	1.6355	1.1716	5.606
612	Cluster of RE23625p OS=Drosophila melanogaster OX=7227 GN=HspB8 PE=1 SV=1 (tr|Q8IQW5|Q8IQW5_DROME)	tr|Q8IQW5|Q8IQW5_DROME [3]		22 kDa	TRUE	0.0059	CTRL low, MNM high, MST27D low, SNM high, UNO low	1.1108	0.9396	0	0	2.0504	0	0	0	0	0	3.5218	0.82065	0.90428	1.6241	6.87083	2.8537	4.9982	1.748	3.3049	12.9048	1.3474	1.4515	3.2711	0	6.07
613	LD01461p OS=Drosophila melanogaster OX=7227 GN=CG17014 PE=1 SV=1	tr|Q95RY2|Q95RY2_DROME		29 kDa		0.032	[]	0	0.9396	1.1109	0	2.0505	0	0	0	0	0	0	0	0	1.6241	1.6241	0.71344	7.1403	1.748	2.4787	12.0804	0	0	0	0	0
614	P02754 SWISS-PROT:P02754 Beta-lactoglobulin - Bos taurus (Bovine).	zz|Y-FGCZCont00380|		18 kDa		0.048	[]	2.2216	12.215	7.7766	0	22.2132	0	0	0	2.6284	2.6284	0	0	0	0	0	0	0	0	0	0	0	0	3.2711	2.3432	5.6143
615	Eukaryotic initiation factor 4A OS=Drosophila melanogaster OX=7227 GN=eIF4A PE=1 SV=3	sp|Q02748|IF4A_DROME (+1)		46 kDa	TRUE	0.075	[]	1.3923	0.9396	2.5034	1.7506	6.5859	0.25038	1.2383	0.28485	1.6473	3.42083	0.22313	0.82065	1.1334	0.41157	2.58875	0.89424	1.609	1.0955	1.0356	4.63434	1.3474	1.4515	1.6355	1.1716	5.606
616	IP10578p OS=Drosophila melanogaster OX=7227 GN=Dmel\CG14074 PE=1 SV=1	tr|Q9VVT4|Q9VVT4_DROME		38 kDa	TRUE	0.003	CTRL high, MNM high, MST27D high, SNM high, UNO low	1.1108	1.8792	1.1109	2.7933	6.8942	0.98799	1.9759	2.248	2.6284	7.84029	1.7609	1.6413	2.7128	1.6241	7.7391	0.71344	1.4281	0.87398	2.4787	5.49422	0	0	0	0	0
617	Cluster of Isoform 5 of Sodium/potassium-transporting ATPase subunit alpha OS=Drosophila melanogaster OX=7227 GN=Atpalpha (sp|P13607-5|ATNA_DROME)	sp|P13607-5|ATNA_DROME [2]		116 kDa	TRUE	0.72	[]	2.2216	0	1.1109	0	3.3325	0	1.9759	0	0	1.9759	0.88046	0	0	0	0.88046	4.9941	0.71403	0.87398	0	6.58211	0	0	9.8132	0	9.8132
618	Mediator of RNA polymerase II transcription subunit 8 OS=Drosophila melanogaster OX=7227 GN=MED8 PE=2 SV=1	sp|A1ZBT5|MED8_DROME		28 kDa		0.066	[]	2.2216	1.8792	3.3328	1.3966	8.8302	0	0.98795	0	0	0.98795	0.88046	2.462	1.8086	2.4361	7.58716	2.8537	2.1421	0	0.82623	5.82203	1.3474	1.4515	0	2.3432	5.1421
619	MIP08013p1 OS=Drosophila melanogaster OX=7227 GN=Mpcp2 PE=1 SV=1	tr|Q0E8E8|Q0E8E8_DROME		39 kDa	TRUE	0.022	[]	0	0.9396	0	0	0.9396	0	1.9759	0	0	1.9759	0	0.82065	0.90428	0.81203	2.53696	2.1403	2.1421	5.2439	2.4787	12.005	0	0	3.2711	0	3.2711
620	BcDNA.LD27873 OS=Drosophila melanogaster OX=7227 GN=Nab2 PE=1 SV=1	tr|Q9V3H9|Q9V3H9_DROME		113 kDa		0.18	[]	0	0	1.1109	1.3966	2.5075	0	3.9518	2.248	1.3142	7.514	0	1.6413	1.8086	1.6241	5.074	0	2.8561	0.87398	0.82623	4.55631	0	0	0	0	0
621	Aspartyl-tRNA synthetase, mitochondrial, isoform A OS=Drosophila melanogaster OX=7227 GN=AspRS-m PE=1 SV=3	tr|Q9VJH2|Q9VJH2_DROME		122 kDa	TRUE	0.021	[]	0	0	0	0	0	0	0	0	0	0	0	1.6413	0	0	1.6413	3.5672	2.1421	0.87398	3.3049	9.88818	0	0	0	3.5149	3.5149
622	Peroxiredoxin 1 OS=Drosophila melanogaster OX=7227 GN=Jafrac1 PE=1 SV=1	sp|Q9V3P0|PRDX1_DROME (+1)		22 kDa	TRUE	0.0003	CTRL low, MNM low, MST27D low, SNM low, UNO high	3.0284	1.6221	3.0289	2.7933	10.4727	0.71766	2.6935	0.81646	2.2688	6.49642	1.2002	1.4168	1.5611	1.1069	5.285	2.6585	2.6607	1.1914	1.9525	8.4631	3.6736	3.9572	3.8651	4.7914	16.2873
623	Histone RNA hairpin-binding protein OS=Drosophila melanogaster OX=7227 GN=Slbp PE=1 SV=1	sp|Q9VAN6|SLBP_DROME		31 kDa		0.1	[]	1.1108	3.7584	2.2219	2.7933	9.8844	2.964	0	0	0	2.964	0	0	0	0.81203	0.81203	0	0	0	2.4787	2.4787	1.3474	0	0	2.3432	3.6906
624	H/ACA ribonucleoprotein complex non-core subunit NAF1 OS=Drosophila melanogaster OX=7227 GN=CG10341 PE=1 SV=2	sp|Q9VJ62|NAF1_DROME		62 kDa	TRUE	0.35	[]	0	1.8792	3.3328	1.3966	6.6086	0	1.9759	0	0	1.9759	0.88046	1.6413	0.90428	1.6241	5.05014	1.4269	1.4281	0.87398	0.82623	4.55521	2.6948	0	1.6355	4.6865	9.0168
625	Cluster of Related to the N terminus of tre oncogene, isoform E OS=Drosophila melanogaster OX=7227 GN=RN-tre PE=4 SV=1 (tr|A0A0B4JD18|A0A0B4JD18_DROME)	tr|A0A0B4JD18|A0A0B4JD18_DROME [3]		55 kDa	TRUE	0.48	[]	1.1108	0.9396	0	0	2.0504	0	0	0	0	0	0	0	0	0.81203	0.81203	2.8537	0	0	0.82623	3.67993	0	1.4515	0	1.1716	2.6231
626	Cluster of Eukaryotic translation initiation factor 4G1, isoform A OS=Drosophila melanogaster OX=7227 GN=eIF4G1 PE=1 SV=3 (tr|O61380|O61380_DROME)	tr|O61380|O61380_DROME [2]		184 kDa	TRUE	0.0012	CTRL low, MNM low, MST27D low, SNM high, UNO low	0	0	0	0	0	0	0	0	0	0	0	0	0	0	0	7.1344	5.7122	0.87398	2.4787	16.1993	0	0	0	0	0
627	12 kDa FK506-binding protein OS=Drosophila melanogaster OX=7227 GN=FK506-bp2 PE=3 SV=2	sp|P48375|FKB12_DROME		12 kDa		0.039	[]	2.2216	2.8188	5.5547	1.3966	11.9917	2.964	0.98795	0	1.3142	5.26615	1.7609	0.82065	0.90428	0	3.48583	0.71344	1.4281	1.748	0.82623	4.71577	1.3474	2.9029	4.9066	4.6865	13.8434
628	Peptidyl-prolyl cis-trans isomerase OS=Drosophila melanogaster OX=7227 GN=Dmel\CG17266 PE=1 SV=1	tr|Q4V5H1|Q4V5H1_DROME		20 kDa	TRUE	0.056	[]	3.3324	0	0	0	3.3324	0	0	0	0	0	0.88046	0.82065	6.33	4.0601	12.0912	2.8537	1.4281	2.6219	1.6525	8.5562	0	1.4515	0	0	1.4515
629	GH07821p OS=Drosophila melanogaster OX=7227 GN=mRpS22 PE=1 SV=1	tr|Q9VAY9|Q9VAY9_DROME		46 kDa		0.61	[]	2.2216	0.9396	1.1109	0	4.2721	1.976	0.98795	0	0	2.96395	0	1.6413	2.7128	0.81203	5.16613	2.1403	0	0.87398	0.82623	3.84051	0	0	0	1.1716	1.1716
630	LD41209p OS=Drosophila melanogaster OX=7227 GN=Prp31 PE=1 SV=1	tr|Q9VUM1|Q9VUM1_DROME		56 kDa		0.0078	CTRL low, MNM high, MST27D low, SNM high, UNO low	0	0	0	0	0	0	0	0	0	0	0	1.6413	0.90428	1.6241	4.16968	3.5672	2.1421	1.748	0	7.4573	0	0	0	0	0
631	zz|FGCZCont0098_Q06830|PRDX1_HUMAN blastpHomologue_4.0e-148	zz|Y-FGCZCont00099|		22 kDa	TRUE	0.32	[]	1.4147	6.8343	3.6368	0	11.8858	2.2463	1.2583	1.4316	1.6738	6.61	1.4411	1.8659	1.1517	0.51711	4.97581	0.90865	1.6234	0.55656	0.52615	3.61476	1.7161	3.3001	1.0415	3.4099	9.4676
632	NTF2-related export protein OS=Drosophila melanogaster OX=7227 GN=Nxt1 PE=1 SV=1	sp|Q9V3H8|NXT1_DROME		15 kDa		0.17	[]	1.1108	0.9396	2.2219	0	4.2723	0	0.98795	0	0	0.98795	0	0.82065	0.90428	0.81203	2.53696	1.4269	0.71403	0.87398	0.82623	3.84114	2.6948	1.4515	0	2.3432	6.4895
633	GM03767p OS=Drosophila melanogaster OX=7227 GN=mRpL12 PE=1 SV=1	tr|Q9VSR5|Q9VSR5_DROME		20 kDa		0.12	[]	1.1108	0	0	0	1.1108	0.98799	0	0	0	0.98799	0.88046	0.82065	0.90428	0.81203	3.41742	0.71344	2.1421	0.87398	0.82623	4.55575	1.3474	0	0	0	1.3474
634	Isoform Long of Flotillin-1 OS=Drosophila melanogaster OX=7227 GN=Flo1	sp|O61491-2|FLOT1_DROME		48 kDa		0.0056	CTRL low, MNM high, MST27D low, SNM high, UNO low	0	0	0	0	0	0	0	0	0	0	4.4023	0.82065	2.7128	3.2481	11.1838	3.5672	6.4262	0	2.4787	12.4721	0	0	0	0	0
635	60S ribosomal protein L36 OS=Drosophila melanogaster OX=7227 GN=RpL36 PE=1 SV=1	sp|P49630|RL36_DROME (+1)		14 kDa	TRUE	0.4	[]	3.3324	1.8792	1.1109	2.7933	9.1158	0	2.9639	1.124	1.3142	5.4021	1.7609	1.6413	1.8086	0.81203	6.02283	2.1403	1.4281	1.748	0.82623	6.14263	0	1.4515	0	2.3432	3.7947
636	HEAT repeat-containing protein 1 homolog OS=Drosophila melanogaster OX=7227 GN=l(2)k09022 PE=2 SV=2	sp|Q9VM75|HEAT1_DROME		237 kDa	TRUE	0.002	CTRL low, MNM low, MST27D low, SNM high, UNO low	0	0	0	0	0	0	0	0	0	0	0	0	0	0	0	4.2806	2.1421	0.87398	1.6525	8.94918	0	1.4515	0	0	1.4515
637	Walrus, isoform A OS=Drosophila melanogaster OX=7227 GN=wal PE=1 SV=1	tr|Q7KN94|Q7KN94_DROME		34 kDa		0.00024	CTRL low, MNM low, MST27D low, SNM high, UNO low	0	0.9396	0	0	0.9396	0	0	0	0	0	0	0	0	0	0	3.5672	4.2842	5.2439	4.9574	18.0527	0	0	4.9066	0	4.9066
638	Mitochondrial inner membrane protease ATP23 OS=Drosophila melanogaster OX=7227 GN=Dmel\CG5131 PE=1 SV=2	tr|Q9VJD0|Q9VJD0_DROME		32 kDa		< 0.00010	CTRL low, MNM low, MST27D low, SNM high, UNO low	0	0	0	0	0	0	0	0	0	0	0	0	0	0	0	2.1403	2.1421	2.6219	2.4787	9.383	0	0	0	0	0
639	Probable small nuclear ribonucleoprotein E OS=Drosophila melanogaster OX=7227 GN=SmE PE=1 SV=1	sp|Q9VLV5|RUXE_DROME		11 kDa		0.59	[]	2.2216	1.8792	2.2219	2.7933	9.116	1.976	1.9759	2.248	2.6284	8.8283	1.7609	1.6413	1.8086	2.4361	7.6469	1.4269	1.4281	1.748	1.6525	6.2555	2.6948	2.9029	0	2.3432	7.9409
640	60S ribosomal protein L37a OS=Drosophila melanogaster OX=7227 GN=RpL37A PE=1 SV=3	sp|Q9VMU4|RL37A_DROME (+1)		10 kDa	TRUE	0.3	[]	1.1108	0.9396	1.1109	1.3966	4.5579	0	0.98795	1.124	0	2.11195	0	3.2826	2.7128	1.6241	7.6195	0.71344	0	3.4959	2.4787	6.68804	1.3474	0	0	1.1716	2.519
641	PCI domain-containing protein 2 homolog OS=Drosophila melanogaster OX=7227 GN=PCID2 PE=1 SV=2	sp|Q9VTL1|PCID2_DROME		45 kDa		0.018	[]	0	0	0	1.3966	1.3966	1.976	0.98795	2.248	1.3142	6.52615	1.7609	1.6413	0.90428	0.81203	5.11851	0	0.71403	0.87398	2.4787	4.06671	0	0	0	0	0
642	Cluster of Phosphoglycerate mutase OS=Drosophila melanogaster OX=7227 GN=Pglym78 PE=1 SV=2 (tr|Q9VAN7|Q9VAN7_DROME)	tr|Q9VAN7|Q9VAN7_DROME [2]		29 kDa	TRUE	0.0043	CTRL low, MNM low, MST27D low, SNM high, UNO low	0	0	0	0	0	0	0	0	0	0	2.6414	1.6413	0.90428	0	5.18698	1.4269	2.8561	4.3699	4.1312	12.7841	0	0	3.2711	0	3.2711
643	Probable medium-chain specific acyl-CoA dehydrogenase, mitochondrial OS=Drosophila melanogaster OX=7227 GN=CG12262 PE=2 SV=1	sp|Q9VSA3|ACADM_DROME		46 kDa	TRUE	0.21	[]	0	1.8792	2.2219	0	4.1011	0	2.9639	0	0	2.9639	0	0.82065	0	0	0.82065	3.5672	1.4281	0.87398	2.4787	8.34798	0	0	1.6355	1.1716	2.8071
644	Carmine, isoform A OS=Drosophila melanogaster OX=7227 GN=cm PE=1 SV=1	tr|O76928|O76928_DROME		47 kDa		0.42	[]	0	0.9396	1.1109	1.3966	3.4471	0	0.98795	0	0	0.98795	0	0.82065	0.90428	0	1.72493	2.1403	1.4281	0.87398	0	4.44238	0	1.4515	0	1.1716	2.6231
645	Xeroderma pigmentosum D OS=Drosophila melanogaster OX=7227 GN=Xpd PE=1 SV=1	tr|Q7KVP9|Q7KVP9_DROME		88 kDa	TRUE	0.22	[]	3.3324	0	1.1109	1.3966	5.8399	0	0	0	0	0	0.88046	1.6413	0	0	2.52176	1.4269	0	0	0	1.4269	1.3474	0	0	1.1716	2.519
646	Uncharacterized protein, isoform A OS=Drosophila melanogaster OX=7227 GN=Dmel\CG17514 PE=1 SV=2	tr|Q7PLL6|Q7PLL6_DROME		294 kDa	TRUE	0.38	[]	0	0	1.1109	0	1.1109	0	0	0	0	0	0	0	0	0	0	9.9881	0.71403	0	0	10.7021	0	0	0	0	0
647	GH03554p OS=Drosophila melanogaster OX=7227 GN=Sf3a1 PE=1 SV=1	tr|Q9VEP9|Q9VEP9_DROME		88 kDa	TRUE	0.57	[]	0	0.9396	0	2.7933	3.7329	0	0	0	0	0	0.88046	1.6413	0	0.81203	3.33379	1.4269	4.2842	0	0	5.7111	0	0	1.6355	1.1716	2.8071
648	IP07109p OS=Drosophila melanogaster OX=7227 GN=Dmel\CG14708 PE=2 SV=1	tr|Q9VGM5|Q9VGM5_DROME		24 kDa		0.75	[]	1.1108	1.8792	1.1109	1.3966	5.4975	1.976	0	1.124	0	3.1	0.88046	0.82065	0	0.81203	2.51314	4.2806	0.71403	0	0.82623	5.82086	2.6948	1.4515	0	1.1716	5.3179
649	Mediator of RNA polymerase II transcription subunit 30 OS=Drosophila melanogaster OX=7227 GN=MED30 PE=1 SV=1	sp|Q9W0P3|MED30_DROME		35 kDa	TRUE	0.036	[]	1.1108	0.9396	2.2219	1.3966	5.6689	0	0.98795	0	0	0.98795	0	0	0	0.81203	0.81203	0.71344	0	0	0.82623	1.53967	2.6948	1.4515	0	1.1716	5.3179
650	Cluster of Pyruvate dehydrogenase E1 component subunit beta OS=Drosophila melanogaster OX=7227 GN=Pdhb PE=1 SV=1 (tr|Q7K5K3|Q7K5K3_DROME)	tr|Q7K5K3|Q7K5K3_DROME [2]		39 kDa	TRUE	0.2	[]	2.2216	0.9396	6.6657	1.3966	11.2235	0	0	0	0	0	0.88046	0.82065	0	0.81203	2.51314	4.2806	1.4281	0	0.82623	6.53493	2.6948	0	4.9066	1.1716	8.773
651	Inorganic pyrophosphatase OS=Drosophila melanogaster OX=7227 GN=Nurf-38 PE=1 SV=3	sp|O77460|IPYR_DROME (+1)		38 kDa		0.54	[]	2.2216	1.8792	3.3328	0	7.4336	0.98799	0	1.124	2.6284	4.74039	1.7609	0.82065	0.90428	0.81203	4.29786	0.71344	2.1421	0	0.82623	3.68177	0	1.4515	6.5421	2.3432	10.3368
652	Translationally-controlled tumor protein homolog OS=Drosophila melanogaster OX=7227 GN=Tctp PE=1 SV=1	sp|Q9VGS2|TCTP_DROME (+1)		20 kDa		0.0033	CTRL low, MNM low, MST27D high, SNM low, UNO high	3.3324	1.8792	3.3328	1.3966	9.941	0.98799	0.98795	0	0	1.97594	0.88046	1.6413	1.8086	0.81203	5.14239	0.71344	2.1421	1.748	1.6525	6.25604	4.0423	1.4515	3.2711	3.5149	12.2798
653	FI05230p OS=Drosophila melanogaster OX=7227 GN=FBXL8 PE=1 SV=1	tr|Q9VAZ0|Q9VAZ0_DROME		80 kDa		< 0.00010	CTRL low, MNM high, MST27D low, SNM low, UNO low	0	0	0	0	0	0	0	0	0	0	7.0437	6.5652	7.2343	8.9323	29.7755	0	0	0	0	0	0	0	0	0	0
654	Heterogeneous nuclear ribonucleoprotein 87F OS=Drosophila melanogaster OX=7227 GN=Hrb87F PE=2 SV=2	sp|P48810|RB87F_DROME (+1)		39 kDa	TRUE	0.13	[]	3.3267	2.814	1.1081	1.3931	8.6419	0	1.9709	0	0	1.9709	1.7564	1.6371	1.8039	0.80995	6.00735	1.4232	1.4244	2.6175	1.6482	7.1133	2.6914	4.3469	0	3.5089	10.5472
655	Proteasome subunit alpha type-2 OS=Drosophila melanogaster OX=7227 GN=Prosalpha2 PE=1 SV=1	sp|P40301|PSA2_DROME		26 kDa	TRUE	0.0012	CTRL low, MNM low, MST27D high, SNM high, UNO high	2.2216	1.8792	4.4438	1.3966	9.9412	0.98799	0.98795	0	0	1.97594	0	0	0	0	0	1.4269	1.4281	2.6219	1.6525	7.1294	1.3474	1.4515	1.6355	1.1716	5.606
656	T-complex protein 1 subunit gamma OS=Drosophila melanogaster OX=7227 GN=CCT3 PE=2 SV=2	sp|P48605|TCPG_DROME (+1)		59 kDa		0.6	[]	0	0	5.5547	0	5.5547	0	1.9759	0	0	1.9759	0	0	0	0.81203	0.81203	3.5672	2.8561	0	0.82623	7.24953	0	0	1.6355	1.1716	2.8071
657	Rab GDP dissociation inhibitor OS=Drosophila melanogaster OX=7227 GN=Gdi PE=1 SV=1	tr|Q9VLB7|Q9VLB7_DROME		50 kDa		0.19	[]	1.1108	1.8792	4.4438	0	7.4338	0	0.98795	0	0	0.98795	0.88046	0	0.90428	0	1.78474	0	0	0	0	0	0	0	3.2711	1.1716	4.4427
658	BcDNA.GH02678 OS=Drosophila melanogaster OX=7227 GN=Vps4 PE=1 SV=1	tr|Q9Y162|Q9Y162_DROME		50 kDa		< 0.00010	CTRL low, MNM low, MST27D low, SNM high, UNO low	0	0	1.1109	0	1.1109	0	0.98795	0	0	0.98795	0	0	0	0	0	4.2806	3.5701	4.3699	4.9574	17.178	0	0	0	0	0
659	Uncharacterized protein, isoform H OS=Drosophila melanogaster OX=7227 GN=HUWE1 PE=1 SV=1	tr|X2JF73|X2JF73_DROME		558 kDa	TRUE	0.00052	CTRL low, MNM low, MST27D low, SNM high, UNO low	0	0	0	0	0	0	0	0	0	0	0	0	0	0	0	4.2806	0.71403	1.748	2.4787	9.22133	0	0	0	0	0
660	26S proteasome non-ATPase regulatory subunit 14 OS=Drosophila melanogaster OX=7227 GN=Rpn11 PE=1 SV=1	sp|Q9V3H2|PSDE_DROME		34 kDa		0.066	[]	1.1108	0.9396	1.1109	1.3966	4.5579	0.98799	2.9639	0	0	3.95189	0	0.82065	0	0	0.82065	0.71344	2.1421	3.4959	1.6525	8.00394	0	0	0	1.1716	1.1716
661	40S ribosomal protein S28 OS=Drosophila melanogaster OX=7227 GN=RpS28b PE=1 SV=2	sp|Q9W334|RS28_DROME (+1)		7 kDa		< 0.00010	CTRL low, MNM low, MST27D high, SNM low, UNO high	3.3324	3.7584	4.4438	4.1899	15.7245	0.98799	0.98795	1.124	0	3.09994	0.88046	0.82065	0.90428	0.81203	3.41742	0.71344	0.71403	0.87398	0.82623	3.12768	5.3897	5.8058	1.6355	3.5149	16.3459
662	Coatomer subunit alpha OS=Drosophila melanogaster OX=7227 GN=alphaCOP PE=1 SV=1	tr|Q9W0B8|Q9W0B8_DROME		139 kDa		0.39	[]	0	0	2.2219	0	2.2219	0	0	0	0	0	0	0	0	0	0	0.71344	0.71403	0	0.82623	2.2537	0	0	1.6355	1.1716	2.8071
663	Protein enhancer of rudimentary OS=Drosophila melanogaster OX=7227 GN=e(r) PE=1 SV=1	sp|Q24337|ER_DROME (+1)		12 kDa	TRUE	0.001	CTRL high, MNM high, MST27D low, SNM high, UNO low	1.1108	0.9396	1.1109	0	3.1613	3.952	1.9759	2.248	1.3142	9.4901	2.6414	4.1033	1.8086	3.2481	11.8014	2.1403	2.8561	1.748	3.3049	10.0493	0	0	0	1.1716	1.1716
664	60S ribosomal protein L17 OS=Drosophila melanogaster OX=7227 GN=RpL17 PE=1 SV=1	sp|Q9W3W8|RL17_DROME (+1)		22 kDa		0.00021	CTRL low, MNM high, MST27D low, SNM low, UNO low	0	0	0	0	0	0	1.9759	0	0	1.9759	3.5218	2.462	2.7128	1.6241	10.3207	1.4269	1.4281	0	0.82623	3.68123	0	0	0	0	0
665	Fructose-bisphosphate aldolase OS=Drosophila melanogaster OX=7227 GN=Ald PE=1 SV=5	sp|P07764|ALF_DROME (+1)		39 kDa		0.56	[]	0	0.9396	3.3328	0	4.2724	0.98799	0.98795	0	0	1.97594	1.7609	0	1.8086	0.81203	4.38153	1.4269	1.4281	0.87398	0	3.72898	1.3474	0	8.1776	1.1716	10.6966
666	Calreticulin OS=Drosophila melanogaster OX=7227 GN=Calr PE=1 SV=2	sp|P29413|CALR_DROME (+1)		47 kDa		0.23	[]	2.2216	1.8792	3.3328	0	7.4336	0	0	0	0	0	0	0	0	0	0	0	0.71403	0	0	0.71403	1.3474	0	11.449	1.1716	13.968
667	Isoform 2 of Transmembrane GTPase Marf OS=Drosophila melanogaster OX=7227 GN=Marf	sp|Q7YU24-2|MARF_DROME (+1)		92 kDa	TRUE	< 0.00010	CTRL low, MNM low, MST27D low, SNM high, UNO low	0	0	0	0	0	0	0	0	0	0	0	0.82065	0.90428	0.81203	2.53696	4.2806	3.5701	4.3699	2.4787	14.6993	0	0	0	0	0
668	Proteasome subunit alpha type-3 OS=Drosophila melanogaster OX=7227 GN=Prosalpha7 PE=1 SV=1	sp|Q9V5C6|PSA3_DROME		28 kDa	TRUE	0.14	[]	4.4432	2.8188	3.3328	0	10.5948	0	2.9639	0	0	2.9639	0.88046	0	0	0	0.88046	0	0	0	0	0	0	0	4.9066	1.1716	6.0782
669	60 kDa heat shock protein homolog 2, mitochondrial OS=Drosophila melanogaster OX=7227 GN=Hsp60C PE=2 SV=2	sp|Q9VMN5|CH60C_DROME		62 kDa	TRUE	0.18	[]	2.2657	2.5553	7.4652	3.3235	15.6097	1.3435	3.0031	1.9106	1.7871	8.0443	1.4966	1.3949	1.5371	3.0043	7.4329	2.1686	2.1704	2.3595	1.1235	7.822	3.2064	2.4671	8.2751	2.7881	16.7367
670	Elfless, isoform B OS=Drosophila melanogaster OX=7227 GN=elfless PE=2 SV=2	tr|Q9VJB0|Q9VJB0_DROME		25 kDa		0.001	CTRL high, MNM high, MST27D low, SNM low, UNO low	1.1108	0	0	0	1.1108	3.952	2.9639	2.248	1.3142	10.4781	2.6414	0.82065	1.8086	0.81203	6.08268	0.71344	0.71403	1.748	1.6525	4.82797	0	0	0	0	0
671	Splicing factor 3B subunit 5 OS=Drosophila melanogaster OX=7227 GN=Sf3b5 PE=1 SV=1	sp|Q9VHI4|SF3B5_DROME		10 kDa		0.51	[]	1.1108	1.8792	1.1109	1.3966	5.4975	1.976	1.9759	2.248	0	6.1999	0.88046	1.6413	0.90428	2.4361	5.86214	1.4269	2.8561	1.748	1.6525	7.6835	1.3474	1.4515	0	1.1716	3.9705
672	Exocyst complex component 1 OS=Drosophila melanogaster OX=7227 GN=Sec3 PE=1 SV=2	sp|Q9VVG4|EXOC1_DROME		103 kDa		0.9	[]	0	1.8792	1.1109	0	2.9901	0	0.98795	0	0	0.98795	1.7609	0	0.90428	0	2.66518	1.4269	0	0	0.82623	2.25313	1.3474	0	0	1.1716	2.519
673	Coatomer subunit beta' OS=Drosophila melanogaster OX=7227 GN=beta'COP PE=2 SV=2	sp|O62621|COPB2_DROME		103 kDa		0.0036	CTRL low, MNM low, MST27D low, SNM high, UNO low	1.1108	0.9396	1.1109	0	3.1613	0	0	0	0	0	0	0	0	0	0	4.9941	2.1421	0.87398	1.6525	9.66268	0	0	0	0	0
674	Isoform D of Unconventional myosin IC OS=Drosophila melanogaster OX=7227 GN=Myo61F	sp|Q23979-3|MY61F_DROME		121 kDa	TRUE	0.054	[]	0	0	0	0	0	0	0	0	0	0	1.7609	0	0	3.2481	5.009	7.1344	0.71403	0	7.4361	15.2845	0	0	0	0	0
675	Protein flightless-1 OS=Drosophila melanogaster OX=7227 GN=fliI PE=2 SV=1	sp|Q24020|FLII_DROME		144 kDa		0.06	[]	0	0	0	0	0	0	0	0	0	0	0	0	0	0.81203	0.81203	5.7075	5.7122	0	0	11.4197	0	0	0	0	0
676	Clathrin light chain OS=Drosophila melanogaster OX=7227 GN=Clc PE=2 SV=1	sp|Q9VWA1|CLC_DROME (+1)		24 kDa		0.028	[]	2.2216	1.8792	2.2219	1.3966	7.7193	0	0.98795	0	0	0.98795	0	0.82065	1.8086	0	2.62925	1.4269	1.4281	2.6219	2.4787	7.9556	1.3474	0	3.2711	2.3432	6.9617
677	T-complex protein 1 subunit eta OS=Drosophila melanogaster OX=7227 GN=CCT7 PE=1 SV=2	tr|Q9VHL2|Q9VHL2_DROME		59 kDa		0.94	[]	0	0	4.4438	0	4.4438	0	2.9639	0	0	2.9639	0.88046	0	0	0.81203	1.69249	1.4269	0	0.87398	0	2.30088	0	0	1.6355	0	1.6355
678	Aldehyde dehydrogenase OS=Drosophila melanogaster OX=7227 GN=Aldh PE=1 SV=1	tr|Q9VLC5|Q9VLC5_DROME		57 kDa		0.011	CTRL low, MNM low, MST27D high, SNM low, UNO high	4.4432	7.5168	9.9985	1.3966	23.3551	0	0	0	0	0	0	0	0	0	0	0.71344	0	0	0	0.71344	1.3474	1.4515	9.8132	2.3432	14.9553
679	Transcription initiation factor TFIID subunit 10 OS=Drosophila melanogaster OX=7227 GN=Taf10 PE=1 SV=2	sp|Q9U5W9|TAF10_DROME		19 kDa		0.14	[]	1.1108	2.8188	1.1109	2.7933	7.8338	0	0	0	0	0	0.88046	0.82065	1.8086	0.81203	4.32174	2.1403	1.4281	0.87398	0.82623	5.26861	8.0845	1.4515	1.6355	1.1716	12.3431
680	LD41216p OS=Drosophila melanogaster OX=7227 GN=Smu1 PE=1 SV=2	tr|Q9VE18|Q9VE18_DROME		57 kDa	TRUE	0.0038	CTRL low, MNM high, MST27D low, SNM high, UNO low	0	0	0	0	0	0	1.9759	1.124	0	3.0999	1.7609	2.462	0.90428	4.8722	9.99938	1.4269	2.1421	1.748	1.6525	6.9695	0	0	0	0	0
681	NADH dehydrogenase (Ubiquinone) 39 kDa subunit, isoform A OS=Drosophila melanogaster OX=7227 GN=ND-39 PE=1 SV=1	tr|Q9VPE2|Q9VPE2_DROME		47 kDa		0.0011	CTRL high, MNM low, MST27D low, SNM high, UNO low	0	0	0	0	0	1.976	2.9639	1.124	1.3142	7.3781	0	0	0	1.6241	1.6241	2.8537	0.71403	1.748	1.6525	6.96823	0	0	0	0	0
682	Ferrochelatase, mitochondrial OS=Drosophila melanogaster OX=7227 GN=FeCh PE=2 SV=1	sp|Q9V9S8|HEMH_DROME		44 kDa		0.74	[]	0	0	3.3328	0	3.3328	0	4.9398	0	0	4.9398	0	1.6413	0	0	1.6413	2.1403	2.1421	1.748	0	6.0304	5.3897	0	1.6355	1.1716	8.1968
683	Proteasome subunit beta type-1 OS=Drosophila melanogaster OX=7227 GN=Prosbeta6 PE=2 SV=2	sp|P40304|PSB1_DROME		26 kDa		0.37	[]	2.2216	1.8792	1.1109	0	5.2117	0.98799	0.98795	1.124	1.3142	4.41414	0.88046	0.82065	0.90428	0.81203	3.41742	0.71344	0.71403	0.87398	0.82623	3.12768	1.3474	0	6.5421	2.3432	10.2327
684	26S proteasome regulatory complex subunit p30 OS=Drosophila melanogaster OX=7227 GN=Rpn12 PE=1 SV=1	tr|Q9V436|Q9V436_DROME		30 kDa		0.0068	CTRL low, MNM low, MST27D high, SNM high, UNO low	1.1108	1.8792	2.2219	1.3966	6.6085	0	0.98795	0	0	0.98795	0.88046	0.82065	0.90428	0.81203	3.41742	1.4269	2.1421	1.748	0.82623	6.14323	1.3474	0	0	1.1716	2.519
685	Cluster of V-type proton ATPase catalytic subunit A isoform 2 OS=Drosophila melanogaster OX=7227 GN=Vha68-2 PE=1 SV=2 (sp|Q27331|VATA2_DROME)	sp|Q27331|VATA2_DROME [5]		68 kDa	TRUE	0.79	[]	1.1108	0.9396	5.5547	0	7.6051	0	0.98795	1.124	1.3142	3.42615	0.88046	0.82065	0.90428	0	2.60539	2.8537	0.71403	0.87398	0	4.44171	0	0	3.2711	1.1716	4.4427
686	Cluster of KH domain-containing protein OS=Drosophila melanogaster OX=7227 GN=cg3927 PE=4 SV=2 (tr|Q9W240|Q9W240_DROME)	tr|Q9W240|Q9W240_DROME [2]		31 kDa	TRUE	1	[]	1.8351	1.3085	0.72443	0.5483	4.41633	0	2.6201	0.44128	0.51595	3.57733	0.34566	2.1764	0	1.1308	3.65286	0.99352	1.8937	0.34312	0.53877	3.76911	0.52899	0	2.2776	0.764	3.57059
687	Cluster of Fmr1, isoform G OS=Drosophila melanogaster OX=7227 GN=Fmr1 PE=1 SV=1 (tr|A0A0B4K618|A0A0B4K618_DROME)	tr|A0A0B4K618|A0A0B4K618_DROME [3]		81 kDa	TRUE	0.97	[]	1.1108	0	1.1109	0	2.2217	0	3.9518	0	0	3.9518	0	3.2826	0	0	3.2826	0	2.1421	0	0.82623	2.96833	0	0	1.6355	0	1.6355
688	Proteasome subunit alpha type-1 OS=Drosophila melanogaster OX=7227 GN=Prosalpha6 PE=1 SV=1	sp|P12881|PSA1_DROME (+1)		31 kDa		0.33	[]	1.1108	1.8792	6.6657	0	9.6557	0	0.98795	0	0	0.98795	0.88046	0	0	0	0.88046	0.71344	0.71403	0.87398	0	2.30145	1.3474	0	4.9066	0	6.254
689	Mediator of RNA polymerase II transcription subunit 27 OS=Drosophila melanogaster OX=7227 GN=MED27 PE=1 SV=1	sp|Q9VNG0|MED27_DROME		34 kDa		0.41	[]	1.1108	1.8792	1.1109	1.3966	5.4975	0	0	0	0	0	0	1.6413	0	0.81203	2.45333	3.5672	1.4281	0	0	4.9953	1.3474	0	0	3.5149	4.8623
690	Mediator of RNA polymerase II transcription subunit 11 OS=Drosophila melanogaster OX=7227 GN=MED11 PE=1 SV=1	sp|Q9VVS4|MED11_DROME		20 kDa	TRUE	0.033	[]	2.2216	1.8792	4.4438	2.7933	11.3379	0	0.98795	0	1.3142	2.30215	0.88046	0.82065	0.90428	1.6241	4.22949	1.4269	1.4281	0.87398	0.82623	4.55521	2.6948	2.9029	0	4.6865	10.2842
691	EG:25E8.1 protein OS=Drosophila melanogaster OX=7227 GN=GRP170 PE=1 SV=1	tr|O46067|O46067_DROME		103 kDa	TRUE	0.22	[]	1.1108	1.8792	5.5547	0	8.5447	0	0	0	0	0	0	0	0	0.81203	0.81203	0	0.71403	0	0	0.71403	0	0	4.9066	1.1716	6.0782
692	GH07711p OS=Drosophila melanogaster OX=7227 GN=sds22 PE=1 SV=1	tr|Q9VEK8|Q9VEK8_DROME		38 kDa		< 0.00010	CTRL high, MNM low, MST27D low, SNM low, UNO low	1.1108	0.9396	0	0	2.0504	5.9279	3.9518	3.3721	5.2569	18.5087	0	0	0	0	0	0	0	0	0	0	0	0	0	1.1716	1.1716
693	MIP14426p OS=Drosophila melanogaster OX=7227 GN=Taf12L PE=2 SV=1	tr|Q9VR21|Q9VR21_DROME		15 kDa		0.002	CTRL low, MNM low, MST27D high, SNM low, UNO high	3.3324	2.8188	4.4438	4.1899	14.7849	0	0.98795	0	0	0.98795	0.88046	0.82065	0	0	1.70111	0	0.71403	0	0.82623	1.54026	4.0423	7.2573	0	4.6865	15.9861
694	Golgi matrix protein 130 kD OS=Drosophila melanogaster OX=7227 GN=GM130 PE=1 SV=2	tr|Q9W289|Q9W289_DROME		91 kDa		0.67	[]	0	4.698	0	0	4.698	0	0	0	0	0	0	0	0	0	0	7.1344	0	0	0	7.1344	0	0	3.2711	1.1716	4.4427
695	IP09724p OS=Drosophila melanogaster OX=7227 GN=Dmel\CG15877 PE=1 SV=1	tr|Q9W019|Q9W019_DROME		32 kDa		0.02	[]	2.2216	1.8792	2.2219	1.3966	7.7193	0	0.98795	0	2.6284	3.61635	0	0	0	0.81203	0.81203	1.4269	1.4281	0.87398	0.82623	4.55521	1.3474	1.4515	1.6355	1.1716	5.606
696	Cluster of Isoform B of Telomerase Cajal body protein 1 homolog OS=Drosophila melanogaster OX=7227 GN=WDR79 (sp|Q6NL34-2|TCAB1_DROME)	sp|Q6NL34-2|TCAB1_DROME [2]		56 kDa	TRUE	0.018	[]	2.2216	0	2.2219	1.3966	5.8401	0	0	0	0	0	0.88046	0.82065	0.90428	0.81203	3.41742	3.5672	1.4281	0.87398	2.4787	8.34798	1.3474	0	0	1.1716	2.519
697	Cluster of DnaJ-related co-chaperone MRJ OS=Drosophila melanogaster OX=7227 GN=mrj PE=2 SV=1 (tr|Q7JUZ6|Q7JUZ6_DROME)	tr|Q7JUZ6|Q7JUZ6_DROME [2]		29 kDa	TRUE	0.0078	CTRL low, MNM low, MST27D low, SNM high, UNO high	2.2216	0	1.1109	0	3.3325	0	0	0	0	0	0	0	0	0.81203	0.81203	2.1403	1.4281	1.748	1.6525	6.9689	1.3474	1.4515	0	1.1716	3.9705
698	DSec61alpha OS=Drosophila melanogaster OX=7227 GN=Sec61alpha PE=1 SV=1	tr|Q8STG9|Q8STG9_DROME		52 kDa		0.037	[]	1.1108	0	0	0	1.1108	0	1.9759	1.124	0	3.0999	0.88046	0.82065	0	0.81203	2.51314	2.8537	0.71403	3.4959	0.82623	7.88986	0	0	0	0	0
699	Spermatocyte arrest OS=Drosophila melanogaster OX=7227 GN=sa PE=2 SV=1	tr|Q9VP40|Q9VP40_DROME		31 kDa		0.013	CTRL low, MNM low, MST27D high, SNM low, UNO high	5.554	1.8792	3.3328	1.3966	12.1626	0	0	0	0	0	0	0.82065	0.90428	0.81203	2.53696	0	0.71403	0	0	0.71403	0	4.3544	1.6355	1.1716	7.1615
700	Ubiquitin carboxyl-terminal hydrolase OS=Drosophila melanogaster OX=7227 GN=Usp5 PE=1 SV=1	tr|Q9VZU7|Q9VZU7_DROME		92 kDa		0.36	[]	1.1108	0	2.2219	0	3.3327	0	0	0	0	0	0	0.82065	0	0	0.82065	0	2.1421	0	0	2.1421	0	0	3.2711	2.3432	5.6143
701	Cluster of RNA-binding protein squid OS=Drosophila melanogaster OX=7227 GN=sqd PE=1 SV=3 (sp|Q08473|SQD_DROME)	sp|Q08473|SQD_DROME [2]		36 kDa	TRUE	0.061	[]	3.3324	1.8792	3.3328	1.3966	9.941	0	1.9759	0	0	1.9759	0	0	0.90428	0.81203	1.71631	0.71344	2.8561	1.748	1.6525	6.97004	1.3474	1.4515	6.5421	2.3432	11.6842
702	Chromosomal protein D1 OS=Drosophila melanogaster OX=7227 GN=D1 PE=1 SV=3	sp|P22058|CPD1_DROME (+1)		37 kDa		0.011	CTRL high, MNM low, MST27D high, SNM high, UNO low	1.1108	1.8792	1.1109	2.7933	6.8942	1.976	2.9639	3.3721	2.6284	10.9404	0	0	0.90428	1.6241	2.52838	0.71344	1.4281	1.748	3.3049	7.19444	1.3474	0	0	1.1716	2.519
703	Transcription initiation factor TFIID subunit 11 OS=Drosophila melanogaster OX=7227 GN=Taf11 PE=1 SV=1	sp|P49906|TAF11_DROME		22 kDa		0.0011	CTRL low, MNM high, MST27D low, SNM high, UNO low	0	0	0	1.3966	1.3966	0	0	0	0	0	0.88046	1.6413	2.7128	2.4361	7.67066	2.1403	2.1421	3.4959	1.6525	9.4308	1.3474	0	1.6355	0	2.9829
704	Isoform B of Probable citrate synthase, mitochondrial OS=Drosophila melanogaster OX=7227 GN=kdn	sp|Q9W401-2|CISY_DROME		58 kDa		0.31	[]	0	1.8792	4.4438	0	6.323	0	1.9759	0	0	1.9759	0	0	0	0	0	0	0	0	0	0	2.6948	0	9.8132	0	12.508
705	Mediator of RNA polymerase II transcription subunit 24 OS=Drosophila melanogaster OX=7227 GN=MED24 PE=1 SV=2	sp|Q9VSF2|MED24_DROME		112 kDa	TRUE	0.037	[]	2.2216	0.9396	1.1109	1.3966	5.6687	0	0	0	0	0	0	0	0	0	0	1.4269	0	0.87398	0.82623	3.12711	2.6948	0	0	1.1716	3.8664
706	Probable ribosome biogenesis protein CG4338 OS=Drosophila melanogaster OX=7227 GN=Dmel\CG4338 PE=2 SV=1	tr|Q9VFA0|Q9VFA0_DROME		30 kDa		0.033	[]	1.1108	0.9396	0	1.3966	3.447	1.976	1.9759	3.3721	1.3142	8.6382	1.7609	1.6413	0.90428	0.81203	5.11851	0	0.71403	0.87398	0.82623	2.41424	1.3474	0	1.6355	1.1716	4.1545
707	Proteasome subunit beta OS=Drosophila melanogaster OX=7227 GN=Prosbeta2 PE=1 SV=1	tr|Q9VUJ1|Q9VUJ1_DROME		30 kDa		0.25	[]	2.2216	0	1.1109	0	3.3325	0.98799	1.9759	0	0	2.96389	0	0	0	0	0	0.71344	0	0	0	0.71344	1.3474	0	1.6355	1.1716	4.1545
708	Cluster of Flotillin 2, isoform L OS=Drosophila melanogaster OX=7227 GN=Flo2 PE=1 SV=1 (tr|M9PJN2|M9PJN2_DROME)	tr|M9PJN2|M9PJN2_DROME [4]		48 kDa	TRUE	< 0.00010	CTRL low, MNM high, MST27D low, SNM high, UNO low	0	0	0	0	0	0	0	0	0	0	1.7609	1.6413	1.8086	3.2481	8.4589	2.8537	3.5701	0.87398	3.3049	10.6027	0	0	0	0	0
709	Cluster of Non-specific serine/threonine protein kinase OS=Drosophila melanogaster OX=7227 GN=par-1 PE=1 SV=1 (tr|E1JGN0|E1JGN0_DROME)	tr|E1JGN0|E1JGN0_DROME [3]		125 kDa	TRUE	0.11	[]	0	0	0	0	0	0	0	0	0	0	0.88046	0	0	0	0.88046	3.5672	0.71403	0	0.82623	5.10746	0	0	0	0	0
710	Uncharacterized protein CG16817 OS=Drosophila melanogaster OX=7227 GN=CG16817 PE=1 SV=1	sp|Q9VH95|YC17_DROME (+1)		21 kDa		0.016	[]	3.3324	1.8792	4.4438	0	9.6554	0	0.98795	0	0	0.98795	0	0	0	0	0	0	0	0	0	0	2.6948	1.4515	0	1.1716	5.3179
711	Uncharacterized protein OS=Drosophila melanogaster OX=7227 GN=gi22945479 PE=4 SV=2	tr|Q9VQ50|Q9VQ50_DROME		78 kDa		0.004	CTRL low, MNM low, MST27D low, SNM high, UNO low	1.1108	0	3.3328	0	4.4436	0	0	0	0	0	0	1.6413	0	0	1.6413	1.4269	2.8561	2.6219	4.1312	11.0361	0	0	0	0	0
712	La protein homolog OS=Drosophila melanogaster OX=7227 GN=La PE=1 SV=2	sp|P40796|LA_DROME		45 kDa	TRUE	0.31	[]	1.1108	0.9396	1.1109	1.3966	4.5579	0	0.98795	0	0	0.98795	0	0.82065	0.90428	1.6241	3.34903	0.71344	1.4281	0.87398	0	3.01552	1.3474	0	0	1.1716	2.519
713	LD38858p OS=Drosophila melanogaster OX=7227 GN=Dmel\CG15445 PE=1 SV=2	tr|Q9VRF3|Q9VRF3_DROME		69 kDa	TRUE	0.014	CTRL high, MNM high, MST27D low, SNM high, UNO low	0	0	0	0	0	0	0.98795	2.248	0	3.23595	0.88046	0.82065	0.90428	2.4361	5.04149	0.71344	1.4281	1.748	1.6525	5.54204	0	0	0	0	0
714	Single-stranded DNA-binding protein, mitochondrial OS=Drosophila melanogaster OX=7227 GN=mtSSB PE=1 SV=2	sp|P54622|SSBP_DROME		16 kDa	TRUE	0.0019	CTRL low, MNM low, MST27D high, SNM low, UNO high	1.1108	0.9396	2.2219	1.3966	5.6689	0	0.98795	0	0	0.98795	1.7609	0.82065	0.90428	0.81203	4.29786	0.71344	0.71403	0.87398	0.82623	3.12768	1.3474	2.9029	1.6355	2.3432	8.229
715	Small nuclear ribonucleoprotein Sm D3 OS=Drosophila melanogaster OX=7227 GN=SmD3 PE=1 SV=1	sp|O44437|SMD3_DROME		16 kDa		0.25	[]	1.1108	0.9396	3.3328	2.7933	8.1765	0	0.98795	0	1.3142	2.30215	1.7609	1.6413	0.90428	1.6241	5.93058	1.4269	1.4281	1.748	1.6525	6.2555	2.6948	1.4515	0	3.5149	7.6612
716	Cilia- and flagella-associated protein 20 OS=Drosophila melanogaster OX=7227 GN=Bug22 PE=2 SV=1	sp|Q9VKV8|CFA20_DROME		23 kDa		0.58	[]	1.1108	0.9396	0	0	2.0504	1.976	0.98795	0	0	2.96395	0.88046	2.462	1.8086	0	5.15106	0	1.4281	0	0	1.4281	1.3474	0	0	1.1716	2.519
717	Isoform A of ATP-dependent 6-phosphofructokinase OS=Drosophila melanogaster OX=7227 GN=Pfk	sp|P52034-2|PFKA_DROME		105 kDa		< 0.00010	CTRL low, MNM low, MST27D low, SNM high, UNO low	0	0	0	0	0	0	0	0	0	0	0.88046	0	0.90428	0	1.78474	3.5672	3.5701	2.6219	3.3049	13.0641	0	0	0	0	0
718	ATP synthase subunit d, mitochondrial OS=Drosophila melanogaster OX=7227 GN=ATPsynD PE=2 SV=2	sp|Q24251|ATP5H_DROME (+1)		20 kDa		0.19	[]	1.1108	0	1.1109	0	2.2217	0	0	0	0	0	0	0	0	0	0	3.5672	0.71403	1.748	1.6525	7.68173	0	0	4.9066	0	4.9066
719	Reticulon-like protein OS=Drosophila melanogaster OX=7227 GN=CG7341-RB PE=2 SV=1	tr|C0PDE0|C0PDE0_DROME		32 kDa		0.013	CTRL low, MNM low, MST27D low, SNM high, UNO low	0	0	0	0	0	0	0	0	0	0	0	0.82065	0	0	0.82065	2.1403	2.1421	3.4959	4.1312	11.9095	0	0	4.9066	0	4.9066
720	26S proteasome regulatory complex subunit p48A OS=Drosophila melanogaster OX=7227 GN=Rpt3 PE=1 SV=1	tr|Q9V405|Q9V405_DROME		47 kDa	TRUE	0.00058	CTRL low, MNM low, MST27D low, SNM high, UNO low	0	0	0.57268	0	0.57268	0	0.50928	0	0	0.50928	0	0	0	0	0	6.443	1.7961	4.8204	1.6525	14.712	0	0	0	0	0
721	IP11728p OS=Drosophila melanogaster OX=7227 GN=Dmel\CG11983 PE=2 SV=1	tr|Q9VHI6|Q9VHI6_DROME		48 kDa		0.34	[]	1.1108	0	2.2219	2.7933	6.126	0.98799	0	1.124	0	2.11199	1.7609	1.6413	0	0	3.4022	2.1403	1.4281	0	0.82623	4.39463	4.0423	1.4515	0	3.5149	9.0087
722	Nuclear migration protein NudC OS=Drosophila melanogaster OX=7227 GN=nudC PE=1 SV=2	tr|Q9VVA6|Q9VVA6_DROME		38 kDa		0.082	[]	4.4432	0.9396	3.3328	0	8.7156	0	0.98795	0	0	0.98795	0	0	0	0	0	0	0	0	0	0	1.3474	0	4.9066	1.1716	7.4256
723	Mediator of RNA polymerase II transcription subunit 15 OS=Drosophila melanogaster OX=7227 GN=MED15 PE=2 SV=1	sp|Q9Y149|MED15_DROME		81 kDa		0.24	[]	1.1108	0.9396	2.2219	0	4.2723	0	0	0	0	0	0	0.82065	0	0	0.82065	1.4269	0	0	0	1.4269	1.3474	0	0	2.3432	3.6906
724	Cluster of FI14001p1 OS=Drosophila melanogaster OX=7227 GN=SNF4Agamma PE=2 SV=1 (tr|Q7JQX9|Q7JQX9_DROME)	tr|Q7JQX9|Q7JQX9_DROME [2]		103 kDa	TRUE	0.15	[]	0	1.8792	2.2219	0	4.1011	0	0	0	0	0	0	0	0	1.6241	1.6241	2.1403	2.1421	0	4.1312	8.4136	0	0	1.6355	2.3432	3.9787
725	Hsc70-interacting protein 1 OS=Drosophila melanogaster OX=7227 GN=HIP PE=1 SV=2	sp|C4NYP8|F10A1_DROME (+2)		41 kDa	TRUE	0.31	[]	2.2216	0.9396	4.4438	0	7.605	0	0	0	0	0	0	0	0	0	0	0	0	0	0	0	0	0	9.8132	1.1716	10.9848
726	Odorant-binding protein 44a, isoform A OS=Drosophila melanogaster OX=7227 GN=Obp44a PE=1 SV=1	tr|Q7K084|Q7K084_DROME		16 kDa		0.021	[]	4.4432	2.8188	4.4438	0	11.7058	0.98799	0	0	0	0.98799	0.88046	0	1.8086	0.81203	3.50109	0	0.71403	0	0	0.71403	1.3474	0	1.6355	2.3432	5.3261
727	Aspartyl-tRNA synthetase, isoform A OS=Drosophila melanogaster OX=7227 GN=AspRS PE=1 SV=1	tr|Q7K0E6|Q7K0E6_DROME		59 kDa		0.14	[]	0	4.698	2.2219	0	6.9199	0	0	0	0	0	0	0	0	0	0	0.71344	0	0	0	0.71344	1.3474	0	3.2711	1.1716	5.7901
728	GH26270p OS=Drosophila melanogaster OX=7227 GN=Idh3b PE=1 SV=1	tr|Q9VD58|Q9VD58_DROME		40 kDa		0.0019	CTRL low, MNM low, MST27D low, SNM high, UNO low	1.1108	0	0	0	1.1108	0	0	0	0	0	0	0	0	0	0	4.2806	2.1421	2.6219	0.82623	9.87083	0	0	1.6355	0	1.6355
729	AT13736p OS=Drosophila melanogaster OX=7227 GN=UQCR-Q PE=1 SV=1	tr|Q9VVH5|Q9VVH5_DROME		10 kDa		0.0021	CTRL low, MNM low, MST27D low, SNM high, UNO low	0	0.9396	1.1109	0	2.0505	0	0.98795	0	0	0.98795	0	0.82065	0.90428	0	1.72493	1.4269	2.1421	3.4959	2.4787	9.5436	0	0	1.6355	0	1.6355
730	Heterochromatin protein 1 OS=Drosophila melanogaster OX=7227 GN=Su(var)205 PE=1 SV=2	sp|P05205|HP1_DROME		23 kDa		0.099	[]	0	0	0	0	0	0	1.9759	1.124	0	3.0999	0.88046	1.6413	0.90428	1.6241	5.05014	0.71344	1.4281	1.748	2.4787	6.36824	0	0	1.6355	2.3432	3.9787
731	Megalin, isoform A OS=Drosophila melanogaster OX=7227 GN=mgl PE=1 SV=2	tr|A8JTM7|A8JTM7_DROME		530 kDa	TRUE	0.0038	CTRL low, MNM low, MST27D high, SNM low, UNO low	2.2216	0.9396	2.2219	0	5.3831	0	0	0	0	0	0	0	0	0	0	0	0	0	0	0	0	0	0	0	0
732	Serine/threonine-protein phosphatase PP-Y OS=Drosophila melanogaster OX=7227 GN=PpY-55A PE=2 SV=2	sp|P11612|PPY_DROME (+1)		36 kDa		< 0.00010	CTRL high, MNM low, MST27D low, SNM low, UNO low	0	0	0	0	0	7.9039	1.9759	5.6201	5.2569	20.7568	0	0	0	0	0	0	0	0	0	0	0	0	0	0	0
733	Heat shock protein 67B3 OS=Drosophila melanogaster OX=7227 GN=Hsp67Bc PE=1 SV=2	sp|P22979|HSP6C_DROME		22 kDa	TRUE	< 0.00010	CTRL low, MNM high, MST27D low, SNM high, UNO low	0	0	0	0	0	0	0	0	0	0	1.7609	0.82065	0.90428	1.6241	5.10993	2.1403	2.1421	2.6219	1.6525	8.5568	0	0	1.6355	0	1.6355
734	Ankyrin repeat and KH domain-containing protein mask OS=Drosophila melanogaster OX=7227 GN=mask PE=1 SV=2	sp|Q9VCA8|ANKHM_DROME (+1)		423 kDa	TRUE	0.045	[]	0	0	0	0	0	0	0	0	0	0	0	0.82065	0.90428	2.4361	4.16103	0.71344	2.1421	0	0.82623	3.68177	0	0	0	0	0
735	GH08712p OS=Drosophila melanogaster OX=7227 GN=Snr1 PE=1 SV=2	tr|Q24090|Q24090_DROME		42 kDa		0.029	[]	2.2216	0.9396	0	1.3966	4.5578	0	0	0	0	0	0	0.82065	1.8086	1.6241	4.25335	1.4269	2.8561	1.748	0.82623	6.85723	1.3474	1.4515	1.6355	1.1716	5.606
736	RE03883p OS=Drosophila melanogaster OX=7227 GN=Dmel\CG13321 PE=1 SV=1	tr|Q7JZZ3|Q7JZZ3_DROME		31 kDa		0.076	[]	1.1108	1.8792	0	0	2.99	0	0	0	0	0	1.7609	0.82065	0	0.81203	3.39358	1.4269	1.4281	0	3.3049	6.1599	0	0	0	0	0
737	Kugelkern, isoform A OS=Drosophila melanogaster OX=7227 GN=kuk PE=1 SV=1	tr|Q8SX89|Q8SX89_DROME		60 kDa		< 0.00010	CTRL low, MNM low, MST27D low, SNM high, UNO low	0	0	0	0	0	0	0	0	0	0	0	0	0	0	0	2.8537	4.9982	4.3699	2.4787	14.7005	0	0	0	0	0
738	Cathepsin B1, isoform A OS=Drosophila melanogaster OX=7227 GN=CtsB1 PE=1 SV=1	tr|Q9VY87|Q9VY87_DROME		37 kDa		< 0.00010	CTRL low, MNM low, MST27D low, SNM high, UNO low	0	0	0	0	0	0.98799	0	0	0	0.98799	0	0	0	0	0	1.4269	3.5701	3.4959	4.9574	13.4503	0	0	0	0	0
739	Eukaryotic translation initiation factor 5B, isoform E OS=Drosophila melanogaster OX=7227 GN=eIF5B PE=1 SV=1	tr|M9ND37|M9ND37_DROME		123 kDa	TRUE	0.066	[]	0	0.9396	3.3328	4.1899	8.4623	0	0	0	1.3142	1.3142	0	0.82065	0	0	0.82065	0	0	0	0	0	0	0	1.6355	1.1716	2.8071
740	BcDNA.GH02250 OS=Drosophila melanogaster OX=7227 GN=ocn PE=2 SV=1	tr|Q9Y170|Q9Y170_DROME		17 kDa		0.077	[]	1.1108	0	1.1109	1.3966	3.6183	0.98799	1.9759	1.124	0	4.08789	0.88046	2.462	0.90428	0.81203	5.05877	0.71344	0.71403	0.87398	0	2.30145	0	0	0	0	0
741	E3 ubiquitin-protein ligase UBR1 OS=Drosophila melanogaster OX=7227 GN=Ubr1 PE=2 SV=2	sp|Q9VX91|UBR1_DROME (+1)		208 kDa	TRUE	0.063	[]	0	1.8792	1.1109	0	2.9901	0	0	0	0	0	0	0	0	0	0	0	0.71403	0	0.82623	1.54026	1.3474	1.4515	3.2711	0	6.07
742	Cluster of Isoform B of Microtubule-associated protein Jupiter OS=Drosophila melanogaster OX=7227 GN=Jupiter (sp|Q9I7K0-3|JUPIT_DROME)	sp|Q9I7K0-3|JUPIT_DROME [4]		20 kDa	TRUE	0.4	[]	1.1108	0	1.1109	0	2.2217	1.976	1.9759	0	2.6284	6.5803	0	0	0	0	0	0	1.4281	0	0	1.4281	0	0	4.9066	0	4.9066
743	Glutathione S-transferase D1 OS=Drosophila melanogaster OX=7227 GN=GstD1 PE=1 SV=1	sp|P20432|GSTD1_DROME		24 kDa	TRUE	0.61	[]	3.3024	0.9396	0	0	4.242	1.976	0.98795	0	1.3142	4.27815	0.88046	0	0	0	0.88046	0	2.1421	0.87398	0	3.01608	2.6948	0	1.6355	1.1716	5.5019
744	WD repeat-containing protein 82 OS=Drosophila melanogaster OX=7227 GN=Wdr82 PE=1 SV=1	sp|Q9VLN1|WDR82_DROME		35 kDa	TRUE	0.059	[]	0	0.9396	2.2219	0	3.1615	0	0	0	0	0	0	0	1.8086	0	1.8086	2.1403	1.4281	0.87398	0.82623	5.26861	2.6948	2.9029	0	2.3432	7.9409
745	Putative cysteine proteinase CG12163 OS=Drosophila melanogaster OX=7227 GN=CG12163 PE=2 SV=2	sp|Q9VN93|CPR1_DROME		69 kDa		< 0.00010	CTRL low, MNM low, MST27D low, SNM high, UNO low	1.1108	0	0	0	1.1108	0	0	0	0	0	0	0.82065	0.90428	0.81203	2.53696	2.1403	3.5701	4.3699	3.3049	13.3852	0	1.4515	0	0	1.4515
746	IP09407p OS=Drosophila melanogaster OX=7227 GN=Dmel\CG10317 PE=2 SV=2	tr|Q9VEW0|Q9VEW0_DROME		24 kDa		0.028	[]	0	0	0	0	0	0	0	0	0	0	3.5218	0	1.8086	1.6241	6.9545	2.8537	0.71403	0	0.82623	4.39396	0	0	0	0	0
747	Fatty acid synthase 1, isoform A OS=Drosophila melanogaster OX=7227 GN=FASN1 PE=1 SV=1	tr|Q9VQL7|Q9VQL7_DROME		266 kDa		0.36	[]	1.1108	0	6.6657	0	7.7765	0	0	0	0	0	0	0	0	0	0	0	0	0	0	0	0	0	4.9066	1.1716	6.0782
748	Eukaryotic translation initiation factor 3 subunit H OS=Drosophila melanogaster OX=7227 GN=eIF3h PE=1 SV=2	sp|Q9U9Q4|EIF3H_DROME		38 kDa	TRUE	0.73	[]	1.1108	0	0	1.3966	2.5074	0	3.9518	0	0	3.9518	0	0	0	0	0	0.71344	0.71403	0	0	1.42747	0	0	1.6355	0	1.6355
749	Dipeptidase B, isoform A OS=Drosophila melanogaster OX=7227 GN=Dip-B PE=1 SV=2	tr|Q9VFQ9|Q9VFQ9_DROME		56 kDa		0.24	[]	1.1108	0	3.3328	0	4.4436	0	0.98795	0	0	0.98795	0	0.82065	1.8086	0.81203	3.44128	0	0.71403	0	0.82623	1.54026	0	1.4515	6.5421	2.3432	10.3368
750	60S ribosomal protein L31 OS=Drosophila melanogaster OX=7227 GN=RpL31 PE=1 SV=1	sp|Q9V597|RL31_DROME		15 kDa		0.013	CTRL low, MNM low, MST27D high, SNM low, UNO high	1.1108	0.9396	1.1109	4.1899	7.3512	0	0	0	0	0	0	0.82065	0	0.81203	1.63268	0	0.71403	0	0	0.71403	1.3474	1.4515	1.6355	1.1716	5.606
751	KH domain-containing protein OS=Drosophila melanogaster OX=7227 GN=Dmel\CG4021 PE=4 SV=2	tr|Q9W2D0|Q9W2D0_DROME		37 kDa	TRUE	0.13	[]	1.1276	0.42983	1.1278	0.6389	3.32413	0	1.0029	0.51419	0.6012	2.11829	0.40277	0.83309	0	0.37147	1.60733	1.0398	2.8669	0.39981	1.665	5.97151	0	0	0.74819	1.1894	1.93759
752	Splicing factor 3B subunit 6 OS=Drosophila melanogaster OX=7227 GN=Sf3b6 PE=1 SV=1	sp|Q9VRV7|SF3B6_DROME		14 kDa		0.17	[]	1.1108	1.8792	1.1109	0	4.1009	0.98799	0.98795	1.124	0	3.09994	0.88046	1.6413	1.8086	1.6241	5.95446	1.4269	1.4281	1.748	1.6525	6.2555	1.3474	1.4515	0	0	2.7989
753	GEO08380p1 OS=Drosophila melanogaster OX=7227 GN=RPA3 PE=1 SV=1	tr|Q9VYW3|Q9VYW3_DROME		12 kDa		0.72	[]	2.2216	0.9396	3.3328	0	6.494	1.976	0	1.124	1.3142	4.4142	1.7609	0	1.8086	0.81203	4.38153	2.1403	0	0	0.82623	2.96653	1.3474	1.4515	0	0	2.7989
754	Cluster of GH15157p OS=Drosophila melanogaster OX=7227 GN=Rcd-1 PE=1 SV=1 (tr|Q7JVP2|Q7JVP2_DROME)	tr|Q7JVP2|Q7JVP2_DROME [2]		34 kDa	TRUE	0.018	[]	0	0	1.1109	0	1.1109	0	0	0	0	0	0	1.6413	3.6171	3.2481	8.5065	1.4269	0.71403	0.87398	0.82623	3.84114	0	0	0	1.1716	1.1716
755	DNA-directed RNA polymerase II subunit RPB2 OS=Drosophila melanogaster OX=7227 GN=RpII140 PE=2 SV=2	sp|P08266|RPB2_DROME (+1)		134 kDa		0.12	[]	0	0	0	0	0	0	0	0	0	0	0	0	0	1.6241	1.6241	1.4269	2.1421	0	0.82623	4.39523	0	0	0	1.1716	1.1716
756	IA-2 protein tyrosine phosphatase, isoform E OS=Drosophila melanogaster OX=7227 GN=IA-2 PE=1 SV=1	tr|M9PAZ4|M9PAZ4_DROME		147 kDa		< 0.00010	CTRL low, MNM low, MST27D low, SNM high, UNO low	0	0	0	0	0	0	0	0	0	0	0	0	0	0	0	3.5672	3.5701	1.748	3.3049	12.1902	0	0	0	0	0
757	HL08109p OS=Drosophila melanogaster OX=7227 GN=yip2 PE=1 SV=1	tr|Q9VL70|Q9VL70_DROME		42 kDa		0.34	[]	0	0.9396	4.4438	0	5.3834	0	0.98795	0	0	0.98795	0	0	0	0	0	0.71344	0.71403	0.87398	1.6525	3.95395	1.3474	0	6.5421	1.1716	9.0611
758	General odorant-binding protein 99b OS=Drosophila melanogaster OX=7227 GN=Obp99b PE=2 SV=1	sp|Q9VAI6|OB99B_DROME (+1)		17 kDa		0.0074	CTRL low, MNM low, MST27D high, SNM low, UNO low	3.3324	1.8792	1.1109	1.3966	7.7191	0	0	0	0	0	0	0	0	0	0	0	0	1.748	0	1.748	0	0	1.6355	0	1.6355
759	GEO08125p1 OS=Drosophila melanogaster OX=7227 GN=l(1)10Bb PE=1 SV=1	tr|O97454|O97454_DROME		17 kDa		0.13	[]	1.1108	0.9396	1.1109	0	3.1613	0.98799	0	0	0	0.98799	0.88046	1.6413	0	1.6241	4.14586	0.71344	1.4281	0	0	2.14154	0	0	0	0	0
760	Drab11 OS=Drosophila melanogaster OX=7227 GN=Rab11 PE=1 SV=1	tr|O18335|O18335_DROME		24 kDa	TRUE	0.0041	CTRL low, MNM low, MST27D high, SNM low, UNO high	3.3324	1.8792	2.2219	0	7.4335	0	0	0	0	0	0.88046	0	0	0	0.88046	0.71344	0	0	0	0.71344	2.6948	4.3544	1.6355	1.1716	9.8563
761	40S ribosomal protein S26 OS=Drosophila melanogaster OX=7227 GN=RpS26 PE=1 SV=1	sp|P13008|RS26_DROME (+1)		13 kDa		0.2	[]	2.2216	1.8792	1.1109	2.7933	8.005	0.98799	0.98795	1.124	1.3142	4.41414	0.88046	0.82065	1.8086	0.81203	4.32174	1.4269	1.4281	1.748	1.6525	6.2555	1.3474	1.4515	0	2.3432	5.1421
762	Suppressor-of-stellate-like protein OS=Drosophila melanogaster OX=7227 GN=Ssl PE=2 SV=1	sp|Q24536|SSL_DROME		25 kDa		0.14	[]	1.1108	0	0	0	1.1108	0	0.98795	0	0	0.98795	0	1.6413	0.90428	1.6241	4.16968	1.4269	0.71403	0.87398	2.4787	5.49361	0	1.4515	0	1.1716	2.6231
763	Cluster of Fat facets, isoform D OS=Drosophila melanogaster OX=7227 GN=faf PE=3 SV=1 (tr|A0A0B4K7S0|A0A0B4K7S0_DROME)	tr|A0A0B4K7S0|A0A0B4K7S0_DROME [2]		311 kDa	TRUE	0.38	[]	0	0	1.1109	0	1.1109	0.98799	3.9518	0	0	4.93979	0.88046	0	0	0	0.88046	1.4269	0.71403	0	0.82623	2.96716	0	0	0	0	0
764	Cluster of Uncoordinated 115a, isoform H OS=Drosophila melanogaster OX=7227 GN=Unc-115a PE=4 SV=1 (tr|A0A0B4LGY0|A0A0B4LGY0_DROME)	tr|A0A0B4LGY0|A0A0B4LGY0_DROME [4]		86 kDa	TRUE	0.046	[]	0	0	0	0	0	0	0	0	0	0	0	0.82065	0	1.6241	2.44475	2.8537	1.4281	0	0.82623	5.10803	0	0	0	0	0
765	V-type proton ATPase subunit B OS=Drosophila melanogaster OX=7227 GN=Vha55 PE=2 SV=1	sp|P31409|VATB_DROME (+1)		55 kDa		0.0042	CTRL low, MNM low, MST27D high, SNM low, UNO high	2.2216	1.8792	2.2219	1.3966	7.7193	0	0.98795	0	0	0.98795	0	0	0	0	0	0	0	0.87398	0	0.87398	1.3474	1.4515	6.5421	3.5149	12.8559
766	Histone deacetylase Rpd3 OS=Drosophila melanogaster OX=7227 GN=Rpd3 PE=1 SV=2	sp|Q94517|HDAC1_DROME		58 kDa		0.013	CTRL low, MNM high, MST27D low, SNM high, UNO low	0	0	0	0	0	0	0.98795	0	0	0.98795	2.6414	1.6413	0.90428	0.81203	5.99901	2.8537	2.8561	0.87398	0.82623	7.41001	0	0	1.6355	0	1.6355
767	FI21274p1 OS=Drosophila melanogaster OX=7227 GN=Trap1 PE=1 SV=1	tr|A1Z6L9|A1Z6L9_DROME		78 kDa	TRUE	0.59	[]	0.23256	0.39344	4.6764	0.29241	5.59481	0.20685	0.20685	0	0.27515	0.68885	0.18434	0.17182	0.18933	0	0.54549	0.14937	0	1.057	0.17299	1.37936	0.28211	0	5.5914	0	5.87351
768	RE11562p OS=Drosophila melanogaster OX=7227 GN=Cndp2 PE=1 SV=1	tr|Q8MT58|Q8MT58_DROME		53 kDa		0.19	[]	2.2216	1.8792	6.6657	0	10.7665	0	0	0	0	0	0	0	0	0.81203	0.81203	0	0	0	0	0	0	0	6.5421	1.1716	7.7137
769	LP07359p OS=Drosophila melanogaster OX=7227 GN=Dmel\CG5355 PE=1 SV=2	tr|Q9VKW5|Q9VKW5_DROME		86 kDa	TRUE	0.43	[]	1.1108	0	5.5547	0	6.6655	0	0	0	0	0	0.88046	0	0	0	0.88046	0	0	0	0	0	0	0	11.449	1.1716	12.6206
770	RH34413p OS=Drosophila melanogaster OX=7227 GN=Dmel\CG11267 PE=1 SV=1	tr|Q9VU35|Q9VU35_DROME		11 kDa	TRUE	0.05	[]	2.2216	1.8792	2.2219	1.3966	7.7193	0	0.98795	0	0	0.98795	0	0	0	0	0	0	0	0	0	0	2.6948	0	7.4647	1.1716	11.3311
771	Ubiquitin-like modifier-activating enzyme 5 OS=Drosophila melanogaster OX=7227 GN=Uba5 PE=2 SV=1	sp|Q9VYY3|UBA5_DROME		44 kDa	TRUE	0.35	[]	0	0	3.3328	0	3.3328	0	0	0	0	0	0	0	0	0	0	2.1403	0.71403	1.748	0	4.60233	0	0	1.6355	1.1716	2.8071
772	Q3MHN5 SWISS-PROT:Q3MHN5 (Bos taurus) Vitamin D-binding protein precursor	zz|Y-FGCZCont00374|		53 kDa		0.011	CTRL high, MNM high, MST27D low, SNM low, UNO low	0	0	0	0	0	1.976	0.98795	1.124	1.3142	5.40215	0.88046	0.82065	1.8086	0	3.50971	0	0	0	1.6525	1.6525	0	0	0	0	0
773	GEO11443p1 OS=Drosophila melanogaster OX=7227 GN=UQCR-6.4 PE=2 SV=1	tr|Q500Y7|Q500Y7_DROME		6 kDa		0.16	[]	2.2216	0.9396	1.1109	1.3966	5.6687	0	0.98795	0	1.3142	2.30215	0.88046	0.82065	0.90428	0.81203	3.41742	1.4269	1.4281	1.748	1.6525	6.2555	1.3474	1.4515	0	2.3432	5.1421
774	Isoform Indirect flight muscle of Myosin light chain alkali OS=Drosophila melanogaster OX=7227 GN=Mlc1	sp|P06742-2|MLC1_DROME		18 kDa		0.18	[]	0	2.8188	1.1109	2.7933	6.723	0	0.98795	0	0	0.98795	1.7609	0	1.8086	1.6241	5.1936	1.4269	1.4281	0.87398	1.6525	5.38148	1.3474	1.4515	0	0	2.7989
775	Nuclear pore complex protein Nup154 OS=Drosophila melanogaster OX=7227 GN=Nup154 PE=1 SV=1	sp|Q9V463|NU154_DROME		154 kDa		0.13	[]	0	0	0	0	0	0	0	0	0	0	0.88046	0	0	0.81203	1.69249	0.71344	0.71403	0.87398	6.6099	8.91135	0	0	0	0	0
776	Bacchus OS=Drosophila melanogaster OX=7227 GN=Bacc PE=2 SV=1	sp|Q9VQF7|BACC_DROME		15 kDa		0.31	[]	1.1108	1.8792	1.1109	1.3966	5.4975	0.98799	0.98795	0	1.3142	3.29014	0.88046	1.6413	0.90428	0.81203	4.23807	0.71344	1.4281	1.748	0.82623	4.71577	1.3474	1.4515	6.5421	1.1716	10.5126
777	Dephospho-CoA kinase OS=Drosophila melanogaster OX=7227 GN=Dpck PE=2 SV=1	tr|Q9VI57|Q9VI57_DROME		27 kDa		< 0.00010	CTRL low, MNM low, MST27D low, SNM high, UNO low	0	0	0	0	0	0	0	0	0	0	0	0	0	0	0	2.8537	4.9982	2.6219	2.4787	12.9525	0	0	0	0	0
778	zz|FGCZCont0194_P07339|CATD_HUMAN blastpHomologue_0.0	zz|Y-FGCZCont00195|		45 kDa	TRUE	0.41	[]	0	4.698	1.1109	0	5.8089	0	0	0	0	0	0.88046	0.82065	0.90428	0	2.60539	0	0	0	0.82623	0.82623	0	0	1.6355	0	1.6355
779	Replication factor C 38kD subunit, isoform A OS=Drosophila melanogaster OX=7227 GN=RfC38 PE=1 SV=1	tr|Q9U9Q1|Q9U9Q1_DROME		41 kDa	TRUE	0.65	[]	0	0	1.1109	0	1.1109	0	0.98795	0	0	0.98795	0	1.6413	0	1.6241	3.2654	0.71344	0.71403	0	0.82623	2.2537	0	0	0	1.1716	1.1716
780	LD36009p OS=Drosophila melanogaster OX=7227 GN=lace PE=1 SV=1	tr|Q9V3F2|Q9V3F2_DROME		66 kDa	TRUE	0.0026	CTRL low, MNM low, MST27D low, SNM high, UNO low	0	0	0	0	0	0	0	0	0	0	0	0	0	0	0	0.71344	3.5701	0.87398	1.6525	6.81002	0	0	0	0	0
781	Ribosomal RNA-processing protein 8 OS=Drosophila melanogaster OX=7227 GN=CG7137 PE=1 SV=1	sp|Q7K2B0|RRP8_DROME		40 kDa		0.057	[]	3.3324	0	2.2219	1.3966	6.9509	0	0	0	0	0	0	0	0	0	0	0	0	0	0	0	1.3474	0	0	3.5149	4.8623
782	Uncharacterized protein, isoform E OS=Drosophila melanogaster OX=7227 GN=Dmel\CG8963 PE=1 SV=1	tr|A0A0B4K891|A0A0B4K891_DROME (+1)		58 kDa		0.12	[]	1.1108	0.9396	3.3328	0	5.3832	0	0	0	0	0	0.88046	0	0	0	0.88046	0.71344	0	0	0.82623	1.53967	1.3474	1.4515	0	1.1716	3.9705
783	Uncharacterized protein OS=Drosophila melanogaster OX=7227 GN=Dmel\CG10527 PE=1 SV=1	tr|Q9W2M4|Q9W2M4_DROME		32 kDa		0.69	[]	2.2216	0	0	0	2.2216	4.9399	1.9759	0	0	6.9158	2.6414	0	0	0	2.6414	0	0	0.87398	0.82623	1.70021	1.3474	0	1.6355	0	2.9829
784	P34955 SWISS-PROT:P34955 (Bos taurus) Alpha-1-antiproteinase precursor	zz|Y-FGCZCont00319|		46 kDa		0.63	[]	0	0	0	0	0	2.964	0	0	0	2.964	1.7609	0	0	0	1.7609	0.71344	0	0	0	0.71344	0	0	0	0	0
785	Casein kinase II subunit beta' OS=Drosophila melanogaster OX=7227 GN=CkIIbeta2 PE=1 SV=1	sp|O96863|CSK2C_DROME		25 kDa	TRUE	0.71	[]	1.1108	0.9396	1.1109	0	3.1613	0	0.98795	0	0	0.98795	0	0.82065	0	1.6241	2.44475	1.4269	0	0	0	1.4269	0	0	0	1.1716	1.1716
786	zz|FGCZCont0250_P10599|THIO_HUMAN blastpHomologue_5.0e-72	zz|Y-FGCZCont00251|		12 kDa		0.19	[]	2.2216	1.8792	1.1109	0	5.2117	0.98799	0	1.124	1.3142	3.42619	0.88046	1.6413	0.90428	0.81203	4.23807	0	0	0.87398	0	0.87398	0	2.9029	3.2711	1.1716	7.3456
787	Granny smith, isoform F OS=Drosophila melanogaster OX=7227 GN=grsm PE=1 SV=1	tr|A0A0C4FEI8|A0A0C4FEI8_DROME		71 kDa		0.014	CTRL low, MNM low, MST27D high, SNM low, UNO high	1.1108	0.9396	1.1109	0	3.1613	0.98799	0	0	0	0.98799	0	0	0	0	0	0	0	0	0	0	1.3474	0	1.6355	2.3432	5.3261
788	Ubiquitin carboxyl-terminal hydrolase OS=Drosophila melanogaster OX=7227 GN=Uch PE=2 SV=2	sp|P35122|UCHL_DROME (+2)		26 kDa	TRUE	0.28	[]	2.2216	0	3.3328	0	5.5544	0.98799	0.98795	0	1.3142	3.29014	0	0.82065	0.90428	0	1.72493	0	1.4281	0.87398	0	2.30208	1.3474	1.4515	3.2711	1.1716	7.2416
789	Eukaryotic translation initiation factor 2 subunit 1 OS=Drosophila melanogaster OX=7227 GN=eIF2alpha PE=2 SV=1	sp|P41374|IF2A_DROME (+1)		39 kDa	TRUE	0.48	[]	1.1108	0	1.1109	0	2.2217	0	2.9639	0	0	2.9639	0	0	0	0	0	0.71344	2.8561	1.748	0	5.31754	1.3474	0	1.6355	0	2.9829
790	Pre-mRNA-splicing factor Syf2 OS=Drosophila melanogaster OX=7227 GN=Syf2 PE=2 SV=1	sp|Q9V5Q4|SYF2_DROME		27 kDa		0.18	[]	0	0	0	0	0	0	0	0	0	0	0	1.6413	0	2.4361	4.0774	1.4269	3.5701	0	0	4.997	0	0	0	0	0
791	Probable E3 ubiquitin-protein ligase HERC2 OS=Drosophila melanogaster OX=7227 GN=HERC2 PE=1 SV=3	sp|Q9VR91|HERC2_DROME		530 kDa		0.13	[]	0	0	0	0	0	0	0	0	0	0	0.88046	0	0	0.81203	1.69249	1.4269	0	0	0.82623	2.25313	0	0	0	0	0
792	Ribosome biogenesis regulatory protein OS=Drosophila melanogaster OX=7227 GN=BcDNA:LD24586 PE=1 SV=2	tr|Q8I937|Q8I937_DROME		39 kDa	TRUE	0.19	[]	4.4432	0	1.1109	0	5.5541	0	0	0	0	0	0	0	0	0	0	0	0	0	0	0	0	0	0	0	0
793	Proteasome subunit beta OS=Drosophila melanogaster OX=7227 GN=Prosbeta4 PE=1 SV=1	tr|Q9VJJ0|Q9VJJ0_DROME		22 kDa		0.18	[]	2.2216	1.8792	5.5547	0	9.6555	0.98799	3.9518	0	0	4.93979	0	0	0	0	0	0	0	0	0	0	0	0	3.2711	2.3432	5.6143
794	LD15927p OS=Drosophila melanogaster OX=7227 GN=wap PE=1 SV=2	tr|Q9VR53|Q9VR53_DROME		39 kDa		0.15	[]	0	0	2.2219	0	2.2219	0	0	0	0	0	0	0	0	0	0	0	0	0	1.6525	1.6525	1.3474	0	1.6355	5.8581	8.841
795	40S ribosomal protein S19b OS=Drosophila melanogaster OX=7227 GN=RpS19b PE=2 SV=3	sp|Q7KS38|RS19B_DROME (+1)		17 kDa		0.17	[]	1.1108	0.9396	2.2219	0	4.2723	0	0.98795	0	0	0.98795	0	0.82065	0	0	0.82065	0	2.1421	0	0	2.1421	2.6948	0	6.5421	1.1716	10.4085
796	Benign gonial cell neoplasm, isoform B OS=Drosophila melanogaster OX=7227 GN=bgcn PE=1 SV=1	tr|A0A0B4LGG1|A0A0B4LGG1_DROME		139 kDa		0.032	[]	0	0	0	0	0	0	0	0	0	0	0	0.82065	0.90428	2.4361	4.16103	0	0.71403	0	0	0.71403	0	0	0	0	0
797	LD24721p OS=Drosophila melanogaster OX=7227 GN=Sgt PE=1 SV=1	tr|Q9VJD4|Q9VJD4_DROME		36 kDa		0.11	[]	0	0.9396	2.2219	0	3.1615	0	0	0	0	0	0	0	0	0	0	1.4269	1.4281	1.748	1.6525	6.2555	0	0	3.2711	0	3.2711
798	Fatty acid binding protein, isoform B OS=Drosophila melanogaster OX=7227 GN=fabp PE=1 SV=1	tr|Q9VGM2|Q9VGM2_DROME		15 kDa	TRUE	0.0067	CTRL low, MNM low, MST27D low, SNM low, UNO high	0	0.9396	1.1109	0	2.0505	0.98799	0.98795	0	1.3142	3.29014	0	0	0.90428	0	0.90428	0	0	0	0	0	1.3474	1.4515	3.2711	1.1716	7.2416
799	PHD finger-like domain-containing protein 5A OS=Drosophila melanogaster OX=7227 GN=Phf5a PE=3 SV=2	sp|Q9VMC8|PHF5A_DROME		13 kDa		< 0.00010	CTRL low, MNM high, MST27D low, SNM high, UNO low	0	0	0	0	0	0.98799	0	0	0	0.98799	1.7609	1.6413	0.90428	1.6241	5.93058	1.4269	1.4281	1.748	1.6525	6.2555	0	0	0	0	0
800	Surfeit locus protein 6 homolog OS=Drosophila melanogaster OX=7227 GN=Surf6 PE=1 SV=1	sp|Q9VDS6|SURF6_DROME		38 kDa		< 0.00010	CTRL low, MNM low, MST27D high, SNM low, UNO low	2.2216	0.9396	2.2219	2.7933	8.1764	0	0	0	0	0	0	0	0	0	0	0	0	0	0	0	1.3474	0	0	1.1716	2.519
801	U1 small nuclear ribonucleoprotein C OS=Drosophila melanogaster OX=7227 GN=snRNP-U1-C PE=1 SV=1	sp|Q9VE17|RU1C_DROME		16 kDa		0.74	[]	1.1108	0.9396	3.3328	1.3966	6.7798	0.98799	1.9759	0	0	2.96389	1.7609	0.82065	0.90428	0.81203	4.29786	1.4269	0.71403	0.87398	0.82623	3.84114	1.3474	0	0	3.5149	4.8623
802	Cluster of Combover, isoform A OS=Drosophila melanogaster OX=7227 GN=cmb PE=1 SV=2 (tr|Q9VU76|Q9VU76_DROME)	tr|Q9VU76|Q9VU76_DROME [2]		184 kDa	TRUE	0.17	[]	0	0	0	0	0	0	0	0	0	0	0	0	0	0	0	1.4269	4.9982	0	0	6.4251	0	0	0	0	0
803	Vitellogenin-1 OS=Drosophila melanogaster OX=7227 GN=Yp1 PE=1 SV=1	sp|P02843|VIT1_DROME (+1)		49 kDa	TRUE	0.35	[]	0	0	0	0	0	0	15.807	1.124	0	16.931	0	0	0	0	0	0	0	0	0	0	0	0	0	0	0
804	Dolichyl-diphosphooligosaccharide--protein glycosyltransferase 48 kDa subunit OS=Drosophila melanogaster OX=7227 GN=Ost48 PE=2 SV=2	sp|Q24319|OST48_DROME		50 kDa		0.08	[]	0	0.9396	1.1109	0	2.0505	0	1.9759	0	0	1.9759	0	0.82065	0	0	0.82065	4.2806	2.1421	0	2.4787	8.9014	0	0	1.6355	0	1.6355
805	Protoporphyrinogen oxidase OS=Drosophila melanogaster OX=7227 GN=Ppox PE=1 SV=1	tr|Q9VC52|Q9VC52_DROME		53 kDa		0.49	[]	0	0	0	0	0	0	3.9518	0	0	3.9518	0	0	0	0	0	0	0	0.87398	0	0.87398	0	0	0	0	0
806	Pyruvate carboxylase OS=Drosophila melanogaster OX=7227 GN=PCB PE=1 SV=1	tr|Q0E9E2|Q0E9E2_DROME		133 kDa	TRUE	0.24	[]	0	0	0	0	0	0	0	0	0	0	0	0	0	0	0	1.4269	0	0.87398	1.6525	3.95338	0	0	3.2711	0	3.2711
807	GEO13083p1 OS=Drosophila melanogaster OX=7227 GN=TrxT PE=2 SV=1	tr|X2JID2|X2JID2_DROME		17 kDa	TRUE	0.0028	CTRL low, MNM low, MST27D high, SNM low, UNO high	1.1108	1.8792	3.3328	1.3966	7.7194	0.98799	0.98795	1.124	1.3142	4.41414	0.88046	0.82065	0	0	1.70111	0	0	0	0	0	4.0423	1.4515	3.2711	1.1716	9.9365
808	DnaJ homolog shv OS=Drosophila melanogaster OX=7227 GN=shv PE=1 SV=1	sp|Q9VPQ2|DJSHV_DROME		40 kDa		0.0006	CTRL low, MNM low, MST27D high, SNM high, UNO low	2.2216	0.9396	3.3328	2.7933	9.2873	0	0	0	0	0	0	0.82065	0.90428	0	1.72493	1.4269	1.4281	1.748	1.6525	6.2555	0	1.4515	0	1.1716	2.6231
809	Enhancer of yellow 3, isoform D OS=Drosophila melanogaster OX=7227 GN=e(y)3 PE=4 SV=1	tr|M9PHZ0|M9PHZ0_DROME		213 kDa	TRUE	0.0029	CTRL low, MNM low, MST27D low, SNM high, UNO low	0	0	0	0	0	0	0	0	0	0	0	0	0	0	0	1.4269	0.71403	0.87398	0	3.01491	0	0	0	0	0
810	FI21342p1 OS=Drosophila melanogaster OX=7227 GN=anon-WO0118547.80 PE=1 SV=1	tr|Q9VJZ1|Q9VJZ1_DROME		58 kDa		0.27	[]	1.1108	0.9396	1.1109	0	3.1613	0	0	0	0	0	0	0	0	0.81203	0.81203	1.4269	0.71403	0	0	2.14093	1.3474	0	0	1.1716	2.519
811	General transcription factor IIH subunit OS=Drosophila melanogaster OX=7227 GN=Ssl1 PE=1 SV=2	tr|Q9VNP8|Q9VNP8_DROME		49 kDa		0.33	[]	1.1108	0	1.1109	1.3966	3.6183	0.98799	0.98795	1.124	1.3142	4.41414	0.88046	0.82065	0.90428	1.6241	4.22949	0.71344	0.71403	0.87398	0.82623	3.12768	0	0	1.6355	0	1.6355
812	Puffyeye, isoform I OS=Drosophila melanogaster OX=7227 GN=puf PE=1 SV=1	tr|A0A0B4LIK5|A0A0B4LIK5_DROME (+1)		441 kDa		0.24	[]	0	0	0	0	0	0.98799	0.98795	0	0	1.97594	0.88046	0	0	1.6241	2.50456	0.71344	0	0	0	0.71344	0	0	0	0	0
813	Cluster of Q9C075 SWISS-PROT:Q9C075 Tax_Id=9606 Gene_Symbol=KRT23 Keratin, type I cytoskeletal 23 (zz|Y-FGCZCont00432|)	zz|Y-FGCZCont00432| [2]		48 kDa	TRUE	0.43	[]	1.1108	6.2046	0	0	7.3154	1.976	0	0	0	1.976	0.88046	0	0	0	0.88046	0	0	0	0	0	0	0	0	1.1716	1.1716
814	Cluster of 3-hydroxyacyl-CoA dehydrogenase type-2 OS=Drosophila melanogaster OX=7227 GN=scu PE=1 SV=1 (sp|O18404|HCD2_DROME)	sp|O18404|HCD2_DROME [2]		27 kDa	TRUE	0.8	[]	1.1108	0	1.1109	0	2.2217	0	3.9518	0	0	3.9518	0	0	0	0	0	0	1.4281	0	0	1.4281	0	0	3.2711	0	3.2711
815	Cluster of Transforming acidic coiled-coil protein, isoform J OS=Drosophila melanogaster OX=7227 GN=tacc PE=1 SV=1 (tr|A0A0B4JCV4|A0A0B4JCV4_DROME)	tr|A0A0B4JCV4|A0A0B4JCV4_DROME [2]		135 kDa	TRUE	0.52	[]	1.1108	0	0	0	1.1108	0	0	0	0	0	0	0	0	0	0	0	0	0	0.82623	0.82623	0	0	6.5421	0	6.5421
816	Cluster of Uncharacterized protein, isoform A OS=Drosophila melanogaster OX=7227 GN=Dmel\CG9331 PE=1 SV=3 (tr|Q9VIJ0|Q9VIJ0_DROME)	tr|Q9VIJ0|Q9VIJ0_DROME [4]		40 kDa	TRUE	0.49	[]	0	0.9396	2.2219	0	3.1615	0	0	0	0	0	0	0	0	0	0	0	0	0	0	0	0	0	6.5421	0	6.5421
817	Uncharacterized protein, isoform A OS=Drosophila melanogaster OX=7227 GN=Dmel\CG9331 PE=1 SV=3	tr|Q9VIJ0|Q9VIJ0_DROME		40 kDa	TRUE	0.49	[]	0	0.59956	1.4178	0	2.01736	0	0	0	0	0	0	0	0	0	0	0	0	0	0	0	0	0	4.0409	0	4.0409
818	GH13879p OS=Drosophila melanogaster OX=7227 GN=Dmel\CG9331 PE=1 SV=1	tr|Q8SZU0|Q8SZU0_DROME		40 kDa	TRUE	0.44	[]	0	0	0.45627	0	0.45627	0	0	0	0	0	0	0	0	0	0	0	0	0	0	0	0	0	0	0	0
819	Uncharacterized protein, isoform B OS=Drosophila melanogaster OX=7227 GN=Dmel\CG9331 PE=1 SV=1	tr|Q7KT11|Q7KT11_DROME		36 kDa	TRUE	0.44	[]	0	0	0.34782	0	0.34782	0	0	0	0	0	0	0	0	0	0	0	0	0	0	0	0	0	0	0	0
820	FI03731p OS=Drosophila melanogaster OX=7227 GN=CG9332 PE=2 SV=1	tr|Q8INU6|Q8INU6_DROME		36 kDa	TRUE	1	[]	0	0	0	0	0	0	0	0	0	0	0	0	0	0	0	0	0	0	0	0	0	0	0	0	0
821	Putative fatty acyl-CoA reductase CG5065 OS=Drosophila melanogaster OX=7227 GN=CG5065 PE=3 SV=1	sp|A1ZAI5|FACR1_DROME (+1)		70 kDa		< 0.00010	CTRL low, MNM low, MST27D low, SNM high, UNO low	0	0	1.1109	0	1.1109	0	0.98795	0	0	0.98795	0	0	0	0	0	1.4269	1.4281	2.6219	2.4787	7.9556	0	0	0	0	0
822	Eukaryotic translation initiation factor 3 subunit C OS=Drosophila melanogaster OX=7227 GN=eIF3c PE=1 SV=1	sp|A1ZAX1|EIF3C_DROME (+1)		106 kDa		0.13	[]	0	0	0	0	0	0	2.9639	0	1.3142	4.2781	0	0.82065	0.90428	0.81203	2.53696	0.71344	0.71403	0.87398	0.82623	3.12768	0	0	0	0	0
823	Proteasome subunit alpha type-7-1 OS=Drosophila melanogaster OX=7227 GN=Prosalpha4 PE=1 SV=2	sp|P22769|PSA71_DROME		28 kDa	TRUE	0.024	[]	1.1108	1.8792	4.4438	1.3966	8.8304	0	0	0	0	0	0	0	0	0	0	0	0	0	0	0	2.6948	1.4515	8.1776	1.1716	13.4955
824	Dolichyl-diphosphooligosaccharide--protein glycosyltransferase subunit 1 OS=Drosophila melanogaster OX=7227 GN=CG5364 PE=1 SV=1	tr|Q76NQ0|Q76NQ0_DROME		52 kDa		< 0.00010	CTRL low, MNM low, MST27D low, SNM high, UNO low	0	0	0	0	0	0	0.98795	0	0	0.98795	0	1.6413	0	0	1.6413	3.5672	3.5701	2.6219	1.6525	11.4117	0	0	0	0	0
825	GH09263p OS=Drosophila melanogaster OX=7227 GN=GlyRS PE=1 SV=1	tr|Q961R8|Q961R8_DROME		76 kDa		0.49	[]	0	0.9396	2.2219	0	3.1615	0	0	0	0	0	0	0	0	0	0	0	0	0	0	0	0	0	6.5421	0	6.5421
826	DNA repair protein Rad23 OS=Drosophila melanogaster OX=7227 GN=Rad23 PE=1 SV=1	tr|Q9V3W9|Q9V3W9_DROME		46 kDa		0.23	[]	1.1108	0	3.3328	0	4.4436	1.976	0.98795	1.124	0	4.08795	0	0	0	0	0	0	0.71403	0	0	0.71403	0	1.4515	3.2711	1.1716	5.8942
827	RH59310p OS=Drosophila melanogaster OX=7227 GN=spidey PE=1 SV=1	tr|Q9W3N1|Q9W3N1_DROME		35 kDa	TRUE	0.44	[]	0	0	0	0	0	0	3.9518	0	0	3.9518	0	0	0	0	0	0.71344	0.71403	0	0.82623	2.2537	0	0	0	0	0
828	Fl(2)d-associated complex component OS=Drosophila melanogaster OX=7227 GN=Flacc PE=1 SV=1	sp|Q9VWN4|FLACC_DROME		129 kDa	TRUE	0.0015	CTRL low, MNM low, MST27D low, SNM high, UNO low	0	0	0	0	0	0	0	0	0	0	0.88046	0	0	0	0.88046	0.71344	2.1421	0.87398	0.82623	4.55575	0	0	0	0	0
829	LD15904p OS=Drosophila melanogaster OX=7227 GN=pzg PE=1 SV=1	tr|Q9VP57|Q9VP57_DROME		105 kDa		0.45	[]	0	0	0	0	0	0	1.9759	0	0	1.9759	0.88046	1.6413	0.90428	0	3.42604	1.4269	2.1421	0	0	3.569	0	0	0	1.1716	1.1716
830	AT09813p OS=Drosophila melanogaster OX=7227 GN=cg7804 PE=2 SV=2	tr|Q9VUN2|Q9VUN2_DROME		37 kDa		0.76	[]	0	0	1.1109	0	1.1109	0	2.9639	0	0	2.9639	0.88046	1.6413	0.90428	0.81203	4.23807	1.4269	1.4281	0	0.82623	3.68123	0	0	1.6355	1.1716	2.8071
831	FI01416p OS=Drosophila melanogaster OX=7227 GN=BcDNA:RE33866 PE=1 SV=1	tr|Q0E8X8|Q0E8X8_DROME		12 kDa		0.73	[]	1.1108	0.9396	0	0	2.0504	0.98799	1.9759	0	1.3142	4.27809	0	0	0	0.81203	0.81203	0.71344	1.4281	0	0.82623	2.96777	0	0	3.2711	0	3.2711
832	Cluster of Otopetrin-like a, isoform A OS=Drosophila melanogaster OX=7227 GN=OtopLa PE=1 SV=1 (tr|Q9W4A6|Q9W4A6_DROME)	tr|Q9W4A6|Q9W4A6_DROME [6]		99 kDa	TRUE	0.072	[]	0	0	0	0	0	0	0	0	0	0	1.7609	0	0	2.4361	4.197	2.1403	2.1421	0	1.6525	5.9349	0	0	1.6355	0	1.6355
833	Cluster of GH12731p OS=Drosophila melanogaster OX=7227 GN=Gfat2 PE=1 SV=1 (tr|Q9VAW3|Q9VAW3_DROME)	tr|Q9VAW3|Q9VAW3_DROME [3]		77 kDa	TRUE	0.012	CTRL low, MNM low, MST27D low, SNM high, UNO low	0	0	0	0	0	0	0	0	0	0	0	0	0	0	0	1.4269	2.8561	0.87398	0	5.15698	0	0	0	0	0
834	Heterogeneous nuclear ribonucleoprotein 27C OS=Drosophila melanogaster OX=7227 GN=Hrb27C PE=1 SV=2	sp|P48809|RB27C_DROME (+1)		45 kDa		0.7	[]	0	0.9396	0	0	0.9396	0	1.9759	0	0	1.9759	0	0.82065	0.90428	0	1.72493	2.1403	2.1421	0.87398	0	5.15638	0	0	4.9066	0	4.9066
835	Lamin-C OS=Drosophila melanogaster OX=7227 GN=LamC PE=1 SV=2	sp|Q03427|LAMC_DROME (+1)		70 kDa	TRUE	0.11	[]	2.2216	0	0	0	2.2216	0	0	0	0	0	0.88046	0.82065	1.8086	1.6241	5.13381	0	2.1421	0	2.4787	4.6208	0	0	0	0	0
836	WD repeat-containing protein 26 homolog OS=Drosophila melanogaster OX=7227 GN=CG7611 PE=1 SV=1	sp|Q7K0L4|WDR26_DROME (+1)		70 kDa		0.0035	CTRL low, MNM low, MST27D low, SNM high, UNO low	0	0	0	0	0	0	0	0	0	0	0	0	0	0	0	4.2806	2.1421	0.87398	0.82623	8.12291	0	0	0	0	0
837	Adipose protein OS=Drosophila melanogaster OX=7227 GN=adp PE=2 SV=1	tr|Q7K7W5|Q7K7W5_DROME		72 kDa		0.36	[]	0	0.9396	0	0	0.9396	0	0.98795	0	0	0.98795	0.88046	1.6413	0	0.81203	3.33379	0.71344	1.4281	0	2.4787	4.62024	0	1.4515	0	1.1716	2.6231
838	Glutathione peroxidase OS=Drosophila melanogaster OX=7227 GN=PHGPx PE=1 SV=1	tr|Q8IRD4|Q8IRD4_DROME (+1)		22 kDa		0.052	[]	2.2216	0.9396	3.3328	0	6.494	0	0	0	0	0	0	0	0	0	0	0.71344	0.71403	0	0	1.42747	0	0	1.6355	0	1.6355
839	Uncharacterized protein, isoform A OS=Drosophila melanogaster OX=7227 GN=Dmel\CG2926 PE=1 SV=1	tr|Q9VNE0|Q9VNE0_DROME		253 kDa	TRUE	0.8	[]	0	0.9396	0	0	0.9396	0	0.98795	0	0	0.98795	0	0.82065	0.90428	0	1.72493	0	2.1421	0.87398	0	3.01608	1.3474	0	0	0	1.3474
840	Uncharacterized protein, isoform A OS=Drosophila melanogaster OX=7227 GN=BEST:CK00496 PE=1 SV=1	tr|Q9VRP2|Q9VRP2_DROME		43 kDa		0.54	[]	0	0	3.3328	0	3.3328	0	1.9759	0	0	1.9759	0	0	0	0	0	0	0	0	0	0	0	0	3.2711	1.1716	4.4427
841	Mediator of RNA polymerase II transcription subunit 21 OS=Drosophila melanogaster OX=7227 GN=MED21 PE=1 SV=1	sp|Q9W5P1|MED21_DROME		16 kDa		0.016	[]	2.2216	0	3.3328	2.7933	8.3477	0	0.98795	1.124	1.3142	3.42615	0	0	0	0	0	0.71344	0	0.87398	0.82623	2.41365	0	0	0	1.1716	1.1716
842	FI08349p OS=Drosophila melanogaster OX=7227 GN=BcDNA:AT30027 PE=1 SV=1	tr|Q9VS03|Q9VS03_DROME		24 kDa		0.03	[]	2.2216	2.8188	2.2219	0	7.2623	0	0.98795	0	1.3142	2.30215	0	0	0	0	0	0	0	0	0	0	1.3474	0	3.2711	1.1716	5.7901
843	ATP synthase-coupling factor 6, mitochondrial OS=Drosophila melanogaster OX=7227 GN=ATPsynCf6 PE=3 SV=1	sp|Q24407|ATP5J_DROME (+1)		12 kDa		0.57	[]	2.2216	0.9396	2.2219	0	5.3831	0	0.98795	0	1.3142	2.30215	0.88046	0.82065	0.90428	0.81203	3.41742	0.71344	1.4281	0.87398	1.6525	4.66802	1.3474	0	1.6355	0	2.9829
844	Eukaryotic translation initiation factor 3 subunit K OS=Drosophila melanogaster OX=7227 GN=eIF3k PE=2 SV=1	sp|Q9W2D9|EIF3K_DROME		26 kDa		0.72	[]	0	0	1.1109	0	1.1109	0	0.98795	0	0	0.98795	0	0	0	0	0	1.4269	0.71403	0	0	2.14093	0	0	0	1.1716	1.1716
845	AT18239p OS=Drosophila melanogaster OX=7227 GN=Rpn12R PE=2 SV=1	tr|Q9VUJ4|Q9VUJ4_DROME		31 kDa		0.61	[]	0	0.9396	1.1109	0	2.0505	1.976	0.98795	0	0	2.96395	0	0	0	0	0	1.4269	1.4281	0	0	2.855	0	0	1.6355	0	1.6355
846	Q3TTY5 SWISS-PROT:Q3TTY5 Tax_Id=10090 Gene_Symbol=Krt2 Keratin, type II cytoskeletal 2 epidermal	zz|Y-FGCZCont00404|		71 kDa	TRUE	0.21	[]	1.7163	2.7229	1.4321	0.61424	6.48554	5.8326	1.5977	2.8425	2.2533	12.5261	5.2068	2.8361	1.5586	1.1932	10.7947	2.2842	1.0419	1.6205	1.6201	6.5667	0.89841	1.2101	0.52421	2.0131	4.64582
847	ATPase family AAA domain-containing protein 3A homolog OS=Drosophila melanogaster OX=7227 GN=bor PE=1 SV=2	sp|Q9VEX6|ATD3A_DROME		68 kDa		0.2	[]	0	0	0	0	0	0	0	0	0	0	0	0.82065	0	0	0.82065	0.71344	1.4281	0	0	2.14154	0	0	0	0	0
848	Coatomer subunit gamma OS=Drosophila melanogaster OX=7227 GN=gammaCOP PE=1 SV=1	tr|A0A0B4KHL2|A0A0B4KHL2_DROME		99 kDa		0.2	[]	0	0	0	1.3966	1.3966	0	0	0	0	0	0	0	0	0	0	2.1403	0.71403	0	0.82623	3.68056	0	0	1.6355	1.1716	2.8071
849	Uncharacterized protein OS=Drosophila melanogaster OX=7227 GN=Dmel\CG1371 PE=1 SV=1	tr|A1Z843|A1Z843_DROME		131 kDa		< 0.00010	CTRL low, MNM low, MST27D low, SNM high, UNO low	0	0	0	0	0	0	0	0	0	0	0	0	0	0	0	0.71344	4.2842	2.6219	3.3049	10.9244	0	0	0	0	0
850	Uncharacterized protein, isoform H OS=Drosophila melanogaster OX=7227 GN=clone 2.45 PE=1 SV=1	tr|M9PEE7|M9PEE7_DROME		142 kDa		0.091	[]	0	0	0	0	0	0	0	0	0	0	0	0	0	0	0	1.4269	2.8561	0	0	4.283	0	0	0	0	0
851	IP09655p OS=Drosophila melanogaster OX=7227 GN=Mdh2 PE=1 SV=1	tr|Q9VEB1|Q9VEB1_DROME		35 kDa		0.094	[]	1.1108	0.9396	4.4438	1.3966	7.8908	0	0	0	0	0	0	0	0	0	0	0	0	0	0	0	1.3474	0	6.5421	1.1716	9.0611
852	Methionine aminopeptidase 2 OS=Drosophila melanogaster OX=7227 GN=und PE=1 SV=1	tr|Q9VL89|Q9VL89_DROME		50 kDa		0.48	[]	1.1108	0	2.2219	0	3.3327	0	0	0	0	0	0	0	0	0	0	0	0	0	0	0	0	0	13.084	0	13.084
853	Fiery mountain, isoform A OS=Drosophila melanogaster OX=7227 GN=fmt PE=1 SV=2	tr|Q9VRV1|Q9VRV1_DROME		111 kDa	TRUE	< 0.00010	CTRL low, MNM low, MST27D low, SNM high, UNO low	0	0.9396	0	0	0.9396	0	0	0	0	0	0	0	0	0	0	2.1403	2.8561	2.6219	1.6525	9.2708	0	0	1.6355	0	1.6355
854	Regulatory particle triple-A ATPase 4 OS=Drosophila melanogaster OX=7227 GN=Rpt4 PE=1 SV=3	tr|Q9W414|Q9W414_DROME		45 kDa	TRUE	0.013	CTRL low, MNM low, MST27D low, SNM high, UNO low	1.0283	0.86985	0.51424	0.64648	3.05887	0.45732	0.91461	0	0	1.37193	0	0	0.41858	0.37587	0.79445	5.3243	1.7586	1.2785	2.0349	10.3963	1.2474	0	0	1.0846	2.332
855	Sh3beta, isoform E OS=Drosophila melanogaster OX=7227 GN=Sh3beta PE=1 SV=1	tr|M9MRQ6|M9MRQ6_DROME		54 kDa		0.61	[]	0	0	4.4438	0	4.4438	0.98799	0	0	0	0.98799	0	0	0	0	0	0	0	0	0	0	0	0	6.5421	0	6.5421
856	Pop2, isoform D OS=Drosophila melanogaster OX=7227 GN=Pop2 PE=1 SV=1	tr|E1JHY7|E1JHY7_DROME (+1)		40 kDa		0.39	[]	2.2216	0	1.1109	0	3.3325	0	0	0	0	0	0	0.82065	1.8086	1.6241	4.25335	1.4269	0	0	0.82623	2.25313	0	0	1.6355	0	1.6355
857	Uncharacterized protein, isoform B OS=Drosophila melanogaster OX=7227 GN=Dmel\CG8289 PE=1 SV=1	tr|X2JFW6|X2JFW6_DROME		37 kDa		0.74	[]	1.1108	0	0	0	1.1108	0	0.98795	0	0	0.98795	0	0.82065	0	0	0.82065	0	0.71403	0	2.4787	3.19273	0	0	0	1.1716	1.1716
858	AT16346p OS=Drosophila melanogaster OX=7227 GN=Dmel\CG6888 PE=2 SV=1	tr|Q9VUM4|Q9VUM4_DROME		22 kDa		0.68	[]	2.2216	0	0	0	2.2216	0	0	0	0	0	0	0	0.90428	0	0.90428	0	0	0	0	0	0	0	1.6355	0	1.6355
859	ATP synthase, delta subunit, isoform A OS=Drosophila melanogaster OX=7227 GN=ATPsyndelta PE=1 SV=1	tr|Q9W2X6|Q9W2X6_DROME		17 kDa		0.17	[]	1.1108	1.8792	0	0	2.99	0	0	0	0	0	0	0	0	0	0	1.4269	1.4281	0.87398	0	3.72898	0	0	1.6355	0	1.6355
860	RH61722p OS=Drosophila melanogaster OX=7227 GN=Dmel\CG14419 PE=2 SV=1	tr|Q9W4V3|Q9W4V3_DROME		21 kDa		0.022	[]	1.1108	0.9396	3.3328	1.3966	6.7798	0.98799	0.98795	1.124	1.3142	4.41414	0.88046	0.82065	0	0	1.70111	0.71344	0	0	0.82623	1.53967	1.3474	1.4515	1.6355	1.1716	5.606
861	Cluster of Ras-related protein Ral-a OS=Drosophila melanogaster OX=7227 GN=Rala PE=1 SV=2 (sp|P48555|RALA_DROME)	sp|P48555|RALA_DROME [2]		23 kDa	TRUE	0.00078	CTRL low, MNM high, MST27D low, SNM high, UNO low	0	0	0	0	0	0	0	0	0	0	0.88046	1.6413	0	1.6241	4.14586	2.1403	1.4281	0.87398	0.82623	5.26861	0	0	0	0	0
862	Cluster of FI15920p1 OS=Drosophila melanogaster OX=7227 GN=Dmel\CG45489 PE=2 SV=1 (tr|H9ZYP9|H9ZYP9_DROME)	tr|H9ZYP9|H9ZYP9_DROME [5]		10 kDa	TRUE	0.00033	CTRL high, MNM low, MST27D low, SNM low, UNO low	0	0	0	0	0	3.952	1.9759	1.124	2.6284	9.6803	1.7609	0.82065	0.90428	0	3.48583	0	0.71403	0	0	0.71403	0	0	0	0	0
863	Isoform A of Nuclear pore complex protein Nup205 OS=Drosophila melanogaster OX=7227 GN=Nup205	sp|Q8IQV9-2|NU205_DROME (+1)		233 kDa		0.15	[]	0	0	0	0	0	0	0	0	0	0	0.88046	0	0	0	0.88046	1.4269	0	0	3.3049	4.7318	0	0	0	0	0
864	Apolipophorins OS=Drosophila melanogaster OX=7227 GN=apolpp PE=1 SV=2	sp|Q9V496|APLP_DROME (+1)		373 kDa	TRUE	0.44	[]	0	0	0	0	0	0	9.8795	0	0	9.8795	0	0	0	0	0	0	0	0	0	0	0	0	0	0	0
865	Enoyl-[acyl-carrier-protein] reductase, mitochondrial OS=Drosophila melanogaster OX=7227 GN=CG16935 PE=3 SV=2	sp|Q9V6U9|MECR_DROME (+1)		39 kDa		0.67	[]	0	0.9396	0	0	0.9396	0	3.9518	0	0	3.9518	0	2.462	0	0	2.462	0	0	0	0	0	1.3474	0	3.2711	0	4.6185
866	EF-hand domain-containing protein D2 homolog OS=Drosophila melanogaster OX=7227 GN=Swip-1 PE=2 SV=1	sp|Q9VJ26|EFHD2_DROME (+1)		25 kDa	TRUE	0.02	[]	0	0	0	0	0	0	0	0	0	0	0.88046	0	0.90428	3.2481	5.03284	0.71344	2.8561	1.748	0.82623	6.14377	0	0	0	0	0
867	Isoform A of Probable isocitrate dehydrogenase [NAD] subunit alpha, mitochondrial OS=Drosophila melanogaster OX=7227 GN=l(1)G0156	sp|Q9VWH4-2|IDH3A_DROME		39 kDa	TRUE	0.23	[]	0	0	0	0	0	0	0	0	0	0	0	0	0	0	0	4.2806	0	0.87398	0	5.15458	0	0	0	0	0
868	GH17623p OS=Drosophila melanogaster OX=7227 GN=CG3364 PE=2 SV=1	tr|Q7K332|Q7K332_DROME		28 kDa	TRUE	< 0.00010	CTRL low, MNM low, MST27D low, SNM high, UNO low	0	0	0	0	0	0	0	0	0	0	0	0	0	0	0	2.1403	1.4281	1.748	1.6525	6.9689	0	0	0	0	0
869	26-29kD-proteinase OS=Drosophila melanogaster OX=7227 GN=26-29-p PE=1 SV=1	tr|Q9V3U6|Q9V3U6_DROME		62 kDa	TRUE	< 0.00010	CTRL low, MNM low, MST27D low, SNM high, UNO low	0	0	0	0	0	0	0	0	0	0	0	0	0	0	0	1.4269	2.8561	2.6219	2.4787	9.3836	0	0	0	1.1716	1.1716
870	Uncharacterized protein OS=Drosophila melanogaster OX=7227 GN=Dmel\CG32176 PE=4 SV=2	tr|Q9VVG9|Q9VVG9_DROME		65 kDa		0.4	[]	1.1108	0	1.1109	1.3966	3.6183	0	0	0	0	0	0	0.82065	0.90428	3.2481	4.97303	0	2.1421	0	0	2.1421	0	0	1.6355	0	1.6355
871	Microfibrillar-associated protein 1 OS=Drosophila melanogaster OX=7227 GN=Mfap1 PE=1 SV=1	sp|Q9W062|MFAP1_DROME		56 kDa		0.58	[]	0	0	0	0	0	0.98799	0	0	0	0.98799	0	0.82065	0	0.81203	1.63268	0.71344	2.1421	0	0	2.85554	0	0	0	1.1716	1.1716
872	Protein SEC13 homolog OS=Drosophila melanogaster OX=7227 GN=Sec13 PE=1 SV=1	sp|Q9V3J4|SEC13_DROME		40 kDa		0.022	[]	1.1108	0.9396	1.1109	0	3.1613	0	0	0	0	0	0.88046	0	0.90428	0	1.78474	1.4269	2.1421	0.87398	1.6525	6.09548	1.3474	0	1.6355	0	2.9829
873	TATA-box-binding protein OS=Drosophila melanogaster OX=7227 GN=Tbp PE=1 SV=1	sp|P20227|TBP_DROME		38 kDa	TRUE	< 0.00010	CTRL low, MNM low, MST27D low, SNM high, UNO low	0	0	0	0	0	0	0	0	0	0	0	0.82065	0.90428	0.81203	2.53696	1.4269	1.4281	1.748	1.6525	6.2555	0	0	0	0	0
874	Mediator of RNA polymerase II transcription subunit 25 OS=Drosophila melanogaster OX=7227 GN=MED25 PE=2 SV=1	sp|Q9VDR1|MED25_DROME		97 kDa		0.24	[]	0	0.9396	2.2219	0	3.1615	0	0	0	0	0	0	0	0	0	0	0.71344	0.71403	0	0.82623	2.2537	1.3474	0	0	1.1716	2.519
875	GEO05407p1 OS=Drosophila melanogaster OX=7227 GN=Tapdelta PE=1 SV=1	tr|Q7KLX3|Q7KLX3_DROME		18 kDa		0.0016	CTRL low, MNM low, MST27D low, SNM high, UNO high	1.1108	0.9396	0	0	2.0504	0	0	0	0	0	0	0	0	0	0	1.4269	1.4281	0.87398	1.6525	5.38148	1.3474	0	1.6355	1.1716	4.1545
876	Isoform B of Poly(A) RNA polymerase gld-2 homolog A OS=Drosophila melanogaster OX=7227 GN=Gld2	sp|Q9VD44-2|GLD2A_DROME		96 kDa		0.0022	CTRL low, MNM low, MST27D high, SNM high, UNO low	1.1108	0.9396	1.1109	1.3966	4.5579	0	0.98795	0	0	0.98795	0	0	0	0	0	0	1.4281	1.748	0.82623	4.00233	0	0	0	0	0
877	Brahma associated protein 111kD OS=Drosophila melanogaster OX=7227 GN=Bap111 PE=1 SV=1	tr|Q9W384|Q9W384_DROME		79 kDa		0.14	[]	1.1108	0	0	0	1.1108	0	0	0	0	0	0	0	1.8086	1.6241	3.4327	0.71344	1.4281	0.87398	0	3.01552	0	0	0	0	0
878	Protein mitoshell OS=Drosophila melanogaster OX=7227 GN=mtsh PE=4 SV=2	sp|Q9VLP4|MTSH_DROME (+1)		74 kDa		0.16	[]	0	0	0	0	0	0	0	0	0	0	0.88046	0	1.8086	0	2.68906	0.71344	0	0	0	0.71344	0	0	0	0	0
879	Probable 28S ribosomal protein S26, mitochondrial OS=Drosophila melanogaster OX=7227 GN=mRpS26 PE=2 SV=1	sp|Q9VVN2|RT26_DROME		26 kDa		0.39	[]	0	0	0	0	0	0	0	2.248	0	2.248	0	0	0	0	0	1.4269	0	0.87398	0	2.30088	0	0	0	0	0
880	RE34924p OS=Drosophila melanogaster OX=7227 GN=Rpb5 PE=1 SV=1	tr|Q7JZF5|Q7JZF5_DROME		24 kDa		0.25	[]	1.1108	0	0	0	1.1108	0	0	0	0	0	0	0	0	0	0	0	0	0	0.82623	0.82623	0	2.9029	0	1.1716	4.0745
881	Cluster of ADD domain-containing protein 1, isoform A OS=Drosophila melanogaster OX=7227 GN=ADD1 PE=1 SV=1 (tr|A1Z8R2|A1Z8R2_DROME)	tr|A1Z8R2|A1Z8R2_DROME [2]		131 kDa	TRUE	0.49	[]	0	0	0	0	0	0	0	0	0	0	0	0	0	0	0	0	0.71403	0	0	0.71403	0	0	0	3.5149	3.5149
882	Elongation factor Tu OS=Drosophila melanogaster OX=7227 GN=mEFTu1 PE=1 SV=1	tr|A1Z9E3|A1Z9E3_DROME		54 kDa		0.48	[]	1.1108	0	1.1109	0	2.2217	0	0	0	0	0	0	0	0	0	0	0	0	0	0	0	0	0	4.9066	0	4.9066
883	Glutathione S transferase T1 OS=Drosophila melanogaster OX=7227 GN=GstT1 PE=1 SV=1	tr|Q7K0B6|Q7K0B6_DROME		27 kDa		0.84	[]	1.1108	0.9396	1.1109	0	3.1613	0	2.9639	0	0	2.9639	0	2.462	0	0	2.462	0	0	0	0	0	0	0	3.2711	0	3.2711
884	Cytochrome c1, isoform A OS=Drosophila melanogaster OX=7227 GN=Cyt-c1 PE=1 SV=1	tr|Q9VRL0|Q9VRL0_DROME		34 kDa		0.051	[]	0	0	1.1109	0	1.1109	0	0.98795	0	0	0.98795	0	0	0	0	0	2.1403	2.1421	1.748	0	6.0304	1.3474	0	1.6355	0	2.9829
885	Eukaryotic translation initiation factor 3 subunit E OS=Drosophila melanogaster OX=7227 GN=eIF3e PE=1 SV=1	sp|O77410|EIF3E_DROME		51 kDa		0.56	[]	0	0	0	0	0	0	1.9759	0	0	1.9759	0	0	0	0	0	0	0	0	0	0	0	0	0	1.1716	1.1716
886	Prohibitin 2, isoform E OS=Drosophila melanogaster OX=7227 GN=Phb2 PE=1 SV=1	tr|A8DYI6|A8DYI6_DROME		37 kDa		0.049	[]	0	0	0	0	0	0	2.9639	0	0	2.9639	0	0	0	0	0	2.1403	2.1421	0.87398	1.6525	6.80888	0	0	1.6355	0	1.6355
887	LD21442p OS=Drosophila melanogaster OX=7227 GN=scaf6 PE=1 SV=1	tr|Q59E33|Q59E33_DROME		108 kDa		0.2	[]	0	0	0	0	0	0	0	0	0	0	0.88046	0.82065	0	0	1.70111	0.71344	2.1421	0	0	2.85554	0	0	0	0	0
888	Connector of kinase to AP-1, isoform F OS=Drosophila melanogaster OX=7227 GN=Cka PE=1 SV=1	tr|M9NEC0|M9NEC0_DROME		80 kDa		0.00014	CTRL low, MNM low, MST27D low, SNM high, UNO low	0	0	1.1109	0	1.1109	0	0	0	0	0	0	0	0	0	0	1.4269	1.4281	0.87398	2.4787	6.20768	0	0	0	0	0
889	AT28382p OS=Drosophila melanogaster OX=7227 GN=Dmel\CG16854 PE=2 SV=1	tr|Q9VKK3|Q9VKK3_DROME		79 kDa	TRUE	< 0.00010	CTRL low, MNM low, MST27D low, SNM high, UNO low	0	0	0	0	0	0	0	0	0	0	0	0	0	0	0	1.4269	0.71403	2.6219	1.6525	6.41533	0	0	0	0	0
890	LD38919p OS=Drosophila melanogaster OX=7227 GN=Ubqn PE=1 SV=1	tr|Q9VWD9|Q9VWD9_DROME		59 kDa		0.27	[]	0	1.8792	1.1109	0	2.9901	0	0	0	0	0	0	0	0	0	0	1.4269	1.4281	0	0	2.855	0	0	0	1.1716	1.1716
891	Transcription initiation factor IIA subunit 1 OS=Drosophila melanogaster OX=7227 GN=TfIIA-L PE=1 SV=2	sp|P52654|TF2AA_DROME		39 kDa		0.26	[]	1.1108	1.8792	0	1.3966	4.3866	0	0	0	0	0	0	1.6413	1.8086	0	3.4499	0.71344	1.4281	0	0	2.14154	1.3474	0	0	0	1.3474
892	Uncharacterized protein OS=Drosophila melanogaster OX=7227 GN=bs33f06.y1 PE=4 SV=1	tr|A1Z9T6|A1Z9T6_DROME		37 kDa		0.0067	CTRL high, MNM low, MST27D low, SNM low, UNO low	0	0	0	0	0	0.98799	0.98795	2.248	2.6284	6.85234	0	0.82065	0.90428	0.81203	2.53696	0	0.71403	0.87398	0.82623	2.41424	1.3474	0	0	0	1.3474
893	U1 small nuclear ribonucleoprotein A OS=Drosophila melanogaster OX=7227 GN=snf PE=1 SV=1	sp|P43332|SNRPA_DROME		25 kDa		0.42	[]	0	0	2.2219	0	2.2219	0	0	0	2.6284	2.6284	0	0.82065	0	0	0.82065	0	0.71403	0	0	0.71403	1.3474	0	1.6355	2.3432	5.3261
894	Tubulin gamma-1 chain OS=Drosophila melanogaster OX=7227 GN=gammaTub23C PE=1 SV=2	sp|P23257|TBG1_DROME		53 kDa		0.077	[]	0	0	0	0	0	0	0	0	0	0	0	0	0	0	0	1.2438	0.71403	0	0	1.95783	0	0	0	0	0
895	Cluster of Calcium-transporting ATPase OS=Drosophila melanogaster OX=7227 GN=PMCA PE=1 SV=3 (tr|Q59DP9|Q59DP9_DROME)	tr|Q59DP9|Q59DP9_DROME [4]		139 kDa	TRUE	< 0.00010	CTRL low, MNM low, MST27D low, SNM high, UNO low	0	0	0	0	0	0	0	0	0	0	0	0	0	0	0	2.1403	1.4281	1.748	3.3049	8.6213	0	0	0	0	0
896	Vitellogenin-3 OS=Drosophila melanogaster OX=7227 GN=Yp3 PE=1 SV=1	sp|P06607|VIT3_DROME (+1)		46 kDa		0.49	[]	0	0	0	0	0	0	7.9036	0	0	7.9036	0	0	0	0	0	0	0	0	0	0	0	0	1.6355	0	1.6355
897	Isoform Neural of Armadillo segment polarity protein OS=Drosophila melanogaster OX=7227 GN=arm	sp|P18824-2|ARM_DROME (+2)		79 kDa		0.0058	CTRL low, MNM low, MST27D low, SNM high, UNO low	0	0.9396	0	0	0.9396	0	0	0	0	0	0	0	0	0	0	0.71344	0.71403	0.87398	2.4787	4.78015	0	0	0	0	0
898	Mitochondrial import inner membrane translocase subunit TIM50-C OS=Drosophila melanogaster OX=7227 GN=ttm50 PE=2 SV=2	sp|Q9W4V8|TI50C_DROME (+1)		50 kDa		0.0013	CTRL low, MNM low, MST27D low, SNM high, UNO low	0	0	0	0	0	0	0	0	0	0	0	0	0	0	0	0	2.8561	1.748	2.4787	7.0828	0	0	0	0	0
899	Dolichyl-diphosphooligosaccharide--protein glycosyltransferase subunit 2 OS=Drosophila melanogaster OX=7227 GN=OstDelta PE=1 SV=1	tr|A0A0B4LFR4|A0A0B4LFR4_DROME (+1)		69 kDa		< 0.00010	CTRL low, MNM low, MST27D low, SNM high, UNO low	0	0	0	0	0	0	0	0	0	0	0	0	0	0	0	2.1403	1.4281	1.748	0.82623	6.14263	0	0	0	0	0
900	Malectin domain-containing protein OS=Drosophila melanogaster OX=7227 GN=Dmel\CG9257 PE=1 SV=1	tr|Q9VIG0|Q9VIG0_DROME		39 kDa		0.041	[]	0	0	0	0	0	0	0	0	0	0	0	2.462	0	0	2.462	1.4269	1.4281	0.87398	0.82623	4.55521	0	0	0	0	0
901	AT14148p OS=Drosophila melanogaster OX=7227 GN=Sccpdh1 PE=1 SV=1	tr|Q9VN86|Q9VN86_DROME		47 kDa		0.73	[]	0	0	0	0	0	0	2.9639	0	0	2.9639	0	0.82065	0	0	0.82065	0.71344	0	0	0	0.71344	0	0	1.6355	0	1.6355
902	Precursor RNA processing 3, isoform A OS=Drosophila melanogaster OX=7227 GN=Prp3 PE=1 SV=1	tr|Q9VW52|Q9VW52_DROME		67 kDa	TRUE	0.0023	CTRL low, MNM low, MST27D low, SNM high, UNO low	0	0	0	0	0	0	0	0	0	0	0	0	0.90428	1.6241	2.52838	1.4269	2.1421	0.87398	0.82623	5.26921	0	0	0	0	0
903	GEO11543p1 OS=Drosophila melanogaster OX=7227 GN=Dmel\CG32971 PE=2 SV=1	tr|Q86BK9|Q86BK9_DROME		17 kDa		0.11	[]	2.2216	0	1.1109	1.3966	4.7291	0	0	0	0	0	0	0.82065	0	0.81203	1.63268	0	0	0	0	0	0	0	3.2711	2.3432	5.6143
904	Protein l(2)37Cc OS=Drosophila melanogaster OX=7227 GN=l(2)37Cc PE=2 SV=2	sp|P24156|L2CC_DROME (+1)		30 kDa		0.73	[]	0	0	0	0	0	0	1.9759	0	0	1.9759	0	0	0	0	0	1.4269	0	0	0	1.4269	0	0	1.6355	0	1.6355
905	Bifunctional glutamate/proline--tRNA ligase OS=Drosophila melanogaster OX=7227 GN=GluProRS PE=1 SV=2	sp|P28668|SYEP_DROME		189 kDa		0.55	[]	0	0	2.2219	0	2.2219	0	0	0	0	0	0	0	0	0	0	0	0	0	0	0	0	0	0	1.1716	1.1716
906	Uncharacterized protein, isoform C OS=Drosophila melanogaster OX=7227 GN=Dmel\CG6479 PE=1 SV=1	tr|M9PFY2|M9PFY2_DROME		61 kDa		0.18	[]	0	0	0	0	0	0	0	0	0	0	0.88046	0	0	0	0.88046	0.71344	1.4281	0	0.82623	2.96777	0	1.4515	0	0	1.4515
907	Cluster of Stathmin, isoform D OS=Drosophila melanogaster OX=7227 GN=stai PE=1 SV=1 (tr|M9NEA1|M9NEA1_DROME)	tr|M9NEA1|M9NEA1_DROME [2]		44 kDa	TRUE	0.0032	CTRL low, MNM low, MST27D low, SNM high, UNO low	0	0	0	0	0	0	0	0	0	0	0	0	0	0	0	0.71344	1.4281	0	0.82623	2.96777	0	0	0	0	0
908	Stathmin, isoform D OS=Drosophila melanogaster OX=7227 GN=stai PE=1 SV=1	tr|M9NEA1|M9NEA1_DROME		44 kDa	TRUE	0.0032	CTRL low, MNM low, MST27D low, SNM high, UNO low	0	0	0	0	0	0	0	0	0	0	0	0	0	0	0	0.37124	0.7431	0	0.42994	1.54428	0	0	0	0	0
909	Stathmin, isoform B OS=Drosophila melanogaster OX=7227 GN=stai PE=1 SV=1	tr|Q8IPK0|Q8IPK0_DROME		35 kDa	TRUE	0.091	[]	0	0	0	0	0	0	0	0	0	0	0	0	0	0	0	0.34219	0.68495	0	0	1.02714	0	0	0	0	0
910	Vitellogenin-2 OS=Drosophila melanogaster OX=7227 GN=Yp2 PE=1 SV=2	sp|P02844|VIT2_DROME (+1)		50 kDa	TRUE	0.45	[]	0	0	0	0	0	0	13.831	0	0	13.831	0	0	0	0.81203	0.81203	0	0	0	0	0	0	0	0	0	0
911	Exportin-1 OS=Drosophila melanogaster OX=7227 GN=emb PE=1 SV=1	sp|Q9TVM2|XPO1_DROME (+1)		123 kDa		0.32	[]	0	0	1.1109	0	1.1109	0	0	0	0	0	0	0	0	0	0	4.2806	0.71403	0	0	4.99463	0	0	0	0	0
912	Protein disulfide-isomerase A6 homolog OS=Drosophila melanogaster OX=7227 GN=CaBP1 PE=1 SV=1	sp|Q9V438|PDIA6_DROME		47 kDa		0.34	[]	0	0	3.3328	0	3.3328	0	0	0	0	0	0.88046	0	0	0	0.88046	0	1.4281	0	0	1.4281	0	0	6.5421	2.3432	8.8853
913	Isoform 2 of Tripeptidyl-peptidase 2 OS=Drosophila melanogaster OX=7227 GN=TppII	sp|Q9V6K1-2|TPP2_DROME (+2)		149 kDa	TRUE	0.46	[]	0	0	0	0	0	0	0	0	0	0	0	0	0	0	0	0	0.71403	0	0	0.71403	0	0	8.1776	0	8.1776
914	GH01724p OS=Drosophila melanogaster OX=7227 GN=p47 PE=1 SV=1	tr|Q7K3Z3|Q7K3Z3_DROME		43 kDa		0.46	[]	1.1108	0.9396	3.3328	0	5.3832	0	0.98795	0	0	0.98795	0	0	0	0	0	0	0	0	0	0	0	0	6.5421	0	6.5421
915	LD40224p OS=Drosophila melanogaster OX=7227 GN=Grx4 PE=1 SV=1	tr|Q9VJZ6|Q9VJZ6_DROME		24 kDa		0.34	[]	1.1108	0	5.5547	0	6.6655	0	0	0	0	0	0	0	0	0	0	0	0	0	0	0	0	0	4.9066	1.1716	6.0782
916	Mediator of RNA polymerase II transcription subunit 16 OS=Drosophila melanogaster OX=7227 GN=MED16 PE=1 SV=2	sp|Q9W278|MED16_DROME		90 kDa	TRUE	0.68	[]	0	0.9396	0	0	0.9396	0	0	0	0	0	0	0	0	0	0	2.1403	0	0	0	2.1403	0	0	0	1.1716	1.1716
917	LP07794p OS=Drosophila melanogaster OX=7227 GN=Dmel\CG9014 PE=2 SV=1	tr|Q9VJW5|Q9VJW5_DROME		37 kDa		0.13	[]	1.1108	0	0	0	1.1108	0.98799	0.98795	0	0	1.97594	0.88046	0.82065	0.90428	0	2.60539	2.1403	0.71403	1.748	0	4.60233	0	0	0	0	0
918	Kumgang OS=Drosophila melanogaster OX=7227 GN=kmg PE=2 SV=1	tr|Q9VK36|Q9VK36_DROME		84 kDa		0.11	[]	0	0	0	0	0	0	0.98795	0	0	0.98795	0.88046	0.82065	0.90428	0	2.60539	2.8537	1.4281	0.87398	0	5.15578	0	0	0	1.1716	1.1716
919	LD44914p OS=Drosophila melanogaster OX=7227 GN=Dmel\CG1635 PE=1 SV=1	tr|Q95TK5|Q95TK5_DROME		51 kDa		0.071	[]	0	0	0	0	0	0	0	0	0	0	0.88046	0	0	1.6241	2.50456	2.1403	0.71403	0	0.82623	3.68056	0	0	0	0	0
920	Stellate protein CG33236/CG33240/CG33244/CG33245 OS=Drosophila melanogaster OX=7227 GN=Ste:CG33236 PE=1 SV=2	sp|Q7KV12|STEL1_DROME (+1)		20 kDa	TRUE	< 0.00010	CTRL low, MNM high, MST27D low, SNM high, UNO low	0	0	0	0	0	0	0	0	0	0	1.7609	1.6413	1.8086	1.6241	6.8349	0.71344	1.4281	1.748	1.6525	5.54204	0	0	0	0	0
921	DNA-directed RNA polymerases I, II, and III subunit RPABC3 OS=Drosophila melanogaster OX=7227 GN=Rpb8 PE=1 SV=1	tr|Q9VNZ3|Q9VNZ3_DROME		17 kDa		0.013	CTRL high, MNM low, MST27D low, SNM high, UNO low	0	0	0	0	0	0	0.98795	2.248	2.6284	5.86435	0	0	0.90428	1.6241	2.52838	1.4269	1.4281	0.87398	1.6525	5.38148	0	0	0	0	0
922	RE45833p OS=Drosophila melanogaster OX=7227 GN=Dmel\CG5676 PE=2 SV=1	tr|Q9VL16|Q9VL16_DROME		17 kDa		0.018	[]	0	0	0	0	0	0	0.98795	0	0	0.98795	0	0	0	0	0	1.4269	0.71403	1.748	0	3.88893	0	0	0	0	0
923	P02663 SWISS-PROT:P02663 Alpha-S2-casein [Contains: Casocidin-1 - Bos taurus (Bovine).	zz|Y-FGCZCont00376|		24 kDa		0.11	[]	0	0.9396	2.2219	0	3.1615	0	0	0	0	0	0	0	0	0	0	0	0	0	0	0	0	0	0	0	0
924	Mesencephalic astrocyte-derived neurotrophic factor homolog OS=Drosophila melanogaster OX=7227 GN=Manf PE=2 SV=2	sp|Q9XZ63|ARMET_DROME		20 kDa		0.27	[]	0	0	1.1109	0	1.1109	0.98799	0.98795	0	1.3142	3.29014	0	0	0	0.81203	0.81203	1.4269	0.71403	0.87398	0.82623	3.84114	1.3474	1.4515	0	0	2.7989
925	Cluster of Isoform A of Protein lingerer OS=Drosophila melanogaster OX=7227 GN=lig (sp|Q86S05-2|LIG_DROME)	sp|Q86S05-2|LIG_DROME [6]		136 kDa	TRUE	0.51	[]	0	0	0	0	0	0	0	0	0	0	0	0.82065	0	0	0.82065	1.4269	2.1421	0	0	3.569	0	0	4.9066	0	4.9066
926	Cluster of Zinc finger protein on ecdysone puffs OS=Drosophila melanogaster OX=7227 GN=Pep PE=1 SV=1 (sp|P41073|PEP_DROME)	sp|P41073|PEP_DROME [2]		78 kDa	TRUE	0.17	[]	0	0	0	0	0	0	0	0	0	0	0	0.82065	0	0	0.82065	0	1.4281	0	0.82623	2.25433	0	0	0	0	0
927	Brain tumor protein OS=Drosophila melanogaster OX=7227 GN=brat PE=1 SV=2	sp|Q8MQJ9|BRAT_DROME (+1)		110 kDa		0.11	[]	0	0	0	0	0	0	0	0	0	0	0	0	0.90428	0	0.90428	5.7075	1.4281	0.87398	0	8.00958	0	0	0	0	0
928	Protein lava lamp OS=Drosophila melanogaster OX=7227 GN=lva PE=1 SV=2	sp|Q8MSS1|LVA_DROME (+1)		316 kDa		0.056	[]	0	0	0	0	0	0	0	0	0	0	0	0	0	0	0	2.1403	0	1.748	0	3.8883	0	0	0	0	0
929	Brahma-associated protein of 60 kDa OS=Drosophila melanogaster OX=7227 GN=Bap60 PE=1 SV=1	sp|Q9VYG2|BAP60_DROME		58 kDa		0.68	[]	0	0	0	0	0	0	1.9759	0	0	1.9759	0	0.82065	0	0	0.82065	0	2.1421	0	0	2.1421	0	0	0	0	0
930	LD02709p OS=Drosophila melanogaster OX=7227 GN=Map60 PE=1 SV=1	tr|Q7K180|Q7K180_DROME		48 kDa		0.11	[]	0	0	0	0	0	0	0	0	0	0	0	1.6413	0	1.6241	3.2654	1.4269	1.4281	0	0	2.855	0	0	0	0	0
931	GH11935p OS=Drosophila melanogaster OX=7227 GN=Ostgamma PE=1 SV=1	tr|Q8SY53|Q8SY53_DROME		37 kDa		0.013	CTRL low, MNM low, MST27D low, SNM high, UNO low	0	0	0	0	0	0	1.9759	0	0	1.9759	0	0.82065	0	0	0.82065	2.1403	2.1421	0.87398	0.82623	5.98261	0	0	0	0	0
932	FI08016p OS=Drosophila melanogaster OX=7227 GN=gi19527787 PE=2 SV=1	tr|Q9V9P7|Q9V9P7_DROME		71 kDa		< 0.00010	CTRL low, MNM low, MST27D low, SNM high, UNO low	0	0	0	0	0	0	0	0	0	0	0	0	0	0	0	0.71344	1.4281	2.6219	1.6525	6.41594	0	0	0	0	0
933	26S proteasome non-ATPase regulatory subunit 9 OS=Drosophila melanogaster OX=7227 GN=CG9588 PE=1 SV=1	sp|Q9VFS8|PSMD9_DROME		24 kDa		0.095	[]	0	0.9396	1.1109	0	2.0505	0	0	0	0	0	0	0	0	0	0	2.1403	1.4281	0.87398	0	4.44238	1.3474	0	1.6355	0	2.9829
934	Casein kinase I isoform alpha OS=Drosophila melanogaster OX=7227 GN=CkIalpha PE=1 SV=1	sp|P54367|KC1A_DROME (+1)		40 kDa		0.00029	CTRL low, MNM low, MST27D low, SNM high, UNO low	0	0	0	0	0	0	0.98795	0	0	0.98795	0	0	0	0	0	2.1403	1.4281	0.87398	0.82623	5.26861	0	0	0	0	0
935	FI02878p OS=Drosophila melanogaster OX=7227 GN=Su(P) PE=1 SV=1	tr|Q9V420|Q9V420_DROME		47 kDa		< 0.00010	CTRL low, MNM low, MST27D low, SNM high, UNO low	0	0	0	0	0	0	0	0	0	0	0	0	0	0	0	1.4269	0.71403	0.87398	1.6525	4.66741	0	0	0	0	0
936	Transcription elongation factor S-II OS=Drosophila melanogaster OX=7227 GN=TfIIS PE=2 SV=1	sp|P20232|TFS2_DROME (+1)		34 kDa		0.18	[]	0	0	0	0	0	0	0	0	0	0	0	0	0	0	0	0	0	0	0	0	1.3474	0	4.9066	0	6.254
937	Anamorsin homolog OS=Drosophila melanogaster OX=7227 GN=CIAPIN1 PE=2 SV=1	sp|Q9V3Y2|DRE2_DROME		27 kDa		0.14	[]	2.2216	0	4.4438	0	6.6654	0	0	0	0	0	0	0	0	0	0	0	0	0	0	0	1.3474	0	1.6355	0	2.9829
938	Cluster of Eukaryotic translation initiation factor 2 subunit 3 OS=Drosophila melanogaster OX=7227 GN=eIF2gamma PE=2 SV=1 (sp|Q24208|IF2G_DROME)	sp|Q24208|IF2G_DROME [3]		51 kDa	TRUE	0.56	[]	1.1108	0	0	0	1.1108	0	3.9518	0	0	3.9518	0	0	0	0	0	0	0.71403	0	0	0.71403	0	0	0	0	0
939	Dihydroorotate dehydrogenase (quinone), mitochondrial OS=Drosophila melanogaster OX=7227 GN=Dhod PE=2 SV=2	sp|P32748|PYRD_DROME		44 kDa		< 0.00010	CTRL low, MNM low, MST27D low, SNM high, UNO low	0	0	0	0	0	0	0	0	0	0	0	0	0	0	0	1.4269	2.8561	1.748	0.82623	6.85723	0	0	0	0	0
940	Fas-associated factor 2, isoform A OS=Drosophila melanogaster OX=7227 GN=Faf2 PE=1 SV=1	tr|Q9VJ58|Q9VJ58_DROME		53 kDa		0.00061	CTRL low, MNM low, MST27D low, SNM high, UNO low	0	0	0	0	0	0	0.98795	0	0	0.98795	0	0	0	0	0	1.4269	0.71403	3.4959	2.4787	8.11553	0	0	0	0	0
941	zz|FGCZCont0031_P02788|TRFL_HUMAN blastpHomologue_0.0	zz|Y-FGCZCont00032|		78 kDa		0.4	[]	0	2.8188	0	0	2.8188	0	0	0	0	0	0	0.82065	0	4.0601	4.88075	0	0	0	0	0	0	0	0	0	0
942	Serine/threonine-protein kinase Tor OS=Drosophila melanogaster OX=7227 GN=Tor PE=1 SV=1	sp|Q9VK45|TOR_DROME (+1)		281 kDa		0.00018	CTRL low, MNM low, MST27D low, SNM high, UNO low	0	0	0	0	0	0	0	0	0	0	0	0	0	0	0	2.1403	0.71403	0.87398	0.82623	4.55454	0	0	0	0	0
943	LD25271p OS=Drosophila melanogaster OX=7227 GN=Dmel\CG6617 PE=1 SV=1	tr|Q9VWS1|Q9VWS1_DROME		26 kDa		0.0051	CTRL low, MNM low, MST27D low, SNM high, UNO low	1.1108	0	0	0	1.1108	0	0	0	0	0	0	0	0	0	0	2.1403	1.4281	0.87398	0.82623	5.26861	0	0	0	1.1716	1.1716
944	MIP06482p OS=Drosophila melanogaster OX=7227 GN=CG18815-RA PE=1 SV=1	tr|C0PDF4|C0PDF4_DROME (+2)		24 kDa		0.39	[]	1.1108	0.9396	1.1109	0	3.1613	0	0	0	0	0	0	0	0	0	0	0	0.71403	0	0	0.71403	0	0	3.2711	0	3.2711
945	Mediator of RNA polymerase II transcription subunit 29 OS=Drosophila melanogaster OX=7227 GN=ix PE=1 SV=1	sp|Q7KBL8|MED29_DROME		21 kDa		0.065	[]	0	0.9396	0	0	0.9396	0	0	0	0	0	0	0.82065	0	0	0.82065	1.4269	0	0.87398	0.82623	3.12711	0	0	0	0	0
946	RH64960p OS=Drosophila melanogaster OX=7227 GN=Dmel\CG12818 PE=2 SV=1	tr|Q9VH00|Q9VH00_DROME		33 kDa	TRUE	< 0.00010	CTRL low, MNM low, MST27D high, SNM low, UNO high	2.2216	1.8792	1.1109	1.3966	6.6083	0	0	0	0	0	0	0	0	0	0	0	0	0	0	0	1.3474	1.4515	1.6355	2.3432	6.7776
947	Lethal (2) 09851, isoform A OS=Drosophila melanogaster OX=7227 GN=l(2)09851 PE=1 SV=1	tr|Q8SYL1|Q8SYL1_DROME		51 kDa		0.046	[]	2.2216	1.8792	1.1109	0	5.2117	0	0.98795	0	0	0.98795	0	0	0	0	0	0.71344	0	0	0	0.71344	0	0	0	1.1716	1.1716
948	Uncharacterized protein OS=Drosophila melanogaster OX=7227 GN=Dmel\CG43318 PE=4 SV=1	tr|A0A0B4K7B4|A0A0B4K7B4_DROME		20 kDa		0.013	CTRL low, MNM low, MST27D high, SNM low, UNO high	1.1108	0	2.2219	1.3966	4.7293	0	0	0	0	0	0	0	0	0	0	0.71344	0	0	0	0.71344	1.3474	0	1.6355	2.3432	5.3261
949	Cluster of Lethal (2) 01289, isoform F OS=Drosophila melanogaster OX=7227 GN=l(2)01289 PE=1 SV=1 (tr|E1JGY6|E1JGY6_DROME)	tr|E1JGY6|E1JGY6_DROME [4]		205 kDa	TRUE	0.13	[]	0	7.5168	0	2.7933	10.3101	0	0	0	0	0	0	0	0	0	0	0	0	0	0	0	0	0	0	0	0
950	Guanine nucleotide-binding protein-like 3 homolog OS=Drosophila melanogaster OX=7227 GN=Ns1 PE=1 SV=2	sp|Q8MT06|GNL3_DROME		66 kDa		0.00092	CTRL low, MNM low, MST27D high, SNM low, UNO high	3.3324	0.9396	2.2219	1.3966	7.8905	0	0	0	0	0	0	0	0	0	0	0	0	0	0	0	1.3474	1.4515	0	2.3432	5.1421
951	Achintya, isoform C OS=Drosophila melanogaster OX=7227 GN=achi PE=4 SV=1	tr|A1Z916|A1Z916_DROME		61 kDa		0.44	[]	0	0	0	0	0	0	0	0	0	0	0	0	0	0	0	0	0	0	0	0	0	0	0	3.5149	3.5149
952	Glycerol-3-phosphate acyltransferase 4, isoform D OS=Drosophila melanogaster OX=7227 GN=Gpat4 PE=1 SV=1	tr|A0A0B4LGJ9|A0A0B4LGJ9_DROME (+1)		61 kDa		0.00072	CTRL low, MNM low, MST27D low, SNM high, UNO low	0	0	0	0	0	0	0	0	0	0	0	0	0	0	0	1.4269	1.4281	0	1.6525	4.5075	0	0	0	0	0
953	Uncharacterized protein, isoform D OS=Drosophila melanogaster OX=7227 GN=Dmel\CG6084 PE=1 SV=1	tr|M9PI17|M9PI17_DROME		36 kDa		0.49	[]	0	0	1.1109	0	1.1109	0	0	0	0	0	0	0	0	0	0	0	0	0	0	0	0	0	4.9066	0	4.9066
954	FI17138p1 OS=Drosophila melanogaster OX=7227 GN=spag PE=1 SV=1	tr|Q9V3E9|Q9V3E9_DROME		60 kDa		0.52	[]	1.1108	0	0	0	1.1108	0	0	0	0	0	0	0	0	0	0	0	0	0	0	0	0	0	3.2711	0	3.2711
955	Ypsilon schachtel, isoform B OS=Drosophila melanogaster OX=7227 GN=yps PE=1 SV=1	tr|M9NFR5|M9NFR5_DROME		37 kDa		0.0076	CTRL low, MNM low, MST27D low, SNM high, UNO low	0	0	0	0	0	0	0.98795	0	1.3142	2.30215	0	0.82065	0	1.6241	2.44475	1.4269	1.4281	0.87398	1.6525	5.38148	0	0	0	0	0
956	LD10783p OS=Drosophila melanogaster OX=7227 GN=ScpX PE=1 SV=1	tr|Q9VJ43|Q9VJ43_DROME		59 kDa	TRUE	0.053	[]	2.2216	0	2.2219	0	4.4435	0	0	0	0	0	0	0	0	0	0	0	0	0	0	0	0	0	0	0	0
957	GM14349p OS=Drosophila melanogaster OX=7227 GN=anon-WO0153538.36 PE=1 SV=1	tr|Q9VAC1|Q9VAC1_DROME		52 kDa		0.21	[]	1.1108	0	2.2219	0	3.3327	0	0	0	0	0	0	0	0	0	0	0	0	0	0	0	0	0	3.2711	1.1716	4.4427
958	UPF0389 protein CG9231 OS=Drosophila melanogaster OX=7227 GN=CG9231 PE=1 SV=1	sp|Q9VW12|U389_DROME (+1)		14 kDa		0.2	[]	0	0	0	0	0	0	0.98795	0	0	0.98795	0	0	0	0	0	0	1.4281	0	0.82623	2.25433	0	0	0	0	0
959	FI16911p1 OS=Drosophila melanogaster OX=7227 GN=Dmel\CG10862 PE=2 SV=1	tr|Q9I7T6|Q9I7T6_DROME		39 kDa		0.041	[]	1.1108	0	1.1109	0	2.2217	0	0	0	0	0	0	0	0	0	0	0.71344	1.4281	0.87398	0.82623	3.84175	0	1.4515	0	1.1716	2.6231
960	SUMO-activating enzyme subunit OS=Drosophila melanogaster OX=7227 GN=Uba2 PE=1 SV=1	tr|Q7KUA4|Q7KUA4_DROME		78 kDa		0.66	[]	0	0	1.1109	0	1.1109	0	0	0	0	0	0.88046	0	0	0	0.88046	0.71344	0.71403	0.87398	0	2.30145	0	0	3.2711	0	3.2711
961	Troponin C, isoform 3 OS=Drosophila melanogaster OX=7227 GN=TpnC73F PE=2 SV=2	sp|P47949|TNNC3_DROME (+1)		18 kDa	TRUE	0.23	[]	0	7.1417	1.1109	1.453	9.7056	0	0	0	0	0	0	0	1.3747	0	1.3747	2.8825	0	0	0	2.8825	0	0	0	0	0
962	ATP synthase subunit b, mitochondrial OS=Drosophila melanogaster OX=7227 GN=ATPsynB PE=2 SV=2	sp|Q94516|AT5F1_DROME		27 kDa		0.56	[]	0	0	2.2219	0	2.2219	0	0.98795	0	0	0.98795	0	0	0	0	0	1.4269	0.71403	0	0	2.14093	0	0	0	0	0
963	Malate dehydrogenase OS=Drosophila melanogaster OX=7227 GN=Dmel\CG10748 PE=3 SV=1	tr|Q9VU28|Q9VU28_DROME		37 kDa		0.48	[]	1.1108	0	2.2219	0	3.3327	0	0	0	0	0	0	0	0	0	0	0	0	0	0	0	0	0	6.5421	0	6.5421
964	Protein phosphatase PP2A 55 kDa regulatory subunit OS=Drosophila melanogaster OX=7227 GN=tws PE=2 SV=1	sp|P36872|2ABA_DROME (+1)		57 kDa		< 0.00010	CTRL low, MNM low, MST27D low, SNM high, UNO low	0	0	0	0	0	0	0	0	0	0	0	0	0	0.81203	0.81203	1.4269	1.4281	0.87398	0.82623	4.55521	0	0	0	0	0
965	1-acyl-sn-glycerol-3-phosphate acyltransferase OS=Drosophila melanogaster OX=7227 GN=Agpat2 PE=2 SV=1	tr|Q7KTI0|Q7KTI0_DROME		31 kDa		0.12	[]	0	0	0	0	0	0	0	0	0	0	0	0	0	0	0	0	0.71403	1.748	0	2.46203	0	0	0	0	0
966	AT13706p OS=Drosophila melanogaster OX=7227 GN=Cyt-c1L PE=1 SV=1	tr|Q9VAM8|Q9VAM8_DROME		38 kDa		0.0028	CTRL low, MNM low, MST27D low, SNM high, UNO low	0	0	0	0	0	0	0	0	0	0	0	0	0	0	0	0	3.5701	2.6219	1.6525	7.8445	0	0	0	0	0
967	GH25379p OS=Drosophila melanogaster OX=7227 GN=Jafrac2 PE=1 SV=1	tr|Q9V3Q4|Q9V3Q4_DROME		27 kDa		0.00017	CTRL low, MNM low, MST27D high, SNM low, UNO low	2.2216	0.9396	2.2219	1.3966	6.7797	0	0	0	0	0	0	0	0	0	0	0	0	0	0	0	1.3474	0	0	1.1716	2.519
968	LD45152p OS=Drosophila melanogaster OX=7227 GN=Sf3b2 PE=1 SV=2	tr|Q9VQK7|Q9VQK7_DROME		85 kDa		0.14	[]	0	0	0	0	0	0	0	0	0	0	0	0.82065	0.90428	0.81203	2.53696	0.71344	1.4281	0	0.82623	2.96777	0	0	1.6355	0	1.6355
969	Salivary glue protein Sgs-5 OS=Drosophila melanogaster OX=7227 GN=Sgs5 PE=2 SV=1	sp|P07701|SGS5_DROME		19 kDa		0.015	[]	0	1.8792	0	1.3966	3.2758	0	0	0	0	0	0	0	0	0	0	0.71344	0.71403	0.87398	1.6525	3.95395	0	0	0	0	0
970	Transcriptional regulator ATRX homolog OS=Drosophila melanogaster OX=7227 GN=XNP PE=1 SV=2	sp|Q9GQN5|ATRX_DROME		148 kDa	TRUE	0.066	[]	0	0	0	0	0	0	0	0	1.3142	1.3142	0	0	0	0	0	1.4269	0.71403	0	0.82623	2.96716	0	0	0	0	0
971	SD19278p OS=Drosophila melanogaster OX=7227 GN=Tim23 PE=1 SV=1	tr|Q8MRW1|Q8MRW1_DROME		22 kDa		< 0.00010	CTRL low, MNM low, MST27D low, SNM high, UNO low	0	0	0	0	0	0	0	0	0	0	0	0	0	0	0	0.71344	2.1421	1.748	1.6525	6.25604	0	0	0	0	0
972	Isoform A of Ribonucleoprotein RB97D OS=Drosophila melanogaster OX=7227 GN=Rb97D	sp|Q02926-2|RB97D_DROME (+3)		51 kDa		0.21	[]	0	0	0	0	0	0	0	0	0	0	0	0.82065	0	0	0.82065	0	1.4281	0	0.82623	2.25433	0	1.4515	0	2.3432	3.7947
973	Eukaryotic translation initiation factor 3 subunit G-1 OS=Drosophila melanogaster OX=7227 GN=eIF3g1 PE=1 SV=1	sp|Q9W4X7|EI3G1_DROME		30 kDa		0.16	[]	1.1108	0	1.1109	0	2.2217	0	0	0	0	0	0	0	0	0	0	1.4269	0.71403	0.87398	0	3.01491	0	0	1.6355	1.1716	2.8071
974	Neural conserved at 73EF, isoform I OS=Drosophila melanogaster OX=7227 GN=Nc73EF PE=1 SV=1	tr|A8JNU6|A8JNU6_DROME (+1)		123 kDa	TRUE	0.4	[]	0	0.9396	2.2219	0	3.1615	0	0.98795	0	0	0.98795	0	0	0	0	0	0	0	0	0	0	0	0	1.6355	0	1.6355
975	Cysteine desulfurase, mitochondrial OS=Drosophila melanogaster OX=7227 GN=Nfs1 PE=1 SV=1	sp|Q9VKD3|NFS1_DROME		51 kDa		0.44	[]	0	0	0	0	0	0	0	0	0	0	0	0	0	0	0	1.4269	0	0	0	1.4269	0	0	0	0	0
976	Lamin Dm0 OS=Drosophila melanogaster OX=7227 GN=Lam PE=1 SV=4	sp|P08928|LAM0_DROME (+1)		71 kDa		0.076	[]	0	0	0	0	0	0	0	0	0	0	0	0	0	0	0	0	1.4281	0	0.82623	2.25433	0	0	0	0	0
977	Isoform C2 of 205 kDa microtubule-associated protein OS=Drosophila melanogaster OX=7227 GN=Map205	sp|P23226-2|MA205_DROME (+4)		118 kDa		0.44	[]	0	0	0	0	0	0	0	0	0	0	0	0	0	0	0	0	0	0	0	0	0	0	8.1776	0	8.1776
978	AT19154p OS=Drosophila melanogaster OX=7227 GN=Scox PE=1 SV=1	tr|Q9VMX4|Q9VMX4_DROME		28 kDa		0.0018	CTRL low, MNM low, MST27D low, SNM high, UNO low	0	0	0	0	0	0	0	0	0	0	0	0	0	0	0	0	1.4281	2.6219	2.4787	6.5287	0	0	0	0	0
979	Pyruvate dehydrogenase E1 component subunit alpha OS=Drosophila melanogaster OX=7227 GN=Pdha PE=1 SV=1	tr|Q7KVX1|Q7KVX1_DROME		49 kDa		0.4	[]	0	1.8792	0	0	1.8792	0	0	0	0	0	0	0	0	0	0	2.1403	0	0	0.82623	2.96653	0	0	3.2711	1.1716	4.4427
980	Polybromo OS=Drosophila melanogaster OX=7227 GN=polybromo PE=1 SV=1	tr|Q9VC36|Q9VC36_DROME		190 kDa		0.0017	CTRL low, MNM low, MST27D low, SNM high, UNO low	0	0	0	0	0	0	0	0	0	0	0	0	0	0	0	1.4269	1.4281	0	0.82623	3.68123	0	0	0	0	0
981	Putative rRNA methyltransferase OS=Drosophila melanogaster OX=7227 GN=dSpb1 PE=1 SV=1	tr|Q9VXK5|Q9VXK5_DROME		93 kDa	TRUE	0.15	[]	3.3324	0	1.1109	0	4.4433	0	0	0	0	0	0	0	0	0	0	0	0	0	0	0	0	0	0	0	0
982	Isocitrate dehydrogenase [NADP] OS=Drosophila melanogaster OX=7227 GN=Idh PE=1 SV=1	tr|Q7KUB1|Q7KUB1_DROME		53 kDa		0.2	[]	0	0	0	0	0	0	0	0	0	0	0	0	0	0	0	0	0	0	0	0	0	0	4.9066	1.1716	6.0782
983	Dynactin subunit 1 OS=Drosophila melanogaster OX=7227 GN=DCTN1-p150 PE=1 SV=2	sp|P13496|DCTN1_DROME		141 kDa		0.25	[]	0	0	0	0	0	0	0	1.124	0	1.124	0	0	0	0	0	1.4269	1.4281	0	0	2.855	1.3474	0	0	1.1716	2.519
984	Polyadenylate-binding protein 2 OS=Drosophila melanogaster OX=7227 GN=Pabp2 PE=1 SV=1	sp|Q7KNF2|PABP2_DROME (+1)		25 kDa		0.61	[]	0	0	0	0	0	0	0.98795	0	0	0.98795	0.88046	1.6413	0	0.81203	3.33379	0.71344	1.4281	0	0	2.14154	0	0	3.2711	0	3.2711
985	HDC07203 OS=Drosophila melanogaster OX=7227 GN=BP1058 PE=1 SV=1	tr|Q6IG52|Q6IG52_DROME		14 kDa		0.0041	CTRL low, MNM low, MST27D low, SNM high, UNO low	0	0.9396	0	0	0.9396	0	0	0	0	0	0	0	0	0	0	0.71344	1.4281	0.87398	1.6525	4.66802	0	0	0	1.1716	1.1716
986	Selenide, water dikinase OS=Drosophila melanogaster OX=7227 GN=SelD PE=2 SV=1	sp|O18373|SPS1_DROME		43 kDa		0.034	[]	2.2216	0	2.2219	0	4.4435	0	0	0	0	0	0	0	0	0	0	0	0	0	0	0	1.3474	0	1.6355	2.3432	5.3261
987	Eukaryotic translation initiation factor 3 subunit F-1 OS=Drosophila melanogaster OX=7227 GN=eIF3f1 PE=2 SV=1	sp|Q9VN50|EI3F1_DROME		31 kDa		0.19	[]	0	0	0	0	0	0	0.98795	0	0	0.98795	0	0	0	0	0	1.4269	0	0.87398	0	2.30088	0	0	0	0	0
988	LD35640p OS=Drosophila melanogaster OX=7227 GN=Psi PE=1 SV=1	tr|A1ZAK7|A1ZAK7_DROME (+1)		82 kDa		0.58	[]	0	0	0	0	0	0	0.98795	0	0	0.98795	0	0	0	0	0	0	0.71403	0	0	0.71403	0	0	3.2711	0	3.2711
989	Tudor, isoform B OS=Drosophila melanogaster OX=7227 GN=tud PE=4 SV=1	tr|A0A0B4LG05|A0A0B4LG05_DROME		285 kDa	TRUE	0.17	[]	0	0	0	0	0	0	0.98795	0	2.6284	3.61635	0	0	0	0	0	0	0.71403	0	0	0.71403	0	0	0	0	0
990	Protein krasavietz OS=Drosophila melanogaster OX=7227 GN=kra PE=1 SV=1	sp|Q9VNE2|PKRA_DROME		49 kDa		0.35	[]	1.1108	0	1.1109	0	2.2217	0	1.9759	0	0	1.9759	0	0	0	0	0	0	0	0	0	0	0	0	0	0	0
991	CLIP-associating protein OS=Drosophila melanogaster OX=7227 GN=chb PE=1 SV=1	sp|Q9NBD7|CLASP_DROME		166 kDa		0.23	[]	0	0	0	0	0	0	0	0	0	0	0	0	0	0	0	3.5672	0.71403	0	0	4.28123	0	0	0	0	0
992	Acidic leucine-rich nuclear phosphoprotein 32 family member A OS=Drosophila melanogaster OX=7227 GN=Anp32a PE=2 SV=1	sp|Q9V895|AN32A_DROME (+1)		29 kDa	TRUE	0.058	[]	1.1108	0.9396	3.3328	0	5.3832	0	0	0	0	0	0	0	0	0	0	0	0	0	0	0	0	0	0	1.1716	1.1716
993	Glutamate dehydrogenase OS=Drosophila melanogaster OX=7227 GN=bb8 PE=1 SV=2	tr|Q9VCN3|Q9VCN3_DROME		60 kDa		0.053	[]	0	0	0	0	0	0	0	0	0	0	0	0	0	0	0	2.1403	2.1421	0	0	4.2824	0	0	0	0	0
994	Guanine nucleotide-binding protein subunit beta-1 OS=Drosophila melanogaster OX=7227 GN=Gbeta13F PE=1 SV=1	sp|P26308|GBB1_DROME (+1)		37 kDa	TRUE	0.091	[]	0	0	0	0	0	0	0	0	0	0	0	0	0	0	0	1.4269	0.71403	0	0	2.14093	0	0	0	0	0
995	Cullin 4, isoform A OS=Drosophila melanogaster OX=7227 GN=Cul4 PE=1 SV=1	tr|Q5BI50|Q5BI50_DROME		94 kDa	TRUE	0.52	[]	0	0	0	0	0	0	0	0	0	0	0	0	0	0.81203	0.81203	0	0	0	0	0	0	0	0	2.3432	2.3432
996	Ribosome biogenesis protein WDR12 homolog OS=Drosophila melanogaster OX=7227 GN=Dmel\CG6724 PE=3 SV=1	tr|M9PB96|M9PB96_DROME		47 kDa	TRUE	0.6	[]	3.3324	0	0	0	3.3324	0	0	0	0	0	0	0	0	0	0	0	0	0.87398	0.82623	1.70021	0	0	0	1.1716	1.1716
997	Dynein light chain Tctex-type OS=Drosophila melanogaster OX=7227 GN=Dlc90F PE=1 SV=1	sp|Q94524|DYLT_DROME		12 kDa		0.13	[]	2.2216	0	1.1109	0	3.3325	0	0	0	0	0	0	0	0	0	0	0	2.1421	1.748	0.82623	4.71633	0	1.4515	0	0	1.4515
998	Uncharacterized protein OS=Drosophila melanogaster OX=7227 GN=Dmel\CG9684 PE=1 SV=2	tr|Q9VHR5|Q9VHR5_DROME		72 kDa		0.55	[]	1.1108	0	0	0	1.1108	0	0	0	0	0	0	0	0.90428	2.4361	3.34038	0	0	0	0.82623	0.82623	0	0	1.6355	0	1.6355
999	Ubiquitin-conjugating enzyme E2 N OS=Drosophila melanogaster OX=7227 GN=ben PE=1 SV=1	sp|P35128|UBE2N_DROME (+1)		17 kDa		0.15	[]	0	0	0	0	0	0	1.9759	0	0	1.9759	0	0	0	0	0	2.1403	0.71403	0	2.4787	5.33303	0	0	1.6355	0	1.6355
1000	LD24471p OS=Drosophila melanogaster OX=7227 GN=LD24471 PE=1 SV=1	tr|O77477|O77477_DROME		46 kDa		0.53	[]	0	0	0	0	0	0	1.9759	0	0	1.9759	0	0.82065	0.90428	0	1.72493	0.71344	0	0.87398	0	1.58742	0	0	0	0	0
1001	Cluster of Thioredoxin reductase 1, mitochondrial OS=Drosophila melanogaster OX=7227 GN=Trxr-1 PE=1 SV=2 (sp|P91938|TRXR1_DROME)	sp|P91938|TRXR1_DROME [2]		64 kDa	TRUE	0.17	[]	1.1108	0.9396	3.3328	0	5.3832	0	0.98795	0	0	0.98795	0	0	0	0	0	0	0.71403	0	0	0.71403	0	0	1.6355	0	1.6355
1002	Bifocal, isoform D OS=Drosophila melanogaster OX=7227 GN=bif PE=1 SV=1	tr|M9PGW8|M9PGW8_DROME (+1)		124 kDa	TRUE	0.066	[]	0	0	0	0	0	0	0	0	0	0	0	0	0	0	0	2.1403	1.4281	0	0	3.5684	0	0	0	0	0
1003	LP10161p OS=Drosophila melanogaster OX=7227 GN=Dmel\CG17068 PE=2 SV=1	tr|Q9VR80|Q9VR80_DROME		76 kDa		0.17	[]	0	0	0	0	0	0	0	0	0	0	0	0	0	0.81203	0.81203	1.4269	0	0	0.82623	2.25313	0	0	0	0	0
1004	Potential E3 ubiquitin-protein ligase ariadne-1 OS=Drosophila melanogaster OX=7227 GN=ari-1 PE=1 SV=2	sp|Q94981|ARI1_DROME (+1)		59 kDa		0.52	[]	0	0	0	0	0	0	0	0	0	0	0	0.82065	0	0	0.82065	0	0	0	0	0	0	0	0	2.3432	2.3432
1005	ATP-citrate synthase OS=Drosophila melanogaster OX=7227 GN=ATPCL PE=1 SV=1	tr|A0A0B4LFH8|A0A0B4LFH8_DROME (+2)		120 kDa		0.35	[]	0	0	2.2219	0	2.2219	0	0	0	0	0	0	0	0	0	0	0	0.71403	0	0	0.71403	0	0	4.9066	1.1716	6.0782
1006	P02668 SWISS-PROT:P02668 Kappa-casein [Contains: Casoxin C; Casoxin 6; Casoxin A; Casoxin B; Casoplatelin] - Bos taurus (Bovine).	zz|Y-FGCZCont00378|		19 kDa		0.062	[]	0	4.698	3.3328	0	8.0308	0	0	0	0	0	0	0	0	0	0	0	0	0	0	0	0	0	0	0	0
1007	Nuclear pore glycoprotein p62 OS=Drosophila melanogaster OX=7227 GN=Nup62 PE=1 SV=1	sp|Q7JXF5|NUP62_DROME		41 kDa		0.69	[]	1.1108	0	0	0	1.1108	0	0	0	0	0	0	0	0	0.81203	0.81203	0	0	0	0.82623	0.82623	0	0	3.2711	0	3.2711
1008	Aladin OS=Drosophila melanogaster OX=7227 GN=Aladin PE=2 SV=1	sp|Q9W351|AAAS_DROME		52 kDa		0.16	[]	0	0	0	0	0	0	0	0	0	0	0.88046	0	0	0.81203	1.69249	0.71344	0	0	1.6525	2.36594	0	0	0	0	0
1009	DNA polymerase delta small subunit OS=Drosophila melanogaster OX=7227 GN=CG12018 PE=2 SV=1	sp|Q9W088|DPOD2_DROME		48 kDa		0.51	[]	0	0	0	0	0	0	0	0	0	0	0	0	0	0	0	0	0.71403	0	0	0.71403	0	0	0	2.3432	2.3432
1010	Catalase OS=Drosophila melanogaster OX=7227 GN=Cat PE=1 SV=2	sp|P17336|CATA_DROME		57 kDa		0.19	[]	1.1108	0	2.2219	0	3.3327	0	0	0	0	0	0	0	0	0	0	0	0	0	0	0	1.3474	0	3.2711	0	4.6185
1011	Isoform B of Glycogen [starch] synthase OS=Drosophila melanogaster OX=7227 GN=GlyS	sp|Q9VFC8-2|GYS_DROME (+2)		79 kDa		0.0017	CTRL low, MNM low, MST27D low, SNM high, UNO low	0	0	0	0	0	0	0	0	0	0	0	0	0	0	0	1.4269	1.4281	0	0.82623	3.68123	0	0	0	0	0
1012	Isoform 4 of Cytoplasmic dynein 1 intermediate chain OS=Drosophila melanogaster OX=7227 GN=sw	sp|Q24246-10|DYIN_DROME (+12)		69 kDa		0.44	[]	0	0	0	0	0	0	0	0	0	0	0	0	0	0	0	1.4269	0	0	0	1.4269	0	0	0	0	0
1013	GH07575p OS=Drosophila melanogaster OX=7227 GN=Dmel\CG10912 PE=2 SV=1	tr|Q7K1H9|Q7K1H9_DROME		30 kDa		< 0.00010	CTRL low, MNM low, MST27D low, SNM high, UNO low	0	0	0	0	0	0	0	0	0	0	0	0	0.90428	0	0.90428	1.4269	1.4281	0.87398	0.82623	4.55521	0	0	0	0	0
1014	LD12946p OS=Drosophila melanogaster OX=7227 GN=MSBP PE=1 SV=1	tr|Q9VXM4|Q9VXM4_DROME		28 kDa		0.11	[]	0	0	0	0	0	0	0	0	0	0	0	0	0	0	0	0.71344	1.4281	0	0.82623	2.96777	0	0	1.6355	0	1.6355
1015	Major heat shock 70 kDa protein Ba OS=Drosophila melanogaster OX=7227 GN=Hsp70Ba PE=2 SV=2	sp|Q8INI8|HSP72_DROME (+3)		70 kDa	TRUE	0.13	[]	1.0541	1.9768	0.71007	0.76704	4.50801	0.74277	0.86047	0.67825	0.78445	3.06594	0.60474	0.62232	0	0.73626	1.96332	1.314	0.60103	0.66276	0.55762	3.13541	1.1093	1.3255	0.97625	0.84659	4.25764
1016	Cluster of Reticulon-like protein OS=Drosophila melanogaster OX=7227 GN=Rtnl1 PE=1 SV=1 (tr|E1JHT6|E1JHT6_DROME)	tr|E1JHT6|E1JHT6_DROME [4]		65 kDa	TRUE	0.48	[]	0	0	1.1109	0	1.1109	0	0	0	0	0	0	0	0	0	0	0	0	0	0	0	0	0	6.5421	0	6.5421
1017	Isoform A of Villin-like protein quail OS=Drosophila melanogaster OX=7227 GN=qua	sp|Q23989-2|QUAI_DROME (+2)		101 kDa		0.48	[]	0	0	0	0	0	0	0	0	0	0	0	0	0	0.81203	0.81203	4.2806	0	0	0	4.2806	0	0	0	0	0
1018	Succinate dehydrogenase [ubiquinone] flavoprotein subunit, mitochondrial OS=Drosophila melanogaster OX=7227 GN=SdhA PE=2 SV=3	sp|Q94523|SDHA_DROME		72 kDa	TRUE	0.51	[]	0	0	1.1109	0	1.1109	0	0	0	0	0	0	0	0	0	0	0.71344	0	0	0	0.71344	0	0	6.5421	0	6.5421
1019	FI18193p1 OS=Drosophila melanogaster OX=7227 GN=EG:118B3.2 PE=1 SV=1	tr|Q0KHX7|Q0KHX7_DROME		122 kDa		0.44	[]	0	0	0	0	0	0	0	0	0	0	0	0	0	0	0	3.5672	0	0	0	3.5672	0	0	0	0	0
1020	RE58623p OS=Drosophila melanogaster OX=7227 GN=Spt-I PE=1 SV=1	tr|Q6NR46|Q6NR46_DROME		53 kDa		0.0021	CTRL low, MNM low, MST27D low, SNM high, UNO low	0	0	0	0	0	0	0	0	0	0	0	0	0	0	0	0	2.8561	1.748	1.6525	6.2566	0	0	0	0	0
1021	Uncharacterized protein, isoform C OS=Drosophila melanogaster OX=7227 GN=anon-WO0118547.745 PE=1 SV=1	tr|Q8IMG1|Q8IMG1_DROME (+1)		49 kDa		0.44	[]	0	0	0	0	0	0	0	0	0	0	0	0	0	0	0	0	0	0	0	0	0	0	14.72	0	14.72
1022	DnaJ protein homolog 1 OS=Drosophila melanogaster OX=7227 GN=DnaJ-1 PE=1 SV=3	sp|Q24133|DNAJ1_DROME (+1)		37 kDa		0.14	[]	0	0	0	0	0	0	0	0	0	0	0	1.6413	0	0.81203	2.45333	1.4269	2.1421	0	0	3.569	0	0	0	0	0
1023	Protein tumorous imaginal discs, mitochondrial OS=Drosophila melanogaster OX=7227 GN=l(2)tid PE=1 SV=2	sp|Q27237|TID_DROME		56 kDa		0.018	[]	1.1108	0	0	0	1.1108	0	0	0	0	0	0	0	0	0	0	1.4269	1.4281	0	0.82623	3.68123	0	0	0	0	0
1024	Nuclear pore complex protein Nup50 OS=Drosophila melanogaster OX=7227 GN=Nup50 PE=2 SV=1	sp|Q7K0D8|NUP50_DROME		59 kDa		0.16	[]	0	0	0	0	0	0	0	0	0	0	0	0	0	0	0	0.71344	0.71403	0	0	1.42747	1.3474	0	0	3.5149	4.8623
1025	Proteasome subunit beta type-4 OS=Drosophila melanogaster OX=7227 GN=Prosbeta7 PE=2 SV=1	sp|Q9VNA5|PSB4_DROME		30 kDa		0.23	[]	1.1108	0	3.3328	0	4.4436	0	0	0	0	0	0	0	0	0	0	0	0	0	0	0	1.3474	0	0	0	1.3474
1026	Nuclear pore complex protein Nup93-1 OS=Drosophila melanogaster OX=7227 GN=Nup93-1 PE=1 SV=1	sp|Q9XZ06|NU931_DROME		94 kDa	TRUE	0.44	[]	0	0	0	0	0	0	0	0	0	0	0	0	0	0	0	0	0	0	2.4787	2.4787	0	0	0	0	0
1027	Deoxyuridine triphosphatase, isoform B OS=Drosophila melanogaster OX=7227 GN=dUTPase PE=1 SV=1	tr|Q8IPB1|Q8IPB1_DROME (+1)		18 kDa	TRUE	0.018	[]	2.2216	0.9396	2.2219	0	5.3831	0	0	0	0	0	0	0	0	0	0	0	0	0	0	0	1.3474	0	0	0	1.3474
1028	OCIA domain-containing protein 1 OS=Drosophila melanogaster OX=7227 GN=asrij PE=1 SV=1	sp|Q9W1X9|OCAD1_DROME (+1)		29 kDa		< 0.00010	CTRL low, MNM low, MST27D low, SNM high, UNO low	0	0	0	0	0	0	0	0	0	0	0	0	0	0	0	0.71344	1.4281	2.6219	1.6525	6.41594	0	0	0	0	0
1029	Sc2 OS=Drosophila melanogaster OX=7227 GN=Sc2 PE=1 SV=1	tr|Q9VZL3|Q9VZL3_DROME		34 kDa		< 0.00010	CTRL low, MNM low, MST27D low, SNM high, UNO low	0	0	0	0	0	0	0	0	0	0	0	0.82065	0	0	0.82065	0.71344	1.4281	0.87398	1.6525	4.66802	0	0	0	0	0
1030	Probable 28S ribosomal protein S16, mitochondrial OS=Drosophila melanogaster OX=7227 GN=mRpS16 PE=2 SV=1	sp|Q9V6Y3|RT16_DROME		15 kDa		0.48	[]	0	0.9396	0	0	0.9396	0	0	0	0	0	0	1.6413	0	0	1.6413	0	1.4281	0.87398	0	2.30208	0	0	0	0	0
1031	Cytochrome c-2 OS=Drosophila melanogaster OX=7227 GN=Cyt-c-p PE=1 SV=2	sp|P84029|CYC2_DROME (+1)		12 kDa	TRUE	0.6	[]	0	0.9396	1.1109	0	2.0505	0	0	0	1.3142	1.3142	0	0	0	0	0	0	0	0	0	0	0	0	3.2711	0	3.2711
1032	Cluster of Fimbrin OS=Drosophila melanogaster OX=7227 GN=Fim PE=1 SV=1 (tr|O61604|O61604_DROME)	tr|O61604|O61604_DROME [2]		72 kDa	TRUE	0.45	[]	0	0	0	0	0	0	0	0	0	0	0	0	0.90428	0.81203	1.71631	2.1403	0.71403	0	0	2.85433	0	0	1.6355	0	1.6355
1033	Cluster of Serine/threonine-protein phosphatase PP2A OS=Drosophila melanogaster OX=7227 GN=mts PE=2 SV=1 (sp|P23696|PP2A_DROME)	sp|P23696|PP2A_DROME [4]		35 kDa	TRUE	0.18	[]	2.2216	0	0	0	2.2216	0	0	0	0	0	0	0	0	0	0	2.8537	0.71403	0.87398	0	4.44171	0	0	0	0	0
1034	Cluster of Isoform 1 of Troponin I OS=Drosophila melanogaster OX=7227 GN=wupA (sp|P36188-2|TNNI_DROME)	sp|P36188-2|TNNI_DROME [4]		24 kDa	TRUE	0.28	[]	0	1.8792	0	1.3966	3.2758	0	0	0	0	0	0	0	0	0	0	2.1403	0	0	0	2.1403	0	0	0	0	0
1035	Leukotriene A(4) hydrolase OS=Drosophila melanogaster OX=7227 GN=Dmel\CG10602 PE=1 SV=1	tr|A4V0U4|A4V0U4_DROME (+1)		68 kDa	TRUE	0.28	[]	0	0	1.1109	0	1.1109	0	0	0	0	0	0	0	0	0	0	0	0	0	0	0	0	0	6.5421	1.1716	7.7137
1036	Uncharacterized protein, isoform A OS=Drosophila melanogaster OX=7227 GN=ETFB PE=1 SV=1	tr|Q0KHZ6|Q0KHZ6_DROME		27 kDa		0.44	[]	0	0	0	0	0	0	0	0	0	0	0	0	0	0	0	0	0	0	0	0	0	0	9.8132	0	9.8132
1037	Uncharacterized protein, isoform A OS=Drosophila melanogaster OX=7227 GN=anon-WO0172774.89 PE=1 SV=1	tr|Q9VTY2|Q9VTY2_DROME		36 kDa		0.25	[]	1.1108	0	3.3328	0	4.4436	0	0	0	0	0	0	0	0	0	0	0	0	0	0	0	0	0	1.6355	0	1.6355
1038	ATP synthase subunit O, mitochondrial OS=Drosophila melanogaster OX=7227 GN=ATPsynO PE=2 SV=2	sp|Q24439|ATPO_DROME		22 kDa		0.053	[]	0	0	0	0	0	0	0	0	0	0	0	0	0	0	0	2.1403	2.1421	0	0	4.2824	0	0	0	0	0
1039	Uncharacterized protein, isoform C OS=Drosophila melanogaster OX=7227 GN=Dmel\CG11857 PE=1 SV=1	tr|A0A140SRF8|A0A140SRF8_DROME		30 kDa		< 0.00010	CTRL low, MNM low, MST27D low, SNM high, UNO low	0	0	0	0	0	0	0	0	0	0	0	0	0	0	0	1.4269	2.8561	1.748	1.6525	7.6835	0	0	0	0	0
1040	Staphylococcal nuclease domain-containing protein 1 OS=Drosophila melanogaster OX=7227 GN=Tudor-SN PE=1 SV=1	sp|Q9W0S7|SND1_DROME		103 kDa		0.49	[]	0	0	1.1109	0	1.1109	0	0	0	0	0	0	0	0	0	0	0	0	0	0	0	0	0	4.9066	0	4.9066
1041	Dihydrolipoyl dehydrogenase OS=Drosophila melanogaster OX=7227 GN=E3 PE=1 SV=1	tr|Q9VVL7|Q9VVL7_DROME		53 kDa		0.2	[]	0	0	1.1109	0	1.1109	0	0	0	0	0	0	0	0	0	0	0	0	0	0	0	0	0	3.2711	1.1716	4.4427
1042	Histone acetyltransferase OS=Drosophila melanogaster OX=7227 GN=Dmel\CG1894 PE=3 SV=1	tr|Q9VAV6|Q9VAV6_DROME		48 kDa		0.0015	CTRL low, MNM low, MST27D low, SNM low, UNO high	0	0	0	0	0	0	0	0	0	0	0	0	0	0	0	0	0	0	0	0	0	1.4515	1.6355	2.3432	5.4302
1043	Uncharacterized protein, isoform O OS=Drosophila melanogaster OX=7227 GN=BcDNA:RH27395 PE=1 SV=1	tr|A0A0B4K897|A0A0B4K897_DROME (+2)		41 kDa		0.57	[]	1.1108	0.9396	0	0	2.0504	0	0	0	0	0	0	0	0	0	0	0.71344	0	0	0.82623	1.53967	0	0	3.2711	0	3.2711
1044	WD repeat-containing protein 55 homolog OS=Drosophila melanogaster OX=7227 GN=CG14722 PE=2 SV=1	sp|Q8T088|WDR55_DROME		55 kDa	TRUE	0.57	[]	0	0	0	0	0	0	0	0	0	0	0	0	0	0	0	0	1.4281	0	0	1.4281	0	0	0	1.1716	1.1716
1045	FI17537p1 OS=Drosophila melanogaster OX=7227 GN=Dmel\CG4291 PE=1 SV=1	tr|Q9VPU4|Q9VPU4_DROME		39 kDa		0.2	[]	0	0	0	0	0	0	0	0	0	0	0	0.82065	0	0	0.82065	0.71344	1.4281	0	0	2.14154	0	0	0	0	0
1046	Probable prefoldin subunit 6 OS=Drosophila melanogaster OX=7227 GN=Pfdn6 PE=2 SV=1	sp|Q9VW56|PFD6_DROME (+1)		14 kDa		0.11	[]	1.1108	0.9396	1.1109	0	3.1613	0	0	0	0	0	0	0	0	0	0	0	0	0	0	0	1.3474	0	3.2711	0	4.6185
1047	Brahma associated protein 170kD OS=Drosophila melanogaster OX=7227 GN=Bap170 PE=1 SV=1	tr|A1Z6M0|A1Z6M0_DROME		183 kDa		0.53	[]	0	0	0	0	0	0	0	0	0	0	0	0	0	1.6241	1.6241	0	0.71403	0	0	0.71403	0	0	0	0	0
1048	Transmembrane emp24 domain-containing protein bai OS=Drosophila melanogaster OX=7227 GN=bai PE=2 SV=1	sp|Q8SXY6|TMEDA_DROME		24 kDa		0.44	[]	0	0	0	0	0	0	0	0	0	0	0	0	0	0	0	1.4269	0	0	0	1.4269	0	0	0	0	0
1049	Cluster of FI16630p1 OS=Drosophila melanogaster OX=7227 GN=EG:BACR43E12.4 PE=2 SV=2 (tr|Q9W4V2|Q9W4V2_DROME)	tr|Q9W4V2|Q9W4V2_DROME [2]		25 kDa	TRUE	0.44	[]	0	0	0	0	0	1.976	0	0	0	1.976	0	0	0	0	0	0	0	0	0	0	0	0	0	0	0
1050	Cluster of Aconitate hydratase, mitochondrial OS=Drosophila melanogaster OX=7227 GN=mAcon1 PE=1 SV=2 (tr|Q9VIE8|Q9VIE8_DROME)	tr|Q9VIE8|Q9VIE8_DROME [2]		85 kDa	TRUE	0.44	[]	0	0	0	0	0	0	0	0	0	0	0	0	0	0	0	0	0	0	0	0	0	0	6.5421	0	6.5421
1051	Cluster of ATP-dependent RNA helicase me31b OS=Drosophila melanogaster OX=7227 GN=me31B PE=1 SV=3 (sp|P23128|DDX6_DROME)	sp|P23128|DDX6_DROME [2]		52 kDa	TRUE	0.44	[]	0	0	0	0	0	0	1.9759	0	0	1.9759	0	0	0	0	0	0	0	0	0	0	0	0	0	0	0
1052	Calcium/calmodulin-dependent protein kinase II, isoform M OS=Drosophila melanogaster OX=7227 GN=CaMKII PE=1 SV=1	tr|L0MLP2|L0MLP2_DROME (+2)		57 kDa		0.44	[]	0	0	0	0	0	0	0	0	0	0	0	0	0	0	0	3.5672	0.71403	0	0	4.28123	0	0	3.2711	0	3.2711
1053	RE59232p OS=Drosophila melanogaster OX=7227 GN=CG7477 PE=1 SV=2	tr|Q9VEG8|Q9VEG8_DROME		28 kDa		0.44	[]	0	0	0	0	0	0	2.9639	0	0	2.9639	0	0	0	0	0	0	0	0	0	0	0	0	0	0	0
1054	LD47843p OS=Drosophila melanogaster OX=7227 GN=Slmap PE=1 SV=2	tr|Q9W5R5|Q9W5R5_DROME		101 kDa		0.44	[]	0	0	0	0	0	0	0	0	0	0	0	0	0	0	0	2.8537	0	0	0	2.8537	0	0	0	0	0
1055	Collapsin response mediator protein OS=Drosophila melanogaster OX=7227 GN=CRMP PE=1 SV=2	tr|Q8IPQ2|Q8IPQ2_DROME (+1)		65 kDa		0.44	[]	0	0	0	0	0	0	0	0	0	0	0	0	0	0	0	1.4269	0	0	0	1.4269	0	0	0	0	0
1056	Lachesin OS=Drosophila melanogaster OX=7227 GN=Lac PE=1 SV=2	sp|Q24372|LACH_DROME		40 kDa		0.2	[]	0	0	0	0	0	0	0	0	0	0	0.88046	0	0	0	0.88046	0	2.1421	0	0.82623	2.96833	0	0	0	0	0
1057	Actin-related protein 1 OS=Drosophila melanogaster OX=7227 GN=Arp1 PE=2 SV=2	sp|P45889|ACTZ_DROME		43 kDa		0.066	[]	0	0	0	0	0	0	0	0	0	0	0	0	0	0	0	1.4269	2.1421	0	0	3.569	0	0	0	0	0
1058	E3 ubiquitin-protein ligase Iruka OS=Drosophila melanogaster OX=7227 GN=Iru PE=1 SV=1	sp|Q9VHI7|IRU_DROME		40 kDa		< 0.00010	CTRL low, MNM low, MST27D low, SNM high, UNO low	0	0	0	0	0	0	0	0	0	0	0	0	0	0	0	1.4269	0.71403	0.87398	0.82623	3.84114	0	0	0	0	0
1059	Inositol-3-phosphate synthase OS=Drosophila melanogaster OX=7227 GN=Inos PE=1 SV=1	sp|O97477|INO1_DROME		62 kDa		0.49	[]	0	0	1.1109	0	1.1109	0	0	0	0	0	0	0	0	0	0	0	0	0	0	0	0	0	4.9066	0	4.9066
1060	Dolichyl-phosphate beta-glucosyltransferase OS=Drosophila melanogaster OX=7227 GN=wol PE=1 SV=1	sp|Q9VLQ1|ALG5_DROME		37 kDa		< 0.00010	CTRL low, MNM low, MST27D low, SNM high, UNO low	0	0	0	0	0	0	0	0	0	0	0	0	0	0	0	0.71344	0.71403	1.748	0.82623	4.0017	0	0	0	0	0
1061	Uncharacterized protein, isoform B OS=Drosophila melanogaster OX=7227 GN=cg7461 PE=1 SV=2	tr|A1ZBJ2|A1ZBJ2_DROME		68 kDa		0.57	[]	0	0	0	0	0	0	1.9759	0	0	1.9759	0	0	0	0	0	1.4269	0	0	0	1.4269	0	0	0	0	0
1062	RE59932p OS=Drosophila melanogaster OX=7227 GN=Dmel\CG12121 PE=1 SV=1	tr|Q9W366|Q9W366_DROME		84 kDa		< 0.00010	CTRL low, MNM low, MST27D low, SNM high, UNO low	0	0	0	0	0	0	0	0	0	0	0	0	0	0	0	1.4269	0.71403	0.87398	0.82623	3.84114	0	0	0	0	0
1063	CIN85 and CD2AP related, isoform G OS=Drosophila melanogaster OX=7227 GN=cindr PE=1 SV=1	tr|A0A0B4KHG1|A0A0B4KHG1_DROME (+2)		73 kDa		0.076	[]	0	0	0	0	0	0	0	0	0	0	0	0	0	0	0	1.4269	0	0	0.82623	2.25313	0	0	0	0	0
1064	N(Alpha)-acetyltransferase 15/16, isoform A OS=Drosophila melanogaster OX=7227 GN=Naa15-16 PE=1 SV=1	tr|Q9VWI2|Q9VWI2_DROME		103 kDa	TRUE	0.57	[]	0	0	2.2219	0	2.2219	0	0	0	0	0	0	0	0	0	0	0	0	0	0	0	0	0	1.6355	0	1.6355
1065	ENSEMBL:ENSBTAP00000014147 (Bos taurus) 12 kDa protein	zz|Y-FGCZCont00464|		12 kDa		0.38	[]	0	0	0	0	0	0.98799	0.98795	0	0	1.97594	0.88046	1.6413	0	0	2.52176	0	1.4281	0	0	1.4281	0	0	0	0	0
1066	Filamin-A OS=Drosophila melanogaster OX=7227 GN=cher PE=1 SV=2	sp|Q9VEN1|FLNA_DROME (+1)		239 kDa		0.44	[]	0	0	0	0	0	0	0	0	0	0	0	0	0	0	0	0	0	0	0	0	0	0	3.2711	0	3.2711
1067	QKR58E-3 OS=Drosophila melanogaster OX=7227 GN=qkr58E-3 PE=1 SV=1	tr|O44434|O44434_DROME		37 kDa	TRUE	0.88	[]	0.36963	0	0.36968	0	0.73931	0	1.3167	0	0	1.3167	0	0.27308	0	0.12176	0.39484	0	0.2376	0	0.27494	0.51254	0.20205	0	0.24525	0.38987	0.83717
1068	Troponin C, isoform 2 OS=Drosophila melanogaster OX=7227 GN=TpnC47D PE=2 SV=2	sp|P47948|TNNC2_DROME (+1)		18 kDa	TRUE	0.23	[]	0	6.0126	0	1.3403	7.3529	0	0	0	0	0	0	0	0	0	0	0.68466	0	0	0	0.68466	0	0	0	0	0
1069	Partner of drosha, isoform B OS=Drosophila melanogaster OX=7227 GN=pasha PE=4 SV=1	tr|A0A0B4KI70|A0A0B4KI70_DROME		65 kDa		0.44	[]	0	0	0	0	0	0	0	0	0	0	0	0	0	0	0	2.1403	0	0	0	2.1403	0	0	0	0	0
1070	Ecdysone-induced protein 55E, isoform A OS=Drosophila melanogaster OX=7227 GN=Eip55E PE=1 SV=1	tr|Q7JXZ2|Q7JXZ2_DROME		43 kDa		0.47	[]	0	0	1.1109	0	1.1109	0	0	0	0	0	0	0	0	0	0	0	0	0	0	0	0	0	8.1776	0	8.1776
1071	Uncharacterized protein OS=Drosophila melanogaster OX=7227 GN=Dmel\CG2871 PE=4 SV=2	tr|Q9W4G9|Q9W4G9_DROME		47 kDa		< 0.00010	CTRL low, MNM low, MST27D low, SNM high, UNO low	0	0	0	0	0	0	0	0	0	0	0	0	0	0	0	0.71344	2.1421	0.87398	1.6525	5.38202	0	0	0	0	0
1072	Dynactin subunit 2 OS=Drosophila melanogaster OX=7227 GN=DCTN2-p50 PE=1 SV=1	sp|Q7K2D2|DCTN2_DROME		42 kDa		0.26	[]	1.1108	0	0	0	1.1108	0	0	0	0	0	0	0	0	0	0	2.1403	0.71403	0	0	2.85433	0	0	0	0	0
1073	Peroxisomal multifunctional enzyme type 2 OS=Drosophila melanogaster OX=7227 GN=Mfe2 PE=1 SV=1	sp|Q9VXJ0|DHB4_DROME (+1)		64 kDa		0.44	[]	0	0	0	0	0	0	0	0	0	0	0	0	0	0	0	0	0	0	0	0	0	0	3.2711	0	3.2711
1074	GH01619p OS=Drosophila melanogaster OX=7227 GN=Rab2 PE=1 SV=1	tr|O18333|O18333_DROME		24 kDa		0.57	[]	0	0.9396	0	0	0.9396	0	0	0	0	0	0	0	0	0	0	1.4269	0	0	0	1.4269	0	0	4.9066	0	4.9066
1075	AT22194p OS=Drosophila melanogaster OX=7227 GN=Dmel\CG5217 PE=2 SV=1	tr|Q9VDY4|Q9VDY4_DROME		24 kDa		0.56	[]	0	0	0	0	0	0	1.9759	0	0	1.9759	0	0	0	0	0	0	0	0	0	0	0	0	3.2711	0	3.2711
1076	AT22273p OS=Drosophila melanogaster OX=7227 GN=BcDNA:AT22273 PE=2 SV=1	tr|Q7JYP8|Q7JYP8_DROME		16 kDa		0.52	[]	0	0	0	0	0	0	0	0	0	0	0	0	0.90428	0	0.90428	0	0	0	2.4787	2.4787	0	0	0	0	0
1077	Protein jagunal OS=Drosophila melanogaster OX=7227 GN=jagn PE=1 SV=1	sp|Q7K1V5|JAGN_DROME (+1)		23 kDa		< 0.00010	CTRL low, MNM low, MST27D low, SNM high, UNO low	0	0	0	0	0	0	0	0	0	0	0	0	0	0	0	1.4269	1.4281	0.87398	0.82623	4.55521	0	0	0	0	0
1078	Uncharacterized protein OS=Drosophila melanogaster OX=7227 GN=clone 1.14 PE=1 SV=1	tr|B7Z0I8|B7Z0I8_DROME		379 kDa		0.44	[]	0	0	0	0	0	0	0	0	0	0	0	0	0	0	0	0	0	0	1.6525	1.6525	0	0	0	0	0
1079	Isoform 2 of Protein dj-1beta OS=Drosophila melanogaster OX=7227 GN=dj-1beta	sp|Q9VA37-2|DJ1B_DROME (+1)		21 kDa		0.0063	CTRL low, MNM low, MST27D high, SNM low, UNO low	1.1108	0.9396	2.2219	0	4.2723	0	0	0	0	0	0	0	0	0	0	0	0	0	0	0	0	0	0	0	0
1080	RT03845p OS=Drosophila melanogaster OX=7227 GN=SkpC PE=2 SV=2	tr|Q9VWC4|Q9VWC4_DROME		18 kDa	TRUE	0.054	[]	0	0	0	0	0	0	0	0	0	0	0	0	1.8086	1.6241	3.4327	0	0	0	0	0	0	0	0	0	0
1081	RT01008p OS=Drosophila melanogaster OX=7227 GN=Dmel\CG9879 PE=2 SV=1	tr|Q9VQE6|Q9VQE6_DROME		38 kDa		0.08	[]	0	0	0	0	0	0	0	0	0	0	0	0	0.90428	1.6241	2.52838	0	0	0	0	0	0	0	0	0	0
1082	AT01821p OS=Drosophila melanogaster OX=7227 GN=gom PE=2 SV=1	tr|Q9U599|Q9U599_DROME		35 kDa		< 0.00010	CTRL low, MNM low, MST27D low, SNM high, UNO low	0	0	0	0	0	0	0	0	0	0	0	0	0	0	0	1.4269	0.71403	0.87398	0.82623	3.84114	0	0	0	0	0
1083	U6 snRNA-associated Sm-like protein LSm2 OS=Drosophila melanogaster OX=7227 GN=Dmel\CG10418 PE=1 SV=1	tr|Q9VTW6|Q9VTW6_DROME		11 kDa		0.012	CTRL low, MNM high, MST27D low, SNM high, UNO low	0	0	0	0	0	0	0	0	0	0	0	0.82065	1.8086	0.81203	3.44128	0.71344	0.71403	0	0.82623	2.2537	0	0	0	0	0
1084	Ras-like GTP-binding protein Rho1 OS=Drosophila melanogaster OX=7227 GN=Rho1 PE=1 SV=1	sp|P48148|RHO1_DROME		22 kDa		0.72	[]	0	0	0	0	0	0	0.98795	0	0	0.98795	0	0	0	0	0	1.4269	0	0	0	1.4269	0	0	1.6355	0	1.6355
1085	Cytochrome c heme lyase OS=Drosophila melanogaster OX=7227 GN=Cchl PE=1 SV=1	tr|Q9VD55|Q9VD55_DROME		32 kDa		0.44	[]	0	0	0	0	0	0	0	0	0	0	0	0	0	0	0	1.4269	0	0	0	1.4269	0	0	0	0	0
1086	Male sterile (3) 76Ba OS=Drosophila melanogaster OX=7227 GN=ms(3)76Ba PE=4 SV=2	tr|Q9VVZ0|Q9VVZ0_DROME		89 kDa		0.44	[]	0	0	0	0	0	0	1.9759	0	0	1.9759	0	0	0	0	0	0	0	0	0	0	0	0	0	0	0
1087	Cluster of Shibire, isoform N OS=Drosophila melanogaster OX=7227 GN=shi PE=1 SV=1 (tr|M9PHQ0|M9PHQ0_DROME)	tr|M9PHQ0|M9PHQ0_DROME [2]		100 kDa	TRUE	0.076	[]	0	0	0	0	0	0	0	0	0	0	0	0	0	0	0	0	1.4281	0	0.82623	2.25433	0	0	0	0	0
1088	Shibire, isoform N OS=Drosophila melanogaster OX=7227 GN=shi PE=1 SV=1	tr|M9PHQ0|M9PHQ0_DROME		100 kDa	TRUE	0.076	[]	0	0	0	0	0	0	0	0	0	0	0	0	0	0	0	0	0.98182	0	0.56805	1.54987	0	0	0	0	0
1089	Shibire, isoform M OS=Drosophila melanogaster OX=7227 GN=shi PE=1 SV=1	tr|E1JJA5|E1JJA5_DROME		94 kDa	TRUE	0.076	[]	0	0	0	0	0	0	0	0	0	0	0	0	0	0	0	0	0.44624	0	0.25818	0.70442	0	0	0	0	0
1090	Inositol-1-monophosphatase OS=Drosophila melanogaster OX=7227 GN=Dmel\CG9391 PE=1 SV=1	tr|Q7KTW5|Q7KTW5_DROME		31 kDa		0.48	[]	0	0	1.1109	0	1.1109	0	0	0	0	0	0	0	0	0	0	0	0	0	0	0	0	0	6.5421	0	6.5421
1091	Isoform D of Thioredoxin domain-containing protein 5 homolog OS=Drosophila melanogaster OX=7227 GN=prtp	sp|Q9VYV3-2|TXND5_DROME (+1)		40 kDa		0.44	[]	0	0	0	0	0	0	0	0	0	0	0	0	0	0	0	0	0	0	0	0	0	0	4.9066	0	4.9066
1092	LP21249p OS=Drosophila melanogaster OX=7227 GN=Psa PE=1 SV=1	tr|Q8IRH0|Q8IRH0_DROME (+1)		120 kDa	TRUE	0.49	[]	0	0	1.1109	0	1.1109	0	0	0	0	0	0	0	0	0	0	0	0	0	0	0	0	0	4.9066	0	4.9066
1093	GH26789p OS=Drosophila melanogaster OX=7227 GN=GS PE=1 SV=2	tr|Q9VVA4|Q9VVA4_DROME		232 kDa		0.44	[]	0	0	0	0	0	0	0	0	0	0	0	0	0	0	0	0	0	0	0	0	0	0	3.2711	0	3.2711
1094	Ethanol sensitive with low memory, isoform A OS=Drosophila melanogaster OX=7227 GN=elm PE=1 SV=1	tr|Q9VNF9|Q9VNF9_DROME		22 kDa		0.44	[]	0	0	0	0	0	0	0	0	0	0	0	0	0	0	0	2.1403	0	0	0	2.1403	0	0	0	0	0
1095	Uncharacterized protein, isoform B OS=Drosophila melanogaster OX=7227 GN=Dmel\CG1648 PE=1 SV=1	tr|A1Z7Z4|A1Z7Z4_DROME (+1)		24 kDa		0.44	[]	0	0	0	0	0	0	0	0	0	0	0	0	0	0	0	0	0	0	0	0	0	0	4.9066	0	4.9066
1096	Eukaryotic translation initiation factor 3 subunit J OS=Drosophila melanogaster OX=7227 GN=eIF3j PE=1 SV=1	sp|Q7K550|EIF3J_DROME (+1)		27 kDa		0.42	[]	0	0	3.3328	0	3.3328	0	0	0	0	0	0	0	0	0	0	0	0	0	0	0	0	0	1.6355	1.1716	2.8071
1097	Coatomer subunit epsilon OS=Drosophila melanogaster OX=7227 GN=epsilonCOP PE=1 SV=1	tr|Q9Y0Y5|Q9Y0Y5_DROME		35 kDa		0.0029	CTRL low, MNM low, MST27D low, SNM high, UNO low	0	0	0	0	0	0	0	0	0	0	0	0	0	0	0	1.4269	0.71403	0.87398	0	3.01491	0	0	0	0	0
1098	ARL-6-interacting protein 1 homolog OS=Drosophila melanogaster OX=7227 GN=CG10326 PE=2 SV=1	sp|Q9VES1|AR6P1_DROME (+1)		22 kDa		0.72	[]	0	0	1.1109	0	1.1109	0	0.98795	0	0	0.98795	0	0	0	0	0	1.4269	0	0	0	1.4269	0	0	0	0	0
1099	Cilia- and flagella-associated protein 298 OS=Drosophila melanogaster OX=7227 GN=CG18675 PE=2 SV=2	sp|Q9VZH1|CF298_DROME		33 kDa		0.55	[]	0	0	1.1109	0	1.1109	0	1.9759	0	0	1.9759	0	0	0	0	0	0	0	0	0	0	0	0	0	0	0
1100	FI03455p OS=Drosophila melanogaster OX=7227 GN=CG2396 PE=1 SV=1	tr|A1Z7K2|A1Z7K2_DROME		68 kDa	TRUE	0.076	[]	0	0	0	0	0	0	0	0	0	0	0	0	0	0	0	1.4269	0	0	0.82623	2.25313	0	0	0	0	0
1101	GEO12027p1 OS=Drosophila melanogaster OX=7227 GN=Dmel\CG15908 PE=2 SV=1	tr|Q4QPU3|Q4QPU3_DROME		18 kDa		0.0021	CTRL low, MNM low, MST27D low, SNM high, UNO low	0	0	0	0	0	0	0	0	0	0	0	0	0	0	0	1.4269	0	0.87398	0.82623	3.12711	0	0	0	0	0
1102	Glycine cleavage system H protein, mitochondrial OS=Drosophila melanogaster OX=7227 GN=ppl PE=2 SV=1	sp|Q9U616|GCSH_DROME		18 kDa		0.44	[]	0	0	0	0	0	0	0	0	0	0	0	0	0	0	0	0	0	0	0	0	0	0	3.2711	0	3.2711
1103	Isoform 2 of Gelsolin OS=Drosophila melanogaster OX=7227 GN=Gel	sp|Q07171-2|GELS_DROME (+3)		83 kDa		0.44	[]	0	0	0	0	0	0	0	0	0	0	0	0	0	0	0	1.4269	0	0	0	1.4269	0	0	0	0	0
1104	Serine/threonine-protein kinase hippo OS=Drosophila melanogaster OX=7227 GN=hpo PE=1 SV=1	sp|Q8T0S6|HIPPO_DROME (+1)		75 kDa		0.0032	CTRL low, MNM low, MST27D low, SNM high, UNO low	0	0	0	0	0	0	0	0	0	0	0	0	0	0	0	1.4269	0.71403	0	0.82623	2.96716	0	0	0	0	0
1105	Tubulin alpha-4 chain OS=Drosophila melanogaster OX=7227 GN=alphaTub67C PE=3 SV=1	sp|P06606|TBA4_DROME		51 kDa	TRUE	0.88	[]	0.61576	0	0	0	0.61576	0	1.2618	0	0	1.2618	0	0	0.25064	0	0.25064	0	0	1.2112	0	1.2112	0	0.4023	0	0	0.4023
1106	N-acetylgalactosaminyltransferase 7 OS=Drosophila melanogaster OX=7227 GN=Pgant7 PE=1 SV=2	sp|Q8MV48|GALT7_DROME (+1)		68 kDa		0.18	[]	0	0	0	0	0	0	0	0	0	0	0	0	0.90428	0	0.90428	1.4269	0	0.87398	0	2.30088	0	0	0	0	0
1107	40S ribosomal protein S10a OS=Drosophila melanogaster OX=7227 GN=RpS10a PE=1 SV=1	sp|Q9VB14|RS10A_DROME		18 kDa	TRUE	0.11	[]	0	0	0	0	0	0	0	0	0	0	0.88046	0.82065	0	0	1.70111	0.85605	0.71403	0	0	1.57008	0	0	0	0	0
1108	Jabba, isoform C OS=Drosophila melanogaster OX=7227 GN=Jabba PE=1 SV=1	tr|B7YZK5|B7YZK5_DROME		63 kDa		0.44	[]	0	0	0	0	0	0	2.9639	0	0	2.9639	0	0	0	0	0	0	0	0	0	0	0	0	0	0	0
1109	Uncharacterized protein, isoform C OS=Drosophila melanogaster OX=7227 GN=Dmel\CG14200 PE=1 SV=1	tr|M9NFE1|M9NFE1_DROME (+1)		220 kDa		0.44	[]	0	0	0	0	0	0	0	0	0	0	0	0	0	0	0	2.1403	0	0	0	2.1403	0	0	0	0	0
1110	Serine/threonine-protein kinase polo OS=Drosophila melanogaster OX=7227 GN=polo PE=1 SV=2	sp|P52304|POLO_DROME		67 kDa		0.44	[]	0	0	0	0	0	0	1.9759	0	0	1.9759	0	0	0	0	0	0	0	0	0	0	0	0	0	0	0
1111	Pyruvate dehydrogenase E1 component subunit alpha OS=Drosophila melanogaster OX=7227 GN=Dmel\CG7024 PE=2 SV=1	tr|Q9W4H4|Q9W4H4_DROME		53 kDa		0.44	[]	0	0	2.2219	0	2.2219	0	0	0	0	0	0	0	0	0	0	0	0	0	0	0	0	0	0	0	0
1112	Adherens junction protein p120 OS=Drosophila melanogaster OX=7227 GN=p120ctn PE=1 SV=1	tr|Q7PLI0|Q7PLI0_DROME		87 kDa		0.076	[]	0	0	0	0	0	0	0	0	0	0	0	0	0	0	0	1.4269	0	0	0.82623	2.25313	0	0	0	0	0
1113	Heat shock protein 22 OS=Drosophila melanogaster OX=7227 GN=Hsp22 PE=1 SV=4	sp|P02515|HSP22_DROME		20 kDa		0.0014	CTRL low, MNM low, MST27D low, SNM high, UNO low	0	0	0	0	0	0	0	0	0	0	0	0	0	0	0	1.4269	1.4281	0.87398	0	3.72898	0	0	0	0	0
1114	Adenylyl cyclase-associated protein OS=Drosophila melanogaster OX=7227 GN=capt PE=1 SV=2	tr|Q9VPX6|Q9VPX6_DROME		84 kDa		0.63	[]	0	0	0	0	0	0	1.9759	0	0	1.9759	0	0	0	0	0	0	0.71403	0	0	0.71403	0	0	3.2711	0	3.2711
1115	Cortactin, isoform A OS=Drosophila melanogaster OX=7227 GN=Cortactin PE=1 SV=1	tr|Q9VDF4|Q9VDF4_DROME		61 kDa		0.44	[]	0	0	0	0	0	0	0	0	0	0	0	0	0	0	0	0	0	0	0	0	0	0	3.2711	0	3.2711
1116	GTP-binding protein 128up OS=Drosophila melanogaster OX=7227 GN=128up PE=2 SV=2	sp|P32234|128UP_DROME		41 kDa		0.61	[]	0	0	1.1109	0	1.1109	0	0.98795	0	0	0.98795	0	0	0	0	0	0	0	0	0	0	0	0	3.2711	0	3.2711
1117	Protein kinase domain-containing protein OS=Drosophila melanogaster OX=7227 GN=Dmel\CG8565 PE=4 SV=1	tr|Q9VXN5|Q9VXN5_DROME		91 kDa	TRUE	0.21	[]	0	0	0	0	0	0	0	0	0	0	0.88046	0	0	0	0.88046	1.4269	0.71403	0	0	2.14093	0	0	0	0	0
1118	CDK-activating kinase assembly factor MAT1 OS=Drosophila melanogaster OX=7227 GN=Mat1 PE=1 SV=1	tr|Q7KPG8|Q7KPG8_DROME		37 kDa		0.62	[]	1.1108	0	0	0	1.1108	0	0	1.124	0	1.124	0	0	0	0	0	0	0	0	0	0	0	0	3.2711	0	3.2711
1119	V-type proton ATPase subunit H OS=Drosophila melanogaster OX=7227 GN=VhaSFD PE=2 SV=2	sp|Q9V3J1|VATH_DROME (+1)		54 kDa		0.52	[]	1.1108	0	0	0	1.1108	0	0	0	0	0	0	0	0	0	0	0	0	0	0	0	0	0	3.2711	0	3.2711
1120	LD24105p OS=Drosophila melanogaster OX=7227 GN=154229_at PE=1 SV=1	tr|Q9W3N9|Q9W3N9_DROME		43 kDa	TRUE	0.072	[]	0	0	0	0	0	0	0	0	0	0	0	0	0	0	0	1.4269	0	0.87398	0	2.30088	0	0	0	0	0
1121	AT21585p OS=Drosophila melanogaster OX=7227 GN=Dmel\CG3568 PE=2 SV=2	tr|Q9W4J9|Q9W4J9_DROME		57 kDa		0.072	[]	0	0	0	0	0	0	0	0	0	0	0	0	0	0	0	1.4269	0	0.87398	0	2.30088	0	0	0	0	0
1122	Isoform A of Triosephosphate isomerase OS=Drosophila melanogaster OX=7227 GN=Tpi	sp|P29613-1|TPIS_DROME		38 kDa		0.44	[]	0	0	0	0	0	0	0	0	0	0	0	0	0	0	0	0	0	0	0	0	0	0	3.2711	0	3.2711
1123	Fasciclin 1, isoform D OS=Drosophila melanogaster OX=7227 GN=Fas1 PE=1 SV=1	tr|A8JR25|A8JR25_DROME		74 kDa	TRUE	0.55	[]	0	0	0	0	0	0	0	0	0	0	0	0	0	0.81203	0.81203	0	1.4281	0	0	1.4281	0	0	0	0	0
1124	Cluster of GH11014p OS=Drosophila melanogaster OX=7227 GN=Dmel\CG1607 PE=1 SV=1 (tr|Q9V9Y0|Q9V9Y0_DROME)	tr|Q9V9Y0|Q9V9Y0_DROME [2]		55 kDa	TRUE	0.091	[]	0	0	0	0	0	0	0	0	0	0	0	0	0	0	0	1.4269	0.71403	0	0	2.14093	0	0	0	0	0
1125	GH07286p OS=Drosophila melanogaster OX=7227 GN=Dmel\CG13850 PE=1 SV=3	tr|Q9VD14|Q9VD14_DROME		62 kDa		0.44	[]	0	0	0	0	0	0	2.9639	0	0	2.9639	0	0	0	0	0	0	0	0	0	0	0	0	0	0	0
1126	Endonuclease G inhibitor, isoform A OS=Drosophila melanogaster OX=7227 GN=EndoGI PE=1 SV=1	tr|Q9V3V9|Q9V3V9_DROME		41 kDa		0.56	[]	0	0	2.2219	0	2.2219	0	0	0	0	0	0	0	0	0	0	0	0	0	0	0	0	0	3.2711	0	3.2711
1127	Multifunctional fusion protein OS=Drosophila melanogaster OX=7227 GN=P5CDh1 PE=1 SV=1	tr|Q9VNX4|Q9VNX4_DROME		64 kDa		0.57	[]	0	0	2.2219	0	2.2219	0	0	0	0	0	0	0	0	0	0	0	0	0	0	0	0	0	1.6355	0	1.6355
1128	Transgelin OS=Drosophila melanogaster OX=7227 GN=Chd64 PE=1 SV=2	tr|Q9VZI1|Q9VZI1_DROME		21 kDa		0.44	[]	0	0	0	0	0	0	0	0	0	0	0	0	0	0	0	0	0	0	0	0	0	0	3.2711	0	3.2711
1129	Larval serum protein 1 beta chain OS=Drosophila melanogaster OX=7227 GN=Lsp1beta PE=2 SV=3	sp|P11996|LSP1B_DROME (+1)		96 kDa	TRUE	0.44	[]	0	0	0	0	0	0	0	0	0	0	0	0	0	0	0	0	0	0	0	0	0	0	3.5848	0	3.5848
1130	Cuticle protein LCP65Ad OS=Drosophila melanogaster OX=7227 GN=Lcp65Ad PE=2 SV=1	tr|P91939|P91939_DROME		12 kDa		0.44	[]	0	0	0	0	0	0	0	0	0	0	0	0	0	0	0	0	0	0	0	0	0	0	3.2711	0	3.2711
1131	Glutamine synthetase 2 cytoplasmic OS=Drosophila melanogaster OX=7227 GN=Gs2 PE=2 SV=3	sp|P20478|GLNA2_DROME (+2)		41 kDa		0.5	[]	0	0	0	0	0	0	0	0	0	0	0	0	0	0	0	0	0	0.87398	0	0.87398	0	0	3.2711	0	3.2711
1132	UBX domain-containing protein 7 OS=Drosophila melanogaster OX=7227 GN=Dmel\CG8892 PE=1 SV=1	tr|Q7K4I5|Q7K4I5_DROME		55 kDa	TRUE	0.44	[]	0	0	0	0	0	0	0	0	0	0	0	0	0	0	0	0	0	0	0	0	0	0	0	2.3432	2.3432
1133	Protein lethal(2)essential for life OS=Drosophila melanogaster OX=7227 GN=l(2)efl PE=1 SV=1	sp|P82147|L2EFL_DROME (+1)		21 kDa		0.42	[]	0	0	0	0	0	0	0	0	0	0	0	0	1.8086	0	1.8086	0.71344	0	0	0.82623	1.53967	0	0	0	0	0
1134	FI09629p OS=Drosophila melanogaster OX=7227 GN=Dmel\CG7857 PE=1 SV=1	tr|Q9VUN9|Q9VUN9_DROME		35 kDa		0.57	[]	0	0	2.2219	0	2.2219	0	0	0	0	0	0	0	0	0	0	0	0	0	0	0	0	0	1.6355	0	1.6355
1135	Proliferating cell nuclear antigen OS=Drosophila melanogaster OX=7227 GN=PCNA PE=1 SV=2	sp|P17917|PCNA_DROME		29 kDa		0.2	[]	0	0	1.1109	0	1.1109	0	0	0	0	0	0	0	0	0	0	0	0	0	0	0	0	0	3.2711	1.1716	4.4427
1136	GM27569p OS=Drosophila melanogaster OX=7227 GN=trsn PE=1 SV=1	tr|Q7JVK6|Q7JVK6_DROME		27 kDa		0.44	[]	0	0	2.2219	0	2.2219	0	0	0	0	0	0	0	0	0	0	0	0	0	0	0	0	0	0	0	0
1137	Cluster of Cullin 3, isoform F OS=Drosophila melanogaster OX=7227 GN=Cul3 PE=1 SV=2 (tr|Q8IP45|Q8IP45_DROME)	tr|Q8IP45|Q8IP45_DROME [2]		107 kDa	TRUE	0.44	[]	0	0	0	0	0	0	0	0	0	0	0	0	0	0	0	1.4269	0	0	0	1.4269	0	0	0	0	0
1138	Cullin 3, isoform F OS=Drosophila melanogaster OX=7227 GN=Cul3 PE=1 SV=2	tr|Q8IP45|Q8IP45_DROME		107 kDa	TRUE	0.44	[]	0	0	0	0	0	0	0	0	0	0	0	0	0	0	0	0.96256	0	0	0	0.96256	0	0	0	0	0
1139	Cullin 3, isoform C OS=Drosophila melanogaster OX=7227 GN=Cul3 PE=1 SV=1	tr|Q9V475|Q9V475_DROME		90 kDa	TRUE	0.44	[]	0	0	0	0	0	0	0	0	0	0	0	0	0	0	0	0.46432	0	0	0	0.46432	0	0	0	0	0
1140	CD98 heavy chain, isoform D OS=Drosophila melanogaster OX=7227 GN=CD98hc PE=1 SV=1	tr|A0A0B4KFA6|A0A0B4KFA6_DROME (+1)		63 kDa		0.44	[]	0	0	0	0	0	0	0	0	0	0	0	0	0	0	0	2.1403	0	0	0	2.1403	0	0	0	0	0
1141	Uncharacterized protein, isoform A OS=Drosophila melanogaster OX=7227 GN=Dmel\CG1532 PE=1 SV=1	tr|Q9VRD4|Q9VRD4_DROME		32 kDa	TRUE	0.44	[]	0	0	0	0	0	0	0	0	0	0	0	0	0	0	0	0	0	0	0	0	0	0	3.2711	0	3.2711
1142	AT19250p OS=Drosophila melanogaster OX=7227 GN=Dmel\CG15435 PE=2 SV=1	tr|Q9VR03|Q9VR03_DROME		57 kDa		0.44	[]	0	1.8792	0	0	1.8792	0	0	0	0	0	0	0	0	0	0	0	0	0	0	0	0	0	0	0	0
1143	RH07106p OS=Drosophila melanogaster OX=7227 GN=Dmel\CG3061 PE=1 SV=1	tr|Q9VFP0|Q9VFP0_DROME		42 kDa		0.091	[]	0	0	0	0	0	0	0	0	0	0	0	0	0	0	0	0.71344	1.4281	0	0	2.14154	0	0	0	0	0
1144	Pre-mRNA-splicing factor 38 OS=Drosophila melanogaster OX=7227 GN=Prp38 PE=1 SV=1	sp|Q7JVL3|PRP38_DROME		40 kDa		0.44	[]	0	0	0	0	0	0	0	0	0	0	0	0	0	0	0	0	1.4281	0	0	1.4281	0	0	0	0	0
1145	zz|FGCZCont0174_P68873|HBB_PANTR blastpHomologue_4.0e-105	zz|Y-FGCZCont00175|		16 kDa	TRUE	0.56	[]	0	1.6501	0	0	1.6501	0	0	0	0	0	0	0	0	0	0	0	0	0	0	0	0	0	0	1.1716	1.1716
1146	Narrow, isoform E OS=Drosophila melanogaster OX=7227 GN=nw PE=1 SV=1	tr|A1ZAU3|A1ZAU3_DROME (+1)		54 kDa	TRUE	0.44	[]	0	0	0	0	0	0	0	0	2.6284	2.6284	0	0	0	0	0	0	0	0	0	0	0	0	0	0	0
1147	Isoform A of Annexin B10 OS=Drosophila melanogaster OX=7227 GN=AnxB10	sp|P22465-2|ANX10_DROME		36 kDa		0.44	[]	0	0	0	0	0	0	0	0	0	0	0	0	0	0	0	0	0	0	0	0	0	0	3.2711	0	3.2711
1148	CG9617 protein OS=Drosophila melanogaster OX=7227 GN=Sgt1 PE=1 SV=1	tr|Q9VHT3|Q9VHT3_DROME		20 kDa		0.52	[]	0	0	1.1109	0	1.1109	0	0	0	0	0	0	0	0	0	0	0	0	0	0	0	0	0	3.2711	0	3.2711
1149	Zinc finger CCCH domain-containing protein 15 homolog OS=Drosophila melanogaster OX=7227 GN=CG8635 PE=1 SV=1	sp|Q7JWR9|ZC3HF_DROME (+1)		45 kDa	TRUE	0.44	[]	0	0	0	0	0	0	0	0	0	0	0	0	0	0	0	0	0	0	0	0	0	0	3.2711	0	3.2711
1150	Calcium load-activated calcium channel OS=Drosophila melanogaster OX=7227 GN=anon-37B-2 PE=1 SV=1	tr|Q9VJ11|Q9VJ11_DROME		21 kDa		0.44	[]	0	0	0	0	0	0	0	0	0	0	0	0	0	0	0	0	1.4281	0	0	1.4281	0	0	0	0	0
1151	GEO12024p1 OS=Drosophila melanogaster OX=7227 GN=Dmel\CG15019 PE=1 SV=1	tr|Q9VZC8|Q9VZC8_DROME		17 kDa		0.44	[]	2.2216	0	0	0	2.2216	0	0	0	0	0	0	0	0	0	0	0	0	0	0	0	0	0	0	0	0
1152	Jak pathway signal transduction adaptor molecule OS=Drosophila melanogaster OX=7227 GN=Stam PE=1 SV=1	tr|Q9XTL2|Q9XTL2_DROME		75 kDa		0.44	[]	0	0	0	0	0	0	0	0	0	0	0	0	0	0	0	0	0	0	0	0	0	0	3.2711	0	3.2711
1153	SD04017p OS=Drosophila melanogaster OX=7227 GN=Dmel\CG1902 PE=1 SV=1	tr|Q7K1M4|Q7K1M4_DROME		36 kDa	TRUE	0.44	[]	0	0	0	0	0	0	0	0	0	0	0	0	0	0	0	0	0	0	0	0	0	0	3.2711	0	3.2711
1154	Tenzing norgay, isoform C OS=Drosophila melanogaster OX=7227 GN=tzn PE=1 SV=1	tr|Q8IPU3|Q8IPU3_DROME (+2)		39 kDa		0.44	[]	0	0	0	0	0	0	0	0	0	0	0	0	0	0	0	0	0	0	0	0	0	0	3.2711	0	3.2711
1155	DUF667 domain-containing protein OS=Drosophila melanogaster OX=7227 GN=Dmel\CG17118 PE=4 SV=1	tr|Q9VKR1|Q9VKR1_DROME		32 kDa		0.44	[]	0	0	0	0	0	0	1.9759	0	0	1.9759	0	0	0	0	0	0	0	0	0	0	0	0	0	0	0
1156	Isoform A of Sex-regulated protein janus-A OS=Drosophila melanogaster OX=7227 GN=janA	sp|P20348-2|JANA_DROME		13 kDa		0.44	[]	0	0	0	0	0	0	0	0	0	0	0	0	0	0	0	0	0	0	0	0	0	0	3.2711	0	3.2711
1157	Protein transport protein Sec61 subunit beta OS=Drosophila melanogaster OX=7227 GN=Sec61beta PE=1 SV=1	tr|Q7JZN0|Q7JZN0_DROME		10 kDa		0.44	[]	0	0	0	0	0	0	0	0	0	0	0	0	0	0	0	0	1.4281	0	0	1.4281	0	0	0	0	0
1158	Double-strand break repair protein OS=Drosophila melanogaster OX=7227 GN=mre11 PE=1 SV=1	tr|Q9XYZ4|Q9XYZ4_DROME		69 kDa		0.44	[]	0	0	0	0	0	0	0	0	0	0	0	0	0	0	0	0	0	0	0	0	0	0	0	2.3432	2.3432
END OF FILE

## Sheet: Fig 4D
signal intenisties (a.u.)	signal intensity (a.u.)
												EGFP-Nup358
spermatocyte (#)	EGFP-Nup358	EGFP-Nup358				Mst27D-mCherry						-deGrad																																					+deGrad
		-deGrad		+deGrad		-deGrad		+deGrad				cytoplasm left						NE left						nuclear center						NE right						cytoplasm right						background corrected					Average		cytoplasm left
	NE	NE	C	NE	C	NE	C	NE	C			values in window of five positions along line					average	values in window of five positions along line					average	values in window of five positions along line					average	values in window of five positions along line					average	values in window of five positions along line					average	cytoplasm left	NE left	nuclear center	NE right	cytoplasm right	C	NE	values in window of five positions along line
1	47.922	47.922	1.41137	5.34451	2.6643	79.2504	54.478	25.2551	20.4212			14.0725	12.4342	11.4528	11.3979	11.0816	12.0878	40.0931	58.0935	74.3553	72.4403	57.7107	60.5386	9.421	9.5525	10.5963	10.3436	10.1158	10.0058	54.1669	59.9266	60.8615	55.3693	46.2611	55.3171	9.9826	10.1518	11.3386	11.446	10.8141	10.7466	2.08196	50.5327	0	45.3112	0.74078	1.41137	47.922	6.26997
2	61.6055	61.6055	5.12541	4.05647	0.895894	74.211	49.6408	21.8554	25.0678			14.3829	14.0577	16.3512	16.9425	14.272	15.2013	54.435	72.7791	84.7332	82.5781	67.1114	72.3274	8.5752	9.1708	9.9184	10.1654	10.4508	9.65612	65.2848	83.8379	83.7917	69.1826	48.8828	70.196	15.0199	14.2018	14.7824	14.4733	13.3316	14.3618	5.54514	62.6712	0	60.5398	4.70568	5.12541	61.6055	6.17623
3	62.2873	62.2873	0.9344	3.76683	2.88924	87.6525	49.5508	20.8613	22.8525			14.247	15.415	14.538	11.99	12.823	13.8026	58.496	62.882	64.799	64.288	54.104	60.9138	10.031	9.088	8.757	8.688	9.178	9.1484	64.996	93.707	106.631	87.274	57.18	81.9576	8.069	7.298	5.572	4.834	6.042	6.363	4.6542	51.7654	0	72.8092	-2.7854	0.9344	62.2873	6.11995
4	56.1776	56.1776	2.28136	4.48796	2.61346	80.7671	53.1959	19.7879	23.561			10.9931	11.4862	12.7381	12.4758	11.1703	11.7727	60.6533	83.8805	97.8641	86.6621	58.652	77.5424	10.9991	9.591	7.869	7.5065	9.6101	9.11514	51.5672	54.5645	51.713	53.1809	54.1896	53.043	10.6515	9.3544	9.8506	12.3518	12.8932	11.0203	2.65756	68.4273	0	43.9279	1.90516	2.28136	56.1776	6.1218
5	28.279	28.279	0.81032	1.50167	0.771782	52.8068	40.0667	21.3481	24.9924			9.5489	9.3146	9.077	8.6908	10.3558	9.39742	36.6218	40.1563	42.9675	42.7846	35.2606	39.5582	6.6707	6.4936	7.2993	8.4325	7.784	7.33602	28.9412	31.1895	33.1965	33.8702	31.162	31.6719	9.2114	7.0651	6.4799	6.152	5.5679	6.89526	2.0614	32.2221	0	24.3359	-0.44076	0.81032	28.279	3.46448
6	43.8275	43.8275	1.88838	3.37095	1.75552	71.8434	51.8364	15.4976	17.9645			4.6011	5.5587	7.2679	8.9752	9.4065	7.16188	55.3667	69.5231	73.632	61.9179	41.1667	60.3213	6.2317	5.723	6.741	8.249	7.6761	6.92416	28.8803	39.1419	48.6234	49.1798	40.0846	41.182	10.0935	9.5921	9.8716	11.1637	11.5951	10.4632	0.23772	53.3971	0	34.2578	3.53904	1.88838	43.8275	2.63836
7	34.8676	34.8676	1.3255	3.82031	2.50334	62.5048	43.9989	17.6409	19.0635			9.0905	9.1495	9.9142	10.0457	10.0716	9.6543	38.5036	49.8559	54.8268	51.6104	43.2177	47.6029	7.3059	7.933	7.3033	7.2838	7.6254	7.49028	29.9711	39.5293	44.8102	39.7833	31.471	37.113	6.8668	7.8822	8.9922	7.9642	8.1809	7.97726	2.16402	40.1126	0	29.6227	0.48698	1.3255	34.8676	2.03783
8	39.0584	39.0584	2.82863	4.74946	2.6064	64.4257	47.8085	17.1288	16.744			9.337	9.0191	9.241	9.1107	9.6214	9.26584	39.5229	48.8275	53.3063	47.332	33.3475	44.4672	8.0008	7.3492	7.5461	8.3502	8.7099	7.99124	44.4745	56.4427	60.5897	49.5574	37.0957	49.632	11.1523	10.5183	13.2178	13.8721	13.109	12.3739	1.2746	36.476	0	41.6408	4.38266	2.82863	39.0584	7.3477
9	43.4198	43.4198	2.91658	4.67339	1.68967	64.7648	51.4849	13.5129	13.8771			13.9565	13.3688	11.5856	12.0394	15.1087	13.2118	60.7455	69.0055	72.6679	65.3318	52.4822	64.0466	7.4541	6.2264	6.7305	7.6463	8.6448	7.34042	38.3148	38.656	37.6336	38.505	34.2599	37.4739	9.6915	8.5121	5.3831	5.1909	7.7334	7.3022	5.87138	56.7062	0	30.1334	-0.03822	2.91658	43.4198	3.30397
10	21.4013	21.4013	-0.26709	2.68581	3.34277	43.414	40.0585	15.9656	18.1877			6.3977	6.1447	6.6112	8.7927	10.2912	7.6475	19.9523	20.4075	21.7123	22.0177	22.417	21.3014	8.0265	8.035	8.5428	7.524	7.6092	7.9475	34.2967	39.2116	41.0997	38.1912	34.1819	37.3962	6.4846	7.936	9.2371	8.0667	6.8422	7.71332	-0.3	13.3539	0	29.4487	-0.23418	-0.26709	21.4013	5.78326
11	31.3039	31.3039	2.79633	4.72637	2.78162	58.067	36.8451	14.6493	19.3321			6.4113	6.6393	6.8103	6.1208	5.3668	6.2697	23.3926	32.6517	39.3541	39.5566	32.7794	33.5469	5.2254	5.6282	5.0853	4.0207	4.9254	4.977	36.174	43.5391	45.181	39.1035	31.0773	39.015	9.3575	9.3019	8.8413	9.0191	9.865	9.27696	1.2927	28.5699	0	34.038	4.29996	2.79633	31.3039	4.27281
12	23.4986	23.4986	0.85153	2.79183	2.75489	51.454	44.821	24.9742	17.6238			8.5971	8.3441	7.4582	7.7055	8.6027	8.14152	28.8514	34.6431	34.133	32.1462	31.9763	32.35	7.494	5.9735	6.854	6.7302	6.9031	6.79096	27.9699	28.895	27.9605	29.1699	27.1506	28.2292	8.1146	7.0219	7.3273	6.7156	6.5379	7.14346	1.35056	25.559	0	21.4382	0.3525	0.85153	23.4986	4.30686
13	38.7744	38.7744	2.4389	2.61568	2.88992	62.9955	50.1539	27.0828	30.624			10.3381	9.5386	9.8416	10.3602	10.4747	10.1106	39.6762	44.8883	45.4447	42.8457	41.5627	42.8835	8.2099	6.6637	6.8433	7.0203	8.6811	7.48366	48.1683	52.7632	53.4766	50.5513	43.2032	49.6325	9.8969	8.8045	8.871	9.683	11.417	9.73448	2.62698	35.3999	0	42.1489	2.25082	2.4389	38.7744	4.61936
14	36.8618	36.8618	1.53778	2.23796	1.45709	42.7763	46.6924	17.9801	15.865			8.898	8.5534	8.059	8.0242	10.1498	8.73688	37.794	53.2805	61.4071	54.6623	42.3906	49.9069	7.7384	6.7444	6.2643	7.013	7.6575	7.08352	27.1939	37.964	46.1207	43.6544	34.9861	37.9838	8.4952	9.0952	8.8315	7.9314	8.1753	8.50572	1.65336	42.8234	0	30.9003	1.4222	1.53778	36.8618	1.67453
15	36.7889	36.7889	-1.51724	2.98358	2.91771	26.4777	14.6872	25.7883	23.0418			5.0664	5.3129	4.2677	3.9957	6.4461	5.01776	36.8325	48.2737	54.0152	50.0342	37.6309	45.3573	7.049	6.5366	6.0661	7.2688	7.8622	6.95654	32.3313	45.0812	50.6648	46.7541	35.8365	42.1336	6.0405	6.4512	5.6782	5.266	5.8683	5.86084	-1.93878	38.4008	0	35.177	-1.0957	-1.51724	36.7889	4.3111
16	36.2666	36.2666	3.40093	9.17408	2.47251	34.1273	30.9435	18.3522	14.7646			5.7087	4.9452	5.8364	6.9621	7.8586	6.2622	41.9555	49.802	51.7713	49.9684	42.7822	47.2559	7.04	5.08	4.7631	5.7703	6.4438	5.81944	23.4356	36.0308	45.6554	45.4154	34.0441	36.9163	14.4547	11.029	10.7237	12.5192	12.1661	12.1785	0.44276	41.4364	0	31.0968	6.3591	3.40093	36.2666	15.6165
17	34.0356	34.0356	3.25051	6.86496	4.01977	43.8242	52.6433	24.3348	31.5877			8.6049	7.7258	5.7413	6.0039	6.315	6.87818	37.5497	46.9988	45.2348	38.1314	28.1851	39.22	6.6056	8.4855	8.7094	6.7017	7.3392	7.56828	31.7681	40.8895	52.1077	52.6162	42.558	43.9879	16.6795	16.5152	16.4354	13.4627	10.7042	14.7594	-0.6901	31.6517	0	36.4196	7.19112	3.25051	34.0356	9.6935
18	54.8038	54.8038	1.98932	3.58272	5.21112	70.9507	54.0042	21.2687	35.686			3.437	3.8217	3.9523	4.6251	5.9322	4.35366	54.0502	77.8562	81.0016	65.2555	46.0143	64.8356	5.916	4.5571	3.8488	4.3732	4.5206	4.64314	52.2565	59.0069	60.5287	54.9263	43.5728	54.0582	8.8438	8.5551	8.71	8.9866	9.4608	8.91126	-0.28948	60.1924	0	49.4151	4.26812	1.98932	54.8038	10.149
19	44.7908	44.7908	3.97548	4.36098	3.35599	66.6153	60.2784	38.4834	29.2758			13.6676	12.9691	12.6085	13.5693	14.7449	13.5119	54.485	61.1543	57.9918	51.7703	40.4579	53.1719	5.9508	6.1247	6.3336	6.8223	6.8721	6.4207	42.5437	52.2386	57.2424	52.8225	41.4088	49.2512	8.5037	8.01	6.9197	5.7419	7.2271	7.28048	7.09118	46.7512	0	42.8305	0.85978	3.97548	44.7908	9.00155
20	42.9388	42.9388	3.68464	12.8047	1.38813	55.8478	47.159	15.5583	18.4778			11.3596	11.0764	13.0499	13.4223	14.5137	12.6844	40.6842	44.6976	45.5186	41.5688	37.4303	41.9799	6.1771	5.8451	5.6642	5.6598	5.6481	5.79886	54.8719	63.7993	64.9867	54.4814	39.3377	55.4954	5.9962	6.8592	6.8827	5.9157	5.7593	6.28262	6.88552	36.181	0	49.6965	0.48376	3.68464	42.9388	10.0584
21	51.5988	51.5988	5.79586	11.8117	2.46151	51.3171	27.6492	14.9478	12.227			16.2131	19.4834	21.6355	20.0333	18.2562	19.1243	56.1673	69.4055	78.9781	78.5489	69.8688	70.5937	8.1415	7.4266	7.3915	6.7604	7.4391	7.43182	40.2194	51.5033	55.5238	50.4108	39.6801	47.4675	10.9631	9.2496	7.0468	4.998	4.3978	7.33106	11.6925	63.1619	0	40.0357	-0.10076	5.79586	51.5988	10.3032
22	52.1833	52.1833	3.97119	17.581	4.75527	67.6878	64.5353	13.4641	11.3187			8.7721	8.7703	8.1294	7.7791	6.5874	8.00766	49.3481	63.817	73.1948	69.3695	57.2378	62.5934	5.2974	5.1335	6.4087	5.0452	3.7622	5.1294	47.5072	56.5697	58.8434	53.174	44.0654	52.0319	10.9218	9.5215	9.4277	10.173	10.9236	10.1935	2.87826	57.464	0	46.9025	5.06412	3.97119	52.1833	5.4272
23	23.8274	23.8274	0.17654	2.99429	-1.77077	68.1708	43.4792	12.2333	14.7645			2.5859	2.53	2.9039	4.2459	4.6305	3.37924	24.1569	28.0288	26.1602	19.7219	14.3499	22.4835	4.6851	4.3087	4.7205	4.5534	4.6934	4.59222	26.8625	36.39	39.0691	37.0368	32.4198	34.3556	6.7492	4.4165	4.9751	6.8986	7.752	6.15828	-1.21298	17.8913	0	29.7634	1.56606	0.17654	23.8274	4.7724
24	28.4573	28.4573	0.87289	7.38392	1.7333	80.0514	51.5943	13.674	18.7005			6.4616	4.9399	5.4025	6.5421	6.2906	5.92734	29.9779	36.8471	40.3597	34.3698	24.7768	33.2663	6.2981	5.7496	5.6345	5.5674	5.7723	5.80438	29.5139	39.0639	43.6176	37.5756	26.5146	35.2571	7.4509	7.5364	7.7562	7.2338	7.1587	7.4272	0.12296	27.4619	0	29.4527	1.62282	0.87289	28.4573	5.6456
25	19.2173	19.2173	0.92556	7.72029	5.37274	61.7149	31.4207	18.6292	16.9952			4.1007	3.7724	3.8505	4.7812	6.4363	4.58822	20.3897	25.7472	25.252	21.8978	19.3917	22.5357	3.7963	3.5103	4.0934	4.2881	4.55	4.04762	18.2684	24.1828	28.3772	26.6703	22.4725	23.9942	4.9849	5.7095	6.2143	5.2351	4.6469	5.35814	0.5406	18.4881	0	19.9466	1.31052	0.92556	19.2173	7.1011
26	31.5328	31.5328	3.80201	9.57111	2.39988	74.1939	42.858	18.7956	15.9281			8.8643	7.7955	7.163	7.9917	9.9274	8.34838	24.3067	31.739	40.1473	41.641	34.7479	34.5164	5.5831	4.9273	3.9671	3.458	5.2615	4.6394	29.1029	36.7548	46.0309	43.9482	33.3038	37.8281	8.4212	7.9584	8.6297	9.6656	7.9973	8.53444	3.70898	29.877	0	33.1887	3.89504	3.80201	31.5328	15.6165
27	29.1019	29.1019	1.39595	18.3834	1.37431	78.1512	45.1509	21.0339	14.4427			7.2877	5.6378	4.962	5.4918	6.5105	5.97796	17.0342	25.5446	33.9309	32.1082	23.3494	26.3935	3.6389	3.74	4.45	4.3497	3.5503	3.94578	37.8102	45.3216	47.3667	40.3931	27.618	39.7019	5.158	4.7319	4.7539	4.4893	4.3944	4.7055	2.03218	22.4477	0	35.7561	0.75972	1.39595	29.1019	4.6913
28	34.8206	34.8206	2.60526	10.2632	5.60578	89.2277	47.8788	18.171	9.70683			8.0335	6.0831	6.3245	5.7219	6.4228	6.51716	23.3628	29.9432	35.7607	34.8145	29.7515	30.7265	4.904	4.2288	4.1811	4.1523	3.7103	4.2353	35.1574	46.7832	57.3641	54.5613	43.0599	47.3852	6.9512	6.4923	7.7737	7.9172	6.6854	7.16396	2.28186	26.4912	0	43.1499	2.92866	2.60526	34.8206	8.9551
29	33.6892	33.6892	-1.51136	14.1921	2.02361	86.4212	63.4839	11.6785	9.98228			5.551	5.836	6.2317	5.9378	7.2539	6.16208	40.2789	52.3447	53.5737	44.2177	31.6406	44.4111	7.5184	8.779	9.4473	8.8605	7.6505	8.45114	34.1368	44.8554	50.7671	41.7218	27.8666	39.8695	7.9047	7.7119	8.066	7.9458	6.959	7.71748	-2.28906	35.96	0	31.4184	-0.73366	-1.51136	33.6892	10.1781
30	22.9184	22.9184	1.12165	3.1623	3.98506	68.9372	50.6054	24.3674	23.6529			8.3398	7.6929	6.7739	6.0524	7.6935	7.3105	27.8012	32.1746	26.7796	24.0649	26.2464	27.4133	6.039	5.1564	4.4295	5.2238	5.7562	5.32098	24.784	29.5341	32.3819	31.8139	26.813	29.0654	4.7727	4.8227	5.3198	5.852	7.1066	5.57476	1.98952	22.0924	0	23.7444	0.25378	1.12165	22.9184	3.3282
31	43.3025	43.3025	3.95836	2.79162	4.29441	70.1548	42.4961	28.3661	31.7638			11.1234	11.4724	12.0603	11.6562	11.9324	11.6489	47.1744	63.5181	71.067	64.062	47.5238	58.6691	10.651	7.8828	7.3476	7.9689	9.4492	8.6599	40.2939	52.3935	56.7208	46.9607	29.9096	45.2557	14.3264	13.0397	11.8686	13.8797	14.8235	13.5876	2.98904	50.0092	0	36.5958	4.92768	3.95836	43.3025	8.6338
32	31.7463	31.7463	2.4415	13.7012	1.60185	80.6263	54.0429	14.1328	14.6922			9.6663	10.0602	11.035	12.6732	12.2357	11.1341	33.3146	39.0708	40.6499	38.7835	34.6554	37.2948	7.9858	7.0437	7.5203	7.4184	8.1815	7.62994	38.1019	42.1856	44.9104	44.9988	37.0912	41.4576	9.5	8.4687	7.7917	7.9831	11.3005	9.0088	3.50414	29.6649	0	33.8276	1.37886	2.4415	31.7463	3.4994
33	25.067	25.067	3.15286	2.3481	1.44	77.13	44.7716	18.7805	20.9434			10.2391	10.3762	11.9377	11.1819	9.9301	10.733	29.585	35.0483	38.3764	37.7008	34.1982	34.9817	11.6884	8.962	6.5538	9.0953	10.9977	9.45944	29.6835	33.248	35.859	37.742	33.8232	34.0711	13.401	13.3904	13.9044	14.9434	16.8188	14.4916	1.27356	25.5223	0	24.6117	5.03216	3.15286	25.067	4.18375
34	27.1988	27.1988	2.28027	4.01717	3.19418	86.9524	41.7571	24.9247	24.7314			11.5899	12.2147	12.4615	11.8388	10.9387	11.8087	27.6478	34.7584	36.0837	32.5616	26.6199	31.5343	7.254	7.0895	7.8176	7.9287	7.8775	7.59346	31.215	41.648	47.8262	40.9893	28.5722	38.0501	9.5957	7.7528	6.3302	7.4302	8.5848	7.93874	4.21526	23.9408	0	30.4567	0.34528	2.28027	27.1988	6.17219
35	31.4059	31.4059	2.83306	4.62002	3.9843	76.6236	48.4631	20.7294	21.4618			9.4905	8.4223	8.4416	8.5752	9.1498	8.81588	32.6225	36.1344	35.3711	31.469	26.6894	32.4573	7.7211	7.0965	5.9142	5.572	7.3987	6.7405	33.1004	40.7367	49.5909	53.1311	42.618	43.8354	8.5735	10.8022	11.9749	10.5198	9.7858	10.3312	2.07538	25.7168	0	37.0949	3.59074	2.83306	31.4059	5.26092
36	28.7799	28.7799	-1.12169	2.62543	2.36561	78.1791	59.505	15.6072	20.4396			9.3567	8.7336	8.3	8.7728	9.4955	8.93172	36.9129	44.6159	47.0815	41.5558	34.2413	40.8815	10.061	10.5494	9.9783	9.0071	9.1639	9.75194	26.0972	34.2808	41.2408	43.4357	35.8563	36.1822	9.5843	8.3497	8.4887	7.5491	7.6721	8.32878	-0.82022	31.1295	0	26.4302	-1.42316	-1.12169	28.7799	4.90819
37	17.6765	17.6765	2.93548	3.66177	2.84528	75.0797	54.8878	20.5306	21.6943			9.6296	9.8726	10.9318	9.8697	9.383	9.93734	19.0053	23.7161	27.9462	25.0577	18.4343	22.8319	7.7336	7.1277	8.3114	7.6143	7.5619	7.66978	27.9935	31.1486	30.5175	27.4962	22.1477	27.8607	12.3471	12.4761	10.5555	10.1176	10.8696	11.2732	2.26756	15.1621	0	20.1909	3.6034	2.93548	17.6765	5.68536
38	29.7816	29.7816	4.57549	10.5962	1.75468	64.3964	39.6802	18.6291	20.6192			14.681	10.5242	9.5094	12.0857	12.5927	11.8786	37.2777	47.3469	45.9886	40.6469	34.0396	41.0599	8.9484	8.7524	8.2911	7.7058	7.8508	8.3097	27.3435	34.4494	40.5359	39.1728	34.1114	35.1226	14.3328	14.0573	13.8355	13.7269	13.5064	13.8918	3.5689	32.7502	0	26.8129	5.58208	4.57549	29.7816	5.469
39	28.6703	28.6703	3.26366	6.74388	-0.01126	71.0243	46.4247	20.6017	18.9249			6.5452	6.4103	8.613	9.1303	7.0866	7.55708	36.0725	42.6643	43.7798	39.8917	32.4001	38.9617	8.6297	7.2785	5.9992	5.5663	7.3453	6.9638	27.9727	33.8911	37.9243	34.567	27.1774	32.3065	11.6956	12.5216	13.5207	13.7394	13.0119	12.8978	0.59328	31.9979	0	25.3427	5.93404	3.26366	28.6703	4.6399
40	20.1482	20.1482	3.20877	9.10312	6.56383	64.6833	48.4672	14.197	19.0195			13.246	12.6903	11.8984	11.8427	11.6842	12.2723	28.3091	29.6448	32.9131	34.6056	32.6037	31.6153	9.6559	9.477	9.359	8.3267	8.7921	9.12214	23.4432	26.4711	29.9388	30.7099	24.064	26.9254	13.503	12.7185	11.3827	11.2329	13.1104	12.3895	3.15018	22.4931	0	17.8033	3.26736	3.20877	20.1482	6.1233
41	32.614	32.614	4.25759	5.99515	1.21919	35.4695	34.3376	18.0865	15.8802			4.6188	5.8097	5.6582	4.9526	5.4642	5.3007	39.2485	42.1058	42.6481	41.1998	38.1963	40.6797	5.2424	5.7846	7.2685	6.2489	6.4745	6.20378	30.8635	39.0809	41.5406	38.4544	34.8399	36.9559	14.8958	14.9617	16.7145	15.8198	15.7184	15.622	-0.90308	34.4759	0	30.7521	9.41826	4.25759	32.614	6.3097
42	29.8697	29.8697	0.70602	11.7731	2.28362	38.7605	40.7515	20.1777	18.0799			11.8169	11.367	9.3622	8.5806	10.3908	10.3035	39.7433	42.0848	36.9444	33.1427	28.7586	36.1348	7.6968	6.4023	6.6954	7.4392	8.6293	7.3726	30.9189	40.6729	46.0916	42.222	31.844	38.3499	5.2141	5.0897	6.3871	6.1919	6.3859	5.85374	2.9309	28.7622	0	30.9773	-1.51886	0.70602	29.8697	5.8254
43	52.2011	52.2011	-0.1527	11.2353	0.71798	44.8399	34.8868	13.9358	14.846			11.0001	10.6342	12.6935	11.7914	10.8349	11.3908	71.9628	78.3016	81.1292	77.043	68.0451	75.2963	11.746	10.6896	9.5639	9.0268	9.8488	10.175	49.5241	58.0038	54.4561	45.6758	39.6198	49.4559	8.2576	9.0955	8.2828	8.1389	9.4943	8.65382	1.2158	65.1213	0	39.2809	-1.5212	-0.1527	52.2011	3.5805
44	39.0454	39.0454	0.61589	3.02222	-0.194772	36.7152	34.2088	25.9468	23.5911			9.8585	9.6292	10.3369	11.1497	11.5602	10.5069	44.4507	47.574	52.4927	51.7571	44.7682	48.2085	8.2791	7.3985	7.6345	8.3387	9.8813	8.30642	47.4995	50.0523	46.7496	44.2406	43.9335	46.4951	7.5818	7.1621	7.6588	7.2031	7.0828	7.33772	2.20048	39.9021	0	38.1887	-0.9687	0.61589	39.0454	2.47087
45	55.7487	55.7487	0.52497	5.51211	3.21913	44.4815	36.4963	21.0713	42.7286			15.4698	13.7978	12.704	13.0425	12.6847	13.5398	43.1517	62.4347	73.0069	63.7152	43.3161	57.1249	10.5709	10.9885	11.3789	11.6012	11.8477	11.2774	72.9136	79.1877	80.8131	78.0906	73.632	76.9274	9.8652	9.6925	10.1317	9.9689	10.667	10.0651	2.26232	45.8475	0	65.65	-1.21238	0.52497	55.7487	16.1235
46	37.5996	37.5996	-0.78355	5.35683	3.36181	34.0886	29.7907	32.2092	36.4659			8.3737	7.3952	5.7503	6.0567	8.5059	7.21636	52.6136	58.5513	64.4306	62.3663	49.668	57.526	7.7286	7.6757	8.1933	8.4295	8.853	8.17602	32.087	36.1695	35.4408	33.6101	32.8193	34.0253	8.9019	7.3524	6.298	7.1364	8.1542	7.56858	-0.95966	49.3499	0	25.8493	-0.60744	-0.78355	37.5996	16.9553
47	55.9973	55.9973	1.46705	0.55344	2.52167	39.0091	37.8911	32.6749	37.5724			6.477	7.9585	8.3225	8.7238	10.2695	8.35026	72.3397	77.5665	74.6362	74.5577	69.735	73.767	8.277	7.7311	8.9713	9.8173	9.1684	8.79302	48.1395	58.9721	63.1727	57.398	51.3855	55.8136	11.9583	11.7508	12.5901	12.254	12.2962	12.1699	-0.44276	64.974	0	47.0205	3.37686	1.46705	55.9973	15.4556
48	51.6383	51.6383	2.4563	5.00356	3.26499	41.0598	36.4486	33.4242	34.4995			6.5079	5.5152	4.2504	4.7074	5.7951	5.3552	37.4567	58.0744	75.0599	71.7395	58.1968	60.1055	4.8778	4.0415	4.53	4.849	5.214	4.70246	56.8085	55.1242	52.395	49.7696	48.7831	52.5761	10.2283	8.6104	8.1681	8.3032	9.5016	8.96232	0.65274	55.403	0	47.8736	4.25986	2.4563	51.6383	10.1184
49	41.1044	41.1044	1.41012	3.82179	3.67844	36.1556	38.981	24.4762	27.1227			5.5606	4.3114	4.2983	3.9005	4.2101	4.45618	29.3146	36.2541	39.7148	37.3554	33.9511	35.318	4.9663	5.1147	4.399	3.7067	5.3179	4.70092	53.2516	59.9682	61.1707	57.2428	49.8303	56.2927	8.7041	9.1913	7.7775	6.4571	6.6995	7.7659	-0.24474	30.6171	0	51.5918	3.06498	1.41012	41.1044	7.09323
50				3.85496	3.30771			11.5653	35.5157																																								7.71587
51				2.9238	3.68125			24.5857	22.7628																																								6.69376
52				4.82672	2.79843			18.7179	26.0163																																								21.2568
53				5.50447	4.99242			15.161	19.5833																																								14.8824
54				3.2635	2.03161			52.6801	42.6819																																								11.0875
55				4.36174	2.59721			36.7294	41.8091																																								6.89645
56				1.42177	1.38888			30.4777	33.9514																																								9.81493
57				5.015	4.07611			54.0043	49.1956																																								10.8715
average	37.2623	37.2623	2.01731	5.91785	2.66492	61.5526	44.761	21.8727	23.2162
standard dev	11.6638	11.6638	1.68642	4.01161	1.48714	17.2022	9.68982	8.68162	9.02163
[truncated: 110 more columns]

## Sheet: Fig 6B
genotype	number of progeny obtained from male #												number of progeny obtained from female pool #
	1	2	3	4	5	6	7	8	9	10	average	std	1	2	3	4	5	average	std
w[1118]	161	193	171	119	171	148	161	163	172	141	160	20.199	157	159	157	147	141	152.2	7.82304
Df/+	124	164	202	132	153	158	111	134	93	134	140.5	30.464
Mst27D[LL]/+	124	147	172	137	153	97	92	84	160	114	128	30.6086
Mst27D[LL]/Df	15	52	21	70	16	37	42	67	24	44	38.8	20.0155	123	146	122	149	100	128	20.0624
Mst27D[LL]/Df + g-Mst27D-EGFP	170	183	186	127	201	134	163	183	137	131	161.5	27.1549	180	143	182	134	130	153.8	25.2824

## Sheet: Fig 6C
genotype	number of progeny obtained from male pool #
	1	2	3	4	average	std
w[1118]	91	179	167		145.667	47.7214
Mst27D[LL]/Df + g-Mst27D-mCherry	140	135	131	171	144.25	18.2094
Mst27D[LL]/Df + g-Mst27D_CH-mCherry	12	13	34	22	20.25	10.2103
Mst27D[LL]/Df + g-Mst27D_CT-mCherry	32	45	66	38	45.25	14.8183
Mst27D[LL]/Df	0	41	18	5	16	18.3121

## Sheet: Fig 6D
genotype	number of progeny obtained from replicate cross #
	1	2	3	4	5	6	7	8	9	10	average	std
w[1118]	44	128	46	166	85	57	96	104	119	68	91.3	39.3363
Mst27D[cc] male	0	0	0	0	0	0	0	0	0	0	0	0
Mst27D[cc] female	108	50	136	83	131						101.6	35.6973

## Sheet: S3C Fig
Mst27D_CT-EGFP signal intensity (a.u.)
						lacZ dsRNA																						Nup358 dsRNA
Cell #	lacZ dsRNA (x 10)		Nup358 dsRNA (x 10)			cytoplasm left				NE left				nuclear center				NE right				cxtoplasm right				background corrected NE average	background corrected C average	cytoplasm left				NE left				nuclear center				NE right				cxtoplasm right				background corrected NE average	background corrected C average
	NE	C	NE	C		Plot values on the line (3 pixels)			average	Plot values on the line			average	Plot values on the line			average	Plot values on the line			average	Plot values on the line			average	(left + right)/2-nuclear center	(left + right)/2-nuclear center	Plot values on the line			average	Plot values on the line			average	Plot values on the line			average	Plot values on the line			average	Plot values on the line			average	(left + right)/2-nuclear center	(left + right)/2-nuclear center
1	329.317	369.044	12.5954	25.5389		14023.3	14233.2	14263.9	14173.5	12892.4	11562.7	11878.8	12111.3	10690.3	10482.5	10416.7	10529.8	16009.2	16095.7	14499.2	15534.7	14389.2	14432.8	13979.2	14267	3293.17	3690.44	1936.75	1945.99	1882.63	1921.79	1881.36	1857.92	1738	1825.76	1568.97	1585.55	1580.97	1578.5	1585.24	1576.01	1588.18	1583.14	1668.71	1724.34	1844.9	1745.99	125.954	255.388
2	314.137	332.215	43.2741	52.1666		16356.6	16433.7	16272.8	16354.4	15216.4	14594.4	14394.7	14735.2	13154.1	12998.3	12586.5	12913	16665.9	18324.3	17130.3	17373.5	16102.7	16306.2	15938.7	16115.9	3141.37	3322.15	2119.41	2009.36	2083.12	2070.63	2058.65	1923.67	1954.25	1978.86	1594.06	1517.74	1625.69	1579.16	2089.26	2052.57	1993.02	2044.95	2091.14	2120.79	2181.15	2131.03	432.741	521.666
3	344.577	346.409	28.5212	64.2838		13686.6	13871.7	14560.8	14039.7	14522.6	13837	13132.3	13830.6	9553.76	9699.2	9868.24	9707.07	11790	13015.3	12619.8	12475	12123.9	12141.2	12642.8	12302.6	3445.77	3464.09	2404.41	2244.1	2411.59	2353.37	2297.67	2178.65	2028.13	2168.15	1863.7	1887.66	1859.3	1870.22	2188.17	2085.56	2154.41	2142.71	2548.6	2647.21	2822.42	2672.75	285.212	642.838
4	564.953	375.224	38.6108	41.5984		21791.3	21339.6	20975.7	21368.9	23359.2	24968.9	22033.2	23453.8	20839	19728.2	20047.9	20205.1	22113.6	28563.7	34088.9	28255.4	28608.5	25427.9	25600.8	26545.7	5649.53	3752.24	2347.56	2453.75	2487.78	2429.7	2410.65	2312.93	2266.98	2330.19	1946.01	1917.1	2063.58	1975.57	2130.09	2457.41	2591.97	2393.16	2431.88	2231.41	2396.92	2353.4	386.108	415.985
5	196.653	124.324	98.2944	144.703		11140.9	11129.2	12281.8	11517.3	12898.2	12282.8	11013.1	12064.7	9183.49	9012.31	9857.1	9350.97	10265.8	10944.9	10500.2	10570.3	9458.3	9551.05	10004.1	9671.13	1966.53	1243.24	3589.17	3626.17	3631.67	3615.67	3509.83	3013.5	2807.33	3110.22	2098.83	2081.5	1951.5	2043.94	2712.67	2914.33	3203.67	2943.56	3435.17	3484.5	3179.17	3366.28	982.944	1447.03
6	646.227	356.91	96.676	104.295		8681.24	8386.74	8745.39	8604.46	13217	13867.1	13104.8	13396.3	6359.71	5662.77	5997.55	6006.67	11374	11544.4	11706.4	11541.6	11141.6	10451.3	10048.4	10547.1	6462.27	3569.1	3482.5	3594.94	3601.1	3559.52	3683.7	3500.68	3295.5	3493.29	2254.81	2208.57	2293.3	2252.23	2987.67	2904.79	2941.58	2944.68	2849.17	3005.24	3238.14	3030.85	966.76	1042.96
7	206.835	165.267	72.2668	72.161		8254.02	7914.77	7820.21	7996.33	8140.37	8433.81	8008.57	8194.25	6297.77	5978.19	5822.7	6032.89	8102.35	8098.29	7824.06	8008.23	7469.38	7410.35	7244.6	7374.78	2068.35	1652.67	2860.57	2911.86	2781.86	2851.43	2658.47	2699.84	2716.58	2691.63	2032.1	1946.58	1877.85	1952.17	2655.41	2699.78	2618.97	2658.05	2562.83	2517.84	2407.76	2496.14	722.668	721.61
8	346.051	374.401	55.9282	69.57		13991.3	13774.9	14000	13922.1	14426.7	15222.4	14820.8	14823.3	10954.5	10520.1	11027.5	10834.1	13313.8	13693.9	14289.8	13765.8	15359	14934.3	15408.9	15234.1	3460.51	3744.01	2034.45	2211.8	2208.12	2151.46	2049.47	1981.1	1934.34	1988.3	1434.25	1413.84	1378.67	1408.92	1784.94	2058.1	2001.24	1948.09	2119.73	2016.57	2037.04	2057.78	559.282	695.7
9	385.369	283.773	68.8173	48.9124		14784.5	14503.9	14300.7	14529.7	15655.1	15464.5	15329	15482.9	11280.9	11060.6	11645.2	11328.9	14793.4	15079.3	14774.3	14882.3	14087.2	13631.2	13692.3	13803.6	3853.69	2837.73	2873.54	2953.17	2920.68	2915.8	3164.7	3079.08	3077.06	3106.95	1995.85	2035.98	2158.26	2063.37	2346.58	2503.18	2338.63	2396.13	2149.18	2187.02	2231.35	2189.18	688.173	489.124
10	573.69	132.029	72.3546	62.9974		18160.5	17945.5	18626.2	18244	24656.3	26859.1	26263.3	25926.3	16758.6	16696.1	16995.5	16816.7	18831.6	19742.6	18968.9	19181	18259.3	18045.5	17785.3	18030	5736.9	1320.29	2506.93	2542.47	2569.71	2539.7	2511.08	2658.32	2135.6	2435	2135.6	2226.05	2254.99	2205.55	3443.3	3578.09	3248.18	3423.19	3243.59	3003.14	3147.3	3131.34	723.546	629.974
11	330.41	206.813	34.8436	20.8153		9732.22	9842.46	10289.7	9954.81	13026	13397.4	12835	13086.1	8379.68	8566.02	8444.54	8463.41	10143.2	10381.4	10822.1	10448.9	10723.9	11067.2	11533.7	11108.3	3304.1	2068.13	2137.4	2126.8	2007.77	2090.65	2149.43	2233.64	2160.65	2181.24	1863.53	1797.93	1758.93	1806.8	2114.92	2087.27	2185.48	2129.22	2095.78	1947.59	1774.36	1939.25	348.436	208.153
12	218.257	-4.84753	63.8186	88.1104		9085.8	9107.26	9741.56	9311.54	11339	11608.5	11827.7	11591.7	9639.54	9925.85	10040.5	9868.64	12599.1	12885.2	12047.8	12510.7	9957.91	10300.2	10728.2	10328.8	2182.57	-48.4753	3227	3124.8	3227.58	3193.13	2906.41	2877.33	2751.36	2845.03	2447.17	2368.57	2369.53	2395.09	2994.37	3316.14	3354.03	3221.51	3262.5	3420.45	3394.83	3359.26	638.186	881.104
13	366.395	156.336	45.8003	34.6864		12692.2	12568.3	12711.9	12657.5	15677.2	16184.1	15166.9	15676	11665	11399.9	11772.3	11612.4	14423.4	15750.3	14456.4	14876.7	13097.1	13727.5	14257.6	13694.1	3663.95	1563.36	2104.66	2142.17	2094.97	2113.93	2279.95	2358.68	2221.71	2286.78	2043.42	2081.52	2115.23	2080.06	2624.29	2847.16	2896.57	2789.34	2713.04	2814.85	2691.85	2739.91	458.003	346.864
14	315.589	251.683	27.3722	22.4167		11534.1	11764	12628.1	11975.4	12880.9	12005.9	10928.6	11938.5	9221.52	8844.18	9277.61	9114.44	13024	12905.7	11876.7	12602.2	11595.8	11248.6	11016.9	11287.1	3155.89	2516.83	1966.17	1967.33	1967.67	1967.06	2116.5	2173.5	1930.83	2073.61	1709.83	1925.17	1721.33	1785.44	2130.5	2017.33	1986.33	2044.72	1959.67	2082.33	2114.5	2052.17	273.722	224.167
15	271.871	294.211	18.7631	13.2278		11414.8	12173.2	11698.6	11762.2	10808.9	10289.6	10076.5	10391.7	8564.85	8063.61	8505.92	8378.12	12003.1	12114.9	11288	11802	11315.5	10996.8	10322.5	10878.3	2718.71	2942.11	1890.52	1899.23	1929.97	1906.57	1972.83	2108.61	1999.12	2026.85	1778.37	1755.44	1806.16	1779.99	1831	1897.93	1996.23	1908.39	1886.82	1993.95	1873.11	1917.96	187.631	132.278
16	405.738	496.327	15.6527	25.1194		12932	16169.7	13249.5	14117.1	9907.81	9774.77	9456.33	9712.97	7335.95	6791.38	6787.98	6971.77	12220.7	12944.5	11870.8	12345.3	10128.2	9743.38	9387.44	9753.01	4057.38	4963.27	2067.67	2043	2019.5	2043.39	1824.83	1950	1907.83	1894.22	1817.67	1833.67	1771.17	1807.5	2129.5	2009	1963	2033.83	2140.5	2048.33	2033.17	2074	156.527	251.194
17	210.463	9.06517	66.0904	67.7488		20045.5	21690.4	22850.8	21528.9	23717.7	24119.5	23977.4	23938.2	22129.2	21893.6	21876.8	21966.5	24469.5	23975.4	24167.3	24204.1	23308.3	22767.8	21680.2	22585.4	2104.63	90.6517	2133.95	2072.55	2190.46	2132.32	2265.92	2125.21	2118.11	2169.75	1490.61	1442.3	1433.35	1455.42	1957.67	2060.95	2170.1	2062.91	2117.77	2180.21	2102.52	2133.5	660.904	677.488
18	671.205	541.563	46.7327	49.4464		12507.6	12760.2	14886.5	13384.8	17970.9	17500.1	13271.8	16247.6	7267.91	7105.34	7065.49	7146.25	10901.4	11626.3	11879.2	11469	11655.8	11650.5	11910.6	11739	6712.05	5415.63	1686.31	1658.74	1651.82	1665.62	1696.4	1607.01	1544.59	1616	1141.67	1189.52	1197.98	1176.39	1565.86	1739.38	1709.06	1671.43	1771.31	1682.02	1574.91	1676.08	467.327	494.464
19	387.212	347.599	23.7223	18.7089		9163.71	9393.14	9559.27	9372.04	10233	10790	10454	10492.4	6224.32	5942.59	6518.46	6228.46	9560	9849.73	9716.65	9708.79	9737.02	9978.99	10394.6	10036.9	3872.12	3475.99	1801.43	1696.56	1725.78	1741.25	1820.45	2036.26	1971.12	1942.61	1696.39	1793.64	1581.51	1690.51	1852.11	1932.64	1953.84	1912.86	2214.46	1836.82	1990.57	2013.95	237.223	187.089
20	281.527	240.473	32.6822	42.1186		14230.9	12761.4	13049.8	13347.4	13868.2	13674.7	13693.4	13745.4	13066.6	12539.7	12862.3	12822.9	17429.4	17642.2	17521.2	17530.9	17049.1	17156.3	17118.1	17107.8	2815.27	2404.73	2027.12	2023.19	2057.66	2035.99	2039.75	1855.66	1965.55	1953.65	1625.92	1618.05	1633.42	1625.8	1944.89	2007.03	1902.85	1951.59	1983.33	2089.81	2100.8	2057.98	326.822	421.186
21	79.663	69.7427	148.983	197.055		10216.5	10240.2	10724	10393.5	11461.5	11295.8	10860.7	11206	10029.2	9959.09	9744.73	9911.01	9320.92	10089.3	11217.6	10209.3	10860.8	10688.3	10920.9	10823.3	796.63	697.427	5547.06	5638.4	5282.83	5489.43	5547.06	5638.4	5282.83	5489.43	4184.54	4113.36	4012.36	4103.42	5154.26	5755.76	6181.2	5697.08	6499.45	6750.01	6726.08	6658.51	1489.83	1970.55
22	205.757	181.344	39.6924	48.2924		7605.16	8196.56	8312.86	8038.19	8183.38	7915.71	7688.49	7929.19	6547.48	6686.55	6888.86	6707.63	9083.55	9849.7	9870.36	9601.2	9457.66	8926.13	8628.07	9003.95	2057.57	1813.44	2316.89	2370.07	2542.89	2409.95	2183.15	2161.91	2277.58	2207.55	1879.12	1795.57	1768.73	1814.47	2138.56	2262.66	2244.51	2215.24	2284.74	2143.03	2126.75	2184.84	396.924	482.924
23	417.516	359.47	32.6891	56.9786		11307.2	12269.1	12083.1	11886.5	11812.1	12173.5	11680.6	11888.7	9308.85	8861.54	9136.93	9102.44	14859.5	14644.3	14495.7	14666.5	14275.6	13176.9	13070.8	13507.8	4175.16	3594.7	2517.32	2442.22	2290.78	2416.77	2115.6	2054.95	2108.14	2092.9	1889.82	1895.73	1962.87	1916.14	2318.63	2535.29	2325.55	2393.16	2503.51	2578.49	2583.23	2555.08	326.891	569.786
24	372.657	342.946	18.7127	17.7058		9168.16	10251.9	11029.8	10150	11312.4	11210.9	10911.8	11145	7373.54	7192.1	7207.96	7257.86	10551.3	10812.7	11107.5	10823.8	11185.8	11444.9	11043.4	11224.7	3726.57	3429.46	1954.52	2054.56	1840.04	1949.7	1954.52	2054.56	1840.04	1949.7	1767.79	1684.45	1687.33	1713.19	1864.39	1861.93	1826.46	1850.93	1868.29	1770.01	1854.07	1830.79	187.127	177.058
25	56.1146	83.6583	9.85483	11.7447		6425.62	6571.33	6431.13	6476.03	6486.4	7035.79	6157.65	6559.95	5722.4	5516.98	5662.53	5633.97	5890.56	5963.57	5636.74	5830.29	6133.36	6386.99	6874.89	6465.08	561.146	836.583	1877.1	1880.16	1874.17	1877.15	1868.23	1870.61	1820.21	1853.02	1687.95	1675.76	1740.37	1701.36	1765.38	1795.94	1679.1	1746.8	1815.36	1760.78	1705.28	1760.47	98.5483	117.447
26	286.665	315.027	138.083	176.634		9975.14	9808.32	10337.5	10040.3	10451.8	10055.8	9357.63	9955.1	7309.06	6979.81	7163.48	7150.78	9447.95	10213.6	10577.8	10079.8	10595	10522.2	10568.2	10561.8	2866.65	3150.27	4536.9	4588.95	4439	4521.62	4161.83	3664.18	3275.76	3700.59	2577.31	2480.2	2642.77	2566.76	3609.8	4234.57	4739.4	4194.59	4109.07	4136.37	4188.32	4144.59	1380.83	1766.34
27	86.1033	96.0906	77.2784	110.232		8546.77	8199.44	8261.83	8336.01	8626.27	8647.03	8479.99	8584.43	8429.74	8203.54	8007	8213.43	9001.06	9726.62	9965.79	9564.49	10303.6	10072.8	9661.56	10012.7	861.033	960.906	3707.26	3830.66	3612.98	3716.97	3609.2	3553.42	3432	3531.54	2677.85	2626.22	2593.66	2632.58	3335.03	3280.91	3221.62	3279.19	3731.15	3661.37	3865.98	3752.83	772.784	1102.32
28	379.35	380.844	46.1388	66.0172		8844.1	8575.62	9275.53	8898.42	9476.63	9686.62	9224.17	9462.47	6168.42	5990.68	5620.68	5926.59	9286.83	9986.73	10659.6	9977.7	10662.1	10491.8	10561.1	10571.6	3793.5	3808.44	3962.9	3851.48	3660.41	3824.93	3516.34	3547.64	3674.45	3579.48	2997.37	2895.25	3018.65	2970.43	3283.87	3265.53	3303.05	3284.15	3335.34	3546.4	3427.06	3436.27	461.388	660.172
29	235.747	102.994	243.417	263.728		10219.2	10272.3	10681.6	10391	12526.3	13035.2	12278.2	12613.2	9568.91	9313.74	9546.67	9476.44	11338.9	11292	10532.9	11054.6	9581.39	10881.6	11402.2	10621.7	2357.47	1029.94	6193.57	6471.85	6403.99	6356.47	5519.93	5916.02	5826.16	5754.03	3402.07	3615.39	3741.74	3586.4	6288.39	6292.71	6280.19	6287.1	6136.95	6119.85	6015.83	6090.88	2434.17	2637.28
30	211.546	34.4175	62.2816	71.8856		6910.05	6933.69	7367.33	7070.36	8356.08	8605.18	8343.26	8434.84	6812.74	6726.97	6512.25	6683.99	9001	9423.63	9067.52	9164.05	7804.47	6636.04	6517.39	6985.97	2115.46	344.175	2615.24	2573.01	2634.21	2607.49	2633.74	2485.72	2417.48	2512.31	1907.77	1945.83	1867.17	1906.92	2387.72	2583.79	2669.99	2547.16	2615.3	2565.16	2751.75	2644.07	622.816	718.856
31	191.632	43.7747	58.0377	88.7688		8119.89	8220.55	8559.37	8299.94	9294.93	9097.51	9321.06	9237.84	7697.81	7141.65	7433.89	7424.45	9233.31	9559.87	9537.89	9443.69	7697.81	7141.65	7433.89	7424.45	1916.32	437.747	2944.26	3033.75	3056.65	3011.55	2775.6	2475.26	2381.58	2544.15	2003.74	2027.51	2066.15	2032.47	2568.77	2740.84	2735	2681.54	2762.45	2730.99	2992.82	2828.75	580.377	887.688
32	262.76	220.563	22.7961	45.1012		6793.22	7582.94	7761.87	7379.34	8088.74	7592.04	6907.5	7529.43	5371.51	5001.32	5306.28	5226.37	8054.88	8508.92	7971.72	8178.5	7653.53	7439.54	7360.91	7484.66	2627.6	2205.63	1891.79	1821.39	1839.59	1850.92	1722.18	1620.86	1512.51	1618.52	1363.44	1283.82	1381.51	1342.92	1496.51	1500.89	1572.33	1523.24	1737.14	1741.94	1731.74	1736.94	227.96	451.012
33	142.173	106.583	21.8952	19.6231		6643.61	6139.48	5864.23	6215.77	6828.65	7252.2	6072.12	6717.66	4468.27	4302.15	4483.12	4417.85	5027.94	4894.79	4961.79	4961.51	4740.92	4754.76	4759.11	4751.6	1421.73	1065.83	2111.89	2152.61	2127.29	2130.6	2112.94	2148.83	2077.98	2113.25	1982.66	2035.69	1938.71	1985.69	2254.57	2303.41	2330.1	2296.03	2229.6	2246.67	2223.43	2233.24	218.952	196.231
34	197.436	94.0949	19.7132	30.2022		7496.04	7274.98	6989.87	7253.63	7680.44	8398	8450.1	8176.18	5576.49	5324.31	5532.83	5477.88	6481.12	6740.75	6962.99	6728.28	6036.85	5729.75	4985.47	5584.02	1974.36	940.949	2966.01	3068.54	2963.55	2999.37	2756.83	2799.59	2757.59	2771.34	2623.96	2448.01	2489.98	2520.65	2722.76	2673.35	2596.57	2664.23	2712.63	2685.6	2539.7	2645.98	197.132	302.022
35	146.936	69.2446	23.9352	47.1004		5580.4	5605.07	5758.54	5648.01	6327.88	7018.77	6907.98	6751.54	4836.11	4901.94	4708.34	4815.46	5863.44	5847.75	5743.14	5818.11	5665.29	5323.76	5114.38	5367.81	1469.36	692.446	3284.58	3172.27	3219.68	3225.51	3028.76	3084.49	3028.82	3047.36	2778.76	2790.63	2870.05	2813.15	3008.21	3090.11	3074.61	3057.64	3250.25	3335.66	3442.49	3342.8	239.351	471.004
36	487.666	311.565	45.5497	38.9136		6469.72	6945.2	7345.84	6920.25	9348.85	9288.01	9122.9	9253.25	3777.59	3803.55	3832.66	3804.6	8029.4	8109.41	8188.98	8109.27	6469.72	6945.2	7345.84	6920.25	4876.66	3115.65	2337.59	2258.32	2325.82	2307.24	2406.03	2494.91	2329.02	2409.99	1953.76	2014.64	2078.41	2015.6	2487	2535.46	2574.18	2532.21	2555.2	2420.23	2531.27	2502.23	455.497	389.136
37	182.157	108.214	69.7893	63.9654		5512.45	5982.64	6374.96	5956.69	7237.59	7291.42	7262.93	7263.98	4920.49	4677.11	4706.28	4767.96	5916.33	5891.25	5937.67	5915.08	5822.67	5570.61	5837.26	5743.51	1821.57	1082.14	2630.3	2722.68	2587.62	2646.86	2773.23	2841.71	2687.2	2767.38	1773.24	1767.93	1836.19	1792.45	2130.05	2206.88	2302.99	2213.31	2223.21	2169.14	2259.7	2217.35	697.893	639.654
38	125.38	89.5541	49.0576	57.9299		6453.54	6345.43	6921.26	6573.41	6936.54	6896.27	7233.74	7022.19	5554.38	5720.16	5759.07	5677.87	6852.22	6773.29	6897.93	6841.15	6453.54	6345.43	6921.26	6573.41	1253.8	895.541	2272.03	2127.33	2128.08	2175.81	2192	2140.86	2101.2	2144.69	1834.55	1738.54	1810.53	1794.54	2324.73	2336.86	2615.03	2425.54	2711.29	2535.82	2468.47	2571.86	490.576	579.299
39	125.186	143.695	92.9534	94.4575		4568.49	4491.84	4855.02	4638.45	4868.81	4570.77	4306.17	4581.92	3197.32	3187.82	3219.39	3201.51	4270.75	4218.64	4485.05	4324.81	4568.49	4491.84	4855.02	4638.45	1251.86	1436.94	2681.33	2655.24	2785.62	2707.4	2748.5	2823.39	2651.56	2741.15	1803.54	1807.81	1801.31	1804.22	2529.29	2742.68	2907.08	2726.35	2822.12	2789.2	2759.24	2790.19	929.534	944.575
40	148.632	97.1566	25.9724	28.9703		6340.36	6252.6	6490.47	6361.14	7226.88	7614.68	7196.14	7345.9	5561.95	5378.14	5228.63	5389.57	6434.07	6467.13	6316.47	6405.89	6340.36	6252.6	6490.47	6361.14	1486.32	971.566	1995.31	2042.23	1985.22	2007.59	1923.03	1924.8	1886.54	1911.45	1717.1	1786.84	1784.8	1762.91	2091.59	2134.72	2175.13	2133.82	2137.99	2122.03	2032.89	2097.64	259.724	289.703
41	103.919	4.04245	31.3292	30.0723		5606.95	5386.07	5280.37	5424.47	7067.98	7281.16	7081.08	7143.41	5600.26	5656.42	5722.44	5659.71	6125.08	6396.54	6241.52	6254.38	6075.36	5962.1	5889.94	5975.8	1039.19	40.4245	2178.32	2046.28	2004.92	2076.51	2122.56	2008.05	2067.91	2066.18	1790.61	1833.31	1860.52	1828.15	2180.54	2214.24	2255.33	2216.7	2180.35	2225.26	2138.09	2181.23	313.292	300.723
42	177.169	67.3336	44.0795	59.4954		3971.72	4497.9	4686.48	4385.37	5653.5	5759.73	5471.25	5628.16	4285.06	3993.65	4195.86	4158.19	6178	6268.72	6248.11	6231.61	5681.47	5289.51	4862.07	5277.68	1771.69	673.336	2638.81	2609.12	2479.12	2575.68	2267.56	2203.64	2211.41	2227.53	2161.03	2135.88	2146.22	2147.71	2750.69	2890.86	3206.89	2949.48	2859.13	2835.7	3034.1	2909.65	440.796	594.954
43	219.802	153.946	83.0933	84.1805		5877.29	5900.95	6002.52	5926.92	6728.36	6699.89	6372.12	6600.12	5329.42	5296.24	5519.69	5381.78	8101.78	9147.13	8429.53	8559.48	7685.01	7752.72	8308.97	7915.57	2198.02	1539.46	2741.17	2770.84	2924.6	2812.2	2742.55	2792.12	2744.77	2759.81	1993.99	1817.89	1942.82	1918.23	2747.3	2744.78	2723.5	2738.52	2759.29	2716.96	2647.38	2707.88	830.933	841.805
44	130.481	113.072	13.1129	22.4151		6132.68	6044.08	6184.61	6120.45	6155.85	6213.23	6042.22	6137.1	4830.17	4802.95	4700.36	4777.83	6029.29	6008.4	6046.85	6028.18	5825.23	5644.46	5620.25	5696.65	1304.81	1130.72	2084.76	2200.7	2145	2143.49	2187.13	2039.72	2008.89	2078.58	1963.18	1901.87	1948.01	1937.69	1972.48	2078.8	2125.86	2059.05	2176.05	2195.69	2168.83	2180.19	131.129	224.151
45	318.276	200.387	52.7319	68.0183		7323	7846.5	8219.76	7796.42	9696.25	9750.14	9460.71	9635.7	5792.41	5449.33	5497.43	5579.72	7533.14	8095.56	8039.12	7889.27	7501.07	7550.68	7060.57	7370.77	3182.76	2003.87	3353.9	3465.15	3318.72	3379.26	3566.79	3196.99	3158.03	3307.27	2796.24	2724.03	2601.32	2707.2	3071.79	3143.68	3269.83	3161.76	3359.33	3292.1	3535.08	3395.5	527.319	680.183
46	298.956	230.535	34.61	38.2867		5710.32	5919.25	6210.59	5946.72	6809.23	6848.81	6695.34	6784.46	3648.09	3551.14	3724.87	3641.37	6185.6	6706.53	6540.06	6477.4	5710.32	5919.25	6210.59	5946.72	2989.56	2305.35	2713.13	2861.33	2967.32	2847.26	3075.34	2871.59	2786.58	2911.17	2413.18	2390.28	2509.01	2437.49	2576.8	2729.41	2661.8	2656	2701.31	2873.35	2805.7	2793.45	346.1	382.867
47	220.975	187.286	130.078	145.003		5241.59	5100.57	5215.72	5185.96	6015.05	6052.15	5972.23	6013.14	3673.84	3619.91	3516.67	3603.47	5403.72	5784.3	5651.88	5613.3	5753.72	5625.94	5920.44	5766.7	2209.75	1872.86	4878.62	4935.86	4560.86	4791.78	4537.69	4954.57	4824.07	4772.11	3579.62	3535.13	3528.27	3547.67	4790.46	5081.64	4902.31	4924.8	5204.2	5158.75	5247.91	5203.62	1300.78	1450.03
48	147.299	108.558	48.2597	42.3746		7029.49	6822.28	6978.62	6943.46	7365.57	7982.26	8046.82	7798.22	5899.78	5854.94	5818.92	5857.88	6905.45	7148.11	6536.99	6863.52	7029.49	6822.28	6978.62	6943.46	1472.99	1085.58	3422.56	3572.65	3761.12	3585.44	3749.16	3683.64	3719.76	3717.52	3385.14	3331.57	3350.47	3355.73	4007.58	3961.37	3908.43	3959.13	3995.59	3990.38	3934.54	3973.5	482.597	423.746
49	169.524	128.66	45.9562	58.6587		5479.03	5444.55	5519.88	5481.15	6120.77	6071.78	6039.16	6077.24	4355.23	4152.33	4076.09	4194.55	4896.88	6031.47	6178.69	5702.35	5479.03	5444.55	5519.88	5481.15	1695.24	1286.6	3428.35	3369	3238.2	3345.18	3275.26	3142	3152.82	3190.03	2920.12	2958.7	3018.7	2965.84	3385.45	3718.07	3878.82	3660.78	3773.86	3654.94	3850.21	3759.67	459.562	586.587
50	142.067	38.2614	43.9786	69.9257		6136.36	6585.64	6832.78	6518.26	7763.45	8125.97	7480.59	7790	6160.98	6084.94	6161.01	6135.64	7187.43	7247.57	7532.89	7322.63	6136.36	6585.64	6832.78	6518.26	1420.67	382.614	3149.74	3485.94	3300.6	3312.09	3265.92	3207.88	3101.39	3191.73	2430.23	2467.59	2424.24	2440.69	2483.04	2505.92	2718.67	2569.21	2941.11	2876.45	3085.81	2967.79	439.786	699.257
51	204.403	115.522	29.2204	39.2914		5694.34	5988.64	6599.69	6094.23	7641.94	7696.61	6913.7	7417.42	5643.13	5632.66	5529.18	5601.66	7491.08	7888.57	8242.19	7873.95	8147.32	7394.5	6716.74	7419.52	2044.03	1155.22	3065.84	3388.95	3351.94	3268.91	3066.62	2791.64	2497.05	2785.1	2666.77	2826.89	2668.08	2720.58	3460.92	3331.6	2928.89	3240.47	2939.99	3033.47	2900.78	2958.08	292.204	392.913
52	227.469	178.089	28.9104	32.0318		5732.6	5973.24	6303.31	6003.05	6407.04	6336.94	6177.12	6307.03	3573.69	3752.52	3744.59	3690.27	5603.76	5499.21	5765.68	5622.88	5143.18	5023.2	4651.4	4939.26	2274.69	1780.89	2211.34	2218.35	2282.99	2237.56	2333.39	2327.07	2248.54	2303	1990.56	1970.88	1907.1	1956.18	2121.02	2169.26	2272.44	2187.57	2342.2	2333.63	2270.49	2315.44	289.103	320.318
53	164.915	142.449	18.3901	34.8686		4329.71	4585.27	5103.53	4672.83	5700.01	4901.59	4469.98	5023.86	3469.09	3030.06	3245.89	3248.35	4753.28	4972.13	4587.99	4771.14	4329.71	4585.27	5103.53	4672.83	1649.15	1424.49	3269.09	3038.93	3238.13	3182.05	2895.26	3009.04	2939.66	2947.99	2870.3	2751.2	2924.35	2848.62	3102.87	3130.64	3117.63	3117.05	3259.26	3280.35	3098.05	3212.56	183.901	348.686
54	166.382	113.63	38.3322	44.6818		5580.2	5895.08	5798.6	5757.96	6026.51	6675.36	6227.3	6309.73	4312.83	4349.42	4387.92	4350.06	5180.15	6034.95	5938.99	5718.03	5133.96	5202.56	5307.72	5214.75	1663.82	1136.3	2810.18	2859.31	2755.92	2808.47	2709.38	2667.94	2514.92	2630.74	2073.16	2117.89	2104.52	2098.52	2225.64	2381.26	2391.93	2332.94	2390.82	2268.63	2187.18	2282.21	383.322	446.818
55			91.8173	100.39																								2532.51	2546.79	2678.45	2585.91	2457.64	2578.61	2628.04	2554.77	1441.62	1404.85	1489.68	1445.39	1981.95	2144.43	2390.68	2172.35	2316.19	2312.59	2309.18	2312.65	918.173	1003.9
56			53.111	83.655																								4095.39	3987.2	4152.89	4078.49	3884.9	3975.46	3719.8	3860.05	3267.99	3203.51	3298.33	3256.61	3305.51	3691.07	4149.59	3715.39	4174.33	4160.4	3988.76	4107.83	531.11	836.55
57			17.2333	18.4871																								1971.81	2014.2	1917.16	1967.72	1867.32	1924.1	2007.34	1932.92	1774.67	1818.11	1842.79	1811.85	2044.7	2062.57	1999.09	2035.45	2063.99	2028.91	1984.28	2025.73	172.333	184.871
58			71.3763	97.144																								3565.64	3647.04	3459.12	3557.27	3349.65	3216.12	3187.47	3251.08	2821.49	2652.85	2683.91	2719.41	3604.71	3543.69	3697.42	3615.27	3843.26	3725.84	3904.22	3824.44	713.763	971.44
59			27.0435	47.8258																								2012.2	1937.59	1887.68	1945.83	1661.7	1543.63	1594.78	1600.04	1423.52	1417.75	1415.3	1418.86	1713.93	1743.24	1878.46	1778.54	1936.22	1809.57	1799.41	1848.4	270.435	478.258
60			63.3814	86.0975																								3416.57	3458.3	3466.74	3447.2	3167.21	3151.49	3113.7	3144.13	2578.8	2789.64	2758.61	2709.02	3454.54	3643.3	3526.76	3541.53	3576.79	3694.31	3807.24	3692.78	633.814	860.975
61			67.5544	81.2904																								3230.13	3173.1	3008.17	3137.13	2912.09	2970.24	2908.99	2930.44	1866.75	1773.54	1971.68	1870.66	2092.79	2239.19	2153.9	2161.96	2370.59	2132.35	2187.02	2229.99	675.544	812.904
62			80.2561	82.237																								2526.05	2801.14	2818.49	2715.23	2787.16	2713.47	2609.15	2703.26	1827.81	1800.57	1787.47	1805.28	2485.34	2518.43	2533.52	2512.43	2477.57	2646.91	2495.74	2540.07	802.561	822.37
63			50.3592	53.883																								2428.7	2561.99	2449.19	2479.96	2518.34	2255.01	2067.87	2280.41	1737.56	1774.12	1882.24	1797.97	2161.11	2465.4	2341.64	2322.72	2392.07	2121.07	2067.78	2193.64	503.592	538.83
64			15.8632	24.5979																								2565.23	2504.62	2694.58	2588.14	2466.59	2426.38	2431.34	2441.43	2295.48	2362.84	2303.88	2320.73	2446.63	2522.61	2582.65	2517.3	2536.11	2511.79	2587.95	2545.28	158.632	245.979
65			34.2728	51.2674																								2774.86	2686.92	2552.13	2671.3	2327.79	2285.46	2289.83	2301.03	2115.86	2167.44	2285.18	2189.49	2584.19	2903.11	2802.93	2763.41	2560.88	2770.36	2867.84	2733.03	342.728	512.674
66			52.9636	71.4624																								3674.5	3614.19	3451.07	3579.92	3262.07	3310.37	3178.79	3250.41	2758.51	2721.54	2865.3	2781.78	3482.91	3286.97	3347.39	3372.42	3402.8	3396.09	3439.77	3412.89	529.636	714.624
67			89.8105	95.1927																								2776.17	2748.18	2712.77	2745.71	3092.4	2944.72	2618.47	2885.2	1771.12	1688.01	1657.35	1705.49	2124.97	2336.6	2504.42	2322	2578.94	2669.16	2459.28	2569.13	898.105	951.927
68			99.0337	119.972																								2945.45	3005.44	3122.49	3024.46	2779.91	2643.51	2393.64	2605.69	1625.64	1619.43	1765.12	1670.06	2589.52	2768.03	2787.8	2715.11	2589.52	2768.03	2787.8	2715.11	990.337	1199.72
69			74.2948	101.405																								3946.97	3602.67	3492.7	3680.78	3334.85	3129.52	2843.03	3102.47	2583.62	2370.56	2291.79	2415.32	3156.6	3340.42	3145.2	3214.07	3244.45	3250.94	3038.49	3177.96	742.948	1014.05
70			75.9788	81.8179																								3234.87	3085.91	3278.49	3199.76	3286.55	3029.79	3100.07	3138.8	2195.49	2104.28	2171.7	2157.16	2563.02	2720.97	2801.26	2695.09	2867.58	2748.91	2636.24	2750.91	759.788	818.179
71			35.8505	43.174																								2301.14	2117.86	2237.61	2218.87	2157.14	2016.02	1918.55	2030.57	1597.93	1677.02	1570.15	1615.03	1915.19	1922.65	1911.68	1916.51	1802.62	1878.66	1942.77	1874.68	358.505	431.74
72			102.08	105.12																								2564.57	2771.74	2823.12	2719.81	3040.99	2821.45	2450.4	2770.95	1689.46	1684.72	1627.78	1667.32	2662.91	2556.28	2596.71	2605.3	2943.12	2692.11	2516.47	2717.23	1020.8	1051.2
73			50.7523	60.1154																								2300.64	2147.8	2165.66	2204.7	2140.58	2127.76	2054.04	2107.46	1690.8	1685.41	1614.86	1663.69	2312.43	2229.13	2163.33	2234.96	2277.4	2399.78	2297.78	2324.99	507.523	601.154
74			47.6175	53.9412																								1831.2	1889.45	1876.37	1865.68	1725.57	1569.11	1711.2	1668.63	1286.54	1341.77	1359.28	1329.2	1924.71	1955.4	1946.23	1942.12	1800.78	1906.33	1907.51	1871.54	476.175	539.412
75			81.0995	84.9188																								2601.76	2747.59	3159.93	2836.43	3110.39	2851.68	2716.25	2892.78	1976.39	1878.13	1858.56	1904.36	2438.97	2524.99	2649.85	2537.93	2696.32	2728.31	2587.39	2670.67	810.995	849.188
76			59.567	54.3674																								2528.46	2500.32	2507.97	2512.25	3016.73	2647.3	2542.75	2735.59	2316.24	2353.8	2334.56	2334.87	2887.82	3278.7	3209.91	3125.48	3169.5	3470.07	3094.92	3244.83	595.67	543.674
average	266.652	193.177	55.1717	65.4157
standard dev	139.476	129.792	36.9862	42.8666

## Sheet: S4B Fig
fluorescent signal intensity in red channel (a.u.)
time (min)	spermatocyte 1				spermatocyte 2				spermatocyte 3				spermatocyte 4				spermatocyte 5				average				s.d.
	ROI 1	ROI 2	ROI 3	ROI 4	ROI 1	ROI 2	ROI 3	ROI 4	ROI 1	ROI 2	ROI 3	ROI 4	ROI 1	ROI 2	ROI 3	ROI 4	ROI 1	ROI 2	ROI 3	ROI 4	ROI 1	ROI 2	ROI 3	ROI 4	ROI 1	ROI 2	ROI 3	ROI 4
-3	536.572	870.661	616.652	756.416	1280.74	814.863	637.765	764.551	689.003	604.009	853.238	745.982	781.508	895.601	826.205	779.261	776.753	962.571	880.532	897.772	812.914	829.541	762.878	788.796	279.675	136.777	125.552	62.1209
0	3293.79	845.68	579.73	602.564	17984.7	603.475	761.271	936.219	9966.43	719.561	948.585	738.663	11669.8	789.863	846.842	953.108	13024.5	955.525	922.18	1162.96	11187.9	782.821	811.721	878.702	5329.43	132.282	148.771	215.354
3	15187.4	1662.21	1113.11	1563.85	21424.2	1143.73	1327.61	1468.94	13770.5	758.328	1059.19	1010.85	18564.1	804.836	1189.07	1048.56	18744.8	1245.92	1513.5	1247.77	17538.2	1123.01	1240.5	1267.99	3054.97	367.594	182.94	246.267
6	16626.2	1923.89	1421.21	1866.99	19082.4	1148.75	1141.32	1338.02	12981.4	823.482	1444.56	1113.33	17841.8	806.458	1201.3	1218.17	17661.2	1450.34	1655.65	1617.84	16838.6	1230.58	1372.81	1430.87	2325.99	469.382	206.452	308.161
9	14428.5	2146.93	1407.97	2302.6	17616.2	1263.07	1448.69	1280.9	10559.4	965.016	1513.5	1223.94	16395.6	1023.79	1521.94	1242.86	14223.8	1639.83	1787.45	1587.65	14644.7	1407.73	1535.91	1527.59	2683.68	491.077	148.278	457.816
12	13419.1	2284.23	1671.17	2147.38	18307.2	1629.09	1641.92	1702.28	10468.8	876.738	1532.78	1052.57	16190.1	1270.55	1729.11	1415.57	14924.7	1897.1	2053.42	2035.34	14662	1591.54	1725.68	1670.63	2950.39	545.109	196.609	449.543
15	12614	2568.02	1629.63	1789.45	16018	1640.34	1774.07	1736.53	9697.5	1058.06	1360.76	1290.66	14662.1	1121.86	1768.2	1628.38	14680.3	1932	1986.56	1789.73	13534.4	1664.06	1703.85	1646.95	2465.87	622.639	230.335	209.763
18	12463.6	2489.24	1946.91	1979.47	14689.3	1492.85	1767	1825.75	9331.28	1154.07	1714.12	1392.41	13478.7	1474.87	1767.88	1720.82	12154.9	2621.24	2439.23	2181.31	12423.6	1846.45	1927.03	1819.95	1992.68	662.566	299.588	295.247
21	12460.9	2529.23	1825.61	2271.54	15051.9	1543.69	1671.7	1930.26	8456.45	1364.84	1876.92	1467.57	13499.9	1524.2	1712.03	1631.93	9300.59	2501	2180.53	1951.61	11754	1892.59	1853.36	1850.58	2798.09	572.586	200.835	311.556
24	12239.9	3134.71	1885.19	2757.05	14925	1433.25	2443.52	2102.39	8072.01	1164.22	2022.95	1393.55	12786.2	1580.24	1999	1736.32	10302.9	2455.84	2458.18	2327.07	11665.2	1953.65	2161.77	2063.27	2597.13	818.619	269.025	526.277
27	11710	3478.53	2216.25	3054.59	14596.3	1556.56	1930.58	1913.86	6291.82	1273.8	1963.08	1268.81	11846.6	1433.95	1988.32	1671.04	8485.69	2624.91	2626.92	2413.75	10586.1	2073.55	2145.03	2064.41	3232.12	947.883	291.955	691.534
30	9549.84	3416.2	1985.75	2664.82	12014.4	1512.22	2171.25	1871.72	6808.75	1172.45	1817.09	1281.78	11193.6	1230.61	1652.83	1641.86	9685.9	2720.21	2884.33	2429.1	9850.49	2010.34	2102.25	1977.86	1990.98	1004.8	477.827	566.616
33	9244.54	3264.53	2139.43	2688.95	11453.7	1705.73	2089.08	1910.22	5998.65	1364.73	2104.43	1382.95	10163.1	1537.18	1797.29	1648.61	8715.92	2738.81	2685.36	2494.03	9115.2	2122.2	2163.12	2024.95	2028.3	832.855	322.512	554.051
36	8488.6	3782.01	2290.07	2403.64	11517.2	1635.18	2226.32	1795.43	5746.13	1457.91	2006.15	1217.01	9535.24	1611.47	1991.59	1886.6	8056.19	3135.61	2929.42	2349.99	8668.68	2324.44	2288.71	1930.53	2110.33	1062.64	381.615	481.944
39	8198.86	4024.24	2711.79	2544.83	10890.5	1909.77	2480.92	1981.15	5599.26	1363.34	2062.03	1104.76	9147.6	1773.25	2171.77	1995.84	7985.84	2937.91	3339.23	2309.26	8364.4	2401.7	2553.15	1987.17	1924.26	1076.49	508.666	546.233
42	7556.01	3681.56	2444.98	2695.64	9768.83	2203.57	2892.58	2203.19	5434.86	1317.93	2165.6	1361.27	8700.18	1594.01	2200.56	1686.74	7035.81	2667.91	3396.3	2703.71	7699.14	2293	2620	2130.11	1648.72	937.552	522.012	600.391
45	6650.62	3495.43	2331.8	2730.03	7780.48	1862.17	2646.41	2000.77	5286.49	1349.56	1852.73	1339.17	9142.33	1765.27	2191.11	1892.22	6641.36	3148.31	3524.11	2649.57	7100.25	2324.15	2509.23	2122.35	1443.54	938.978	634.916	576.273
48	6643.77	3821.26	2341.81	2515.93	9298.24	1712.23	3043.54	1902.59	5364.11	1447.63	2115.35	1522.29	7704.28	1760.68	2298.16	1778.93	5305.47	3063.24	2593.52	2934.55	6863.17	2361.01	2478.48	2130.86	1685.14	1029.69	359.018	578.903
51	6591.25	4245.31	2480.22	2460.98	6632.21	1973.63	2708.76	2178.8	5249.38	1269.6	1788.26	1610.22	7868.25	1663.81	1875.6	1874.4	5415.79	2878.03	3183.1	2710.16	6351.37	2406.08	2407.19	2166.91	1063.84	1186.92	583.947	440.799
54	6206.67	4274.22	2639.64	2976.72	5781.15	1912.42	2801.78	1920.13	5138.23	1150.52	2088.28	1445.11	7039.45	1700.66	2114.82	1660.59	5426.63	3038.31	3504.06	2294.7	5918.43	2415.23	2629.72	2059.45	743.167	1245.69	581.474	602.628

## Sheet: S8B Fig
Mst27D-EGFP signal intensity (a.u.)
					start nuclear elongation												end nuclear elongation
start nuclear elongation (x 1000)		end nuclear elongation (x 10000)			SV40						endo3'						SV40						endo3'
SV40	endo3'	SV40	endo3'		image (#)	nucleus (#)	Area (small ROI)	RawIntDen (small ROI)	Background/pixel	Signal (background corrected)	image (#)	nucleus (#)	Area (small ROI)	RawIntDen (small ROI)	Background/pixel	Signal (background corrected)	image (#)	nucleus (#)	Area (small ROI)	RawIntDen (small ROI)	Background/pixel	Signal (background corrected)	image (#)	nucleus (#)	Area (small ROI)	RawIntDen (small ROI)	Background/pixel	Signal (background corrected)
144.063	16.216	87.1839	918.171		1	1	43.267	408718	6116.84	144063	1	1	34.738	326690	8937.57	16216	1	1	157.439	2305422	9105.61	871839	1	1	325.8	17309919	24948.5	9.18171e+06
112.17	21.7355	184.494	789.941		1	2	38.638	377488	6866.7	112170	1	2	21.841	187218	7576.58	21735.5	1	2	325.956	4959924	9556.46	1.84494e+06	1	2	219.791	13875899	27191.7	7.89941e+06
161.134	16.0475	173.122	1002.62		1	3	39.418	423252	6649.64	161134	1	3	25.482	159280	5621.03	16047.5	1	3	338.826	4791243	9031.23	1.73122e+06	1	3	427.934	19396178	21895.8	1.00262e+07
115.397	24.037	133.412	1144.38		1	4	32.71	351148	7207.32	115397	1	4	29.486	199561	5952.84	24037	1	4	370.808	4182172	7680.66	1.33412e+06	1	4	535.996	21302583	18393.4	1.14438e+07
104.535	3.88173	102.85	697.123		1	5	40.978	363413	6317.43	104535	1	5	12.585	82371	6236.85	3881.73	1	5	659.218	6045554	7610.61	1.0285e+06	2	1	384.693	14810626	20378.3	6.97123e+06
131.81	22.776	165.058	803.531		1	6	25.378	278295	5772.21	131810	1	6	27.354	222855	7314.53	22776	1	6	376.191	4205388	6791.26	1.65058e+06	2	2	340.932	18770252	31487	8.03531e+06
113.158	26.2766	241.771	584.189		1	7	37.676	341988	6073.59	113158	1	7	40.354	384964	8888.43	26276.6	2	1	369.222	5844993	9282.43	2.41771e+06	2	3	408.459	15254062	23043.2	5.84189e+06
123.087	31.9336	87.0893	504.625		1	8	29.538	303146	6095.88	123087	1	8	34.322	350628	9285.41	31933.6	2	2	267.504	3179007	8628.33	870893	2	4	587.765	12662016	12957.1	5.04625e+06
185.143	22.5364	61.4587	262.576		1	9	48.571	492774	6333.66	185142	1	9	24.962	216769	7781.29	22536.4	2	3	182.609	2310500	9287.13	614587	2	5	333.626	8955918	18973.8	2.62576e+06
125.013	9.13551	64.4133	337.307		1	10	35.96	340257	5985.63	125013	1	10	34.374	356055	10092.5	9135.51	2	4	256.011	2582567	7571.67	644133	2	6	256.479	7694157	16847.7	3.37307e+06
48.8997	26.2153	112.834	328.385		1	11	22.829	193821	6348.02	48899.7	1	11	35.622	345814	8971.91	26215.3	2	5	257.545	4107906	11569.1	1.12834e+06	2	7	206.582	9999633	32509	3.28385e+06
109.333	22.7206	67.997	174.141		1	12	32.71	337561	6977.32	109333	1	12	29.902	253713	7725.03	22720.6	2	6	173.404	2702380	11663	679970	2	8	189.213	7273811	29238.9	1.74141e+06
101.817	15.3226	58.5415	365.159		1	13	28.186	306547	7263.61	101817	1	13	24.207	247289	9582.44	15322.6	3	1	138.198	1645663	7671.93	585415	2	9	509.137	17731659	27654.8	3.65159e+06
106.74	13.6855	64.3182	401.466		1	14	31.202	328468	7106.23	106740	1	14	36.298	364256	9658.07	13685.5	3	2	365.816	2220506	4311.8	643182	2	10	406.716	15178150	27447.8	4.01466e+06
98.518	7.34708	139.168	411.374		1	15	28.706	350802	8788.63	98518	1	15	30.812	318640	10103	7347.08	3	3	271.846	4010583	9633.75	1.39168e+06	2	11	315.893	9615070	17415.2	4.11374e+06
106.88	15.2197	277.805	898.669		1	16	30.994	350728	7867.62	106880	1	16	29.746	291075	9273.76	15219.8	3	4	374.761	6088409	8833.27	2.77805e+06	2	12	359.264	20115531	30976.8	8.98669e+06
106.8	27.2172	272.126	696.114		1	17	29.512	314882	7050.82	106800	1	17	28.212	267043	8500.94	27217.2	4	1	447.071	7164568	9938.72	2.72126e+06	3	1	333.496	14713108	23244.5	6.96114e+06
100.281	25.5057	126.39	772.5		1	18	43.267	390391	6705.17	100281	1	18	26.418	204379	6770.99	25505.7	4	2	216.359	3412788	9932.03	1.2639e+06	3	2	355.155	16341001	24259.8	7724998
142.686	4.55907	96.5679	1002.47		1	19	39.6	451940	7809.37	142686	1	19	29.2	174032	5803.92	4559.07	4	3	201.59	3699723	13562.4	965679	3	3	373.252	22716696	34003.9	10024662
146.573	11.3856	34.4832	287.236		1	20	37.754	418986	7215.42	146573	1	20	30.37	325810	10353.2	11385.6	4	4	160.378	1510064	7265.55	344832	3	4	496.708	18907411	32282.7	2.87236e+06
114.28	24.0179	92.8263	895.431		1	21	29.902	325527	7064.69	114280	1	21	29.226	355337	11336.5	24017.9	4	5	239.838	2254142	5528.22	928263	3	5	343.871	20758299	34326.8	8.95431e+06
144.41	9.62592	137.685	160.149		1	22	28.68	347763	7090.47	144410	1	22	27.302	289857	10264.3	9625.92	4	6	522.501	4221365	5444.03	1.37685e+06	4	1	197.898	4477736	14534	1.60148e+06
26.1646	11.737	72.507	325.377		1	23	25.56	182686	6123.8	26164.6	2	1	22.985	106294	4113.79	11737	4	7	348.941	2827725	6025.82	725069	4	2	206.452	8035314	23160.5	3.25378e+06
87.86	12.9863	197.687	401.557		1	24	35.882	337461	6956.13	87860	2	2	25.56	124669	4369.51	12986.3	5	1	288.565	4629027	9190.83	1.97687e+06	4	3	292.596	9874586	20024.3	4.01557e+06
121.655	1.75413	135.962	420.911		1	25	27.042	279797	5848.09	121655	2	3	23.817	128081	5303.97	1754.13	5	2	238.46	3690216	9773.5	1.35962e+06	4	4	167.034	9358182	30826.5	4.20911e+06
167.171	10.2672	54.8753	349.631		1	26	30.214	347369	5964.11	167171	2	4	23.271	111898	4367.2	10267.2	5	3	259.002	2365267	7013.53	548753	4	5	290.385	8466246	17115	3.49631e+06
97.778	4.29703	130.473	145.243		1	27	24.077	264383	6919.55	97778	2	5	26.626	141188	5141.33	4297.03	5	4	360.174	4055869	7638.36	1.30473e+06	4	6	275.851	5639355	15178.2	1.45243e+06
124.552	18.8156	63.7386	342.638		1	28	28.602	326563	7062.89	124552	2	6	23.271	135219	5001.99	18815.6	5	5	235.392	2551668	8132.31	637386	4	7	363.814	13114129	26628.3	3.42638e+06
107.738	9.50811	38.998	278.772		1	29	35.128	381341	7788.71	107738	2	7	14.353	94105	5894.08	9508.1	5	6	214.019	1781379	6501.29	389980	4	8	247.223	11454222	35055.4	2.78773e+06
100.86	17.2435	28.0001	229.501		1	30	21.477	266170	7696.96	100860	2	8	17.681	121323	5886.49	17243.5	5	7	343.455	2676899	6978.79	280001	4	9	336.954	8733279	19107.3	2.29501e+06
96.1673	14.2647	292.737	194.465		1	31	29.226	348253	8625.46	96167.3	2	9	24.857	137116	4942.22	14264.7	5	8	519.641	6397252	6677.45	2.92737e+06	4	10	252.475	5025330	12201.9	1.94465e+06
103.958	14.4883		367.681		1	32	21.919	268331	7499	103958	2	10	21.321	163493	6988.54	14488.3							5	1	323.719	8632624	15309	3.67681e+06
121.514	9.23453		424.053		1	33	28.758	333316	7365.04	121514	2	11	18.669	127515	6335.62	9234.53							5	2	190.305	8097395	20266.7	4.24053e+06
124.47	18.2812		406.874		1	34	19.865	260560	6850.69	124470	2	12	26.106	187173	6469.57	18281.2							5	3	197.066	8350989	21730	4.06874e+06
85.0619	14.8024		561.073		1	35	24.467	258781	7100	85061.9	2	13	28.94	200376	6412.42	14802.3							5	4	278.113	11962864	22840.2	5.61073e+06
116.747	12.4156		596.907		1	36	24.857	295411	7187.54	116747	2	14	24.883	173139	6459.04	12415.6							5	5	334.12	12035393	18156.1	5.96907e+06
83.1935	4.46911		363.966		1	37	15.913	224704	8892.79	83193.5	2	15	27.042	196737	7110.07	4469.11							5	6	244.181	9017172	22022.7	3.63966e+06
62.4984	17.5105		187.529		1	38	26.574	238154	6610.15	62498.4	2	16	34.426	243148	6554.26	17510.5							5	7	216.489	7133003	24286.3	1.87529e+06
103.432	3.60476		684.381		1	39	19.241	268323	8569.72	103432	2	17	29.512	196154	6524.49	3604.76							5	8	368.546	15530866	23571.1	6.84381e+06
74.9745	12.3231		197.387		1	40	18.929	257343	9634.27	74974.5	2	18	30.266	213884	6659.69	12323.1							5	9	251.695	5093220	12393.4	1.97387e+06
77.5355	14.8703		247.595		1	41	29.2	358191	9611.57	77535.5	2	19	20.177	148375	6616.61	14870.3							5	10	389.763	7624142	13208.5	2.47595e+06
97.6856	15.7823		164.994		1	42	26.158	350023	9646.82	97685.5	2	20	23.271	171642	6697.48	15782.3							5	11	280.063	4816545	11306.8	1.64994e+06
106.413	8.83597		327.446		1	43	25.69	317232	8206.42	106413	2	21	30.37	216529	6838.8	8835.97							5	12	163.862	8811873	33793.2	3.27446e+06
102.107	9.47992		409.768		1	44	25.846	294954	7461.52	102107	2	22	22.881	149877	6135.87	9479.92							6	1	404.922	9424783	13155.9	4.09768e+06
89.7447	8.54496		679.475		1	45	18.721	272357	9754.34	89744.8	2	23	21.659	157078	6857.7	8544.96							6	2	417.637	13592578	16276.9	6.79475e+06
64.3916	14.0628		611.17		1	46	23.687	264690	8455.9	64391.6	2	24	25.742	188765	6786.78	14062.8							6	3	320.625	13102223	21802.8	6.1117e+06
74.1484	12.766		416.219		1	47	23.817	282240	8736.95	74148.4	2	25	24.441	185164	7053.51	12766							6	4	291.816	10324518	21117.2	4.16219e+06
91.3154	14.789		440.393		1	48	24.857	319240	9169.25	91315.4	2	26	18.929	111552	5111.85	14789							6	5	255.907	8861329	17418	4.40393e+06
104.996	11.4283		251.294		1	49	27.302	307585	7420.4	104996	2	27	21.581	125762	5297.82	11428.3							6	6	310.797	6060588	11414.7	2.51294e+06
80.6504	11.6607		250.576		1	50	20.281	251456	8421.86	80650.4	2	28	21.425	113215	4739.93	11660.7							6	7	436.514	8119656	12860.8	2.50576e+06
124.804	4.27724		175.963		1	51	38.742	484806	9292.21	124804	2	29	19.865	149499	7310.36	4277.24							6	8	326.164	5399707	11160.3	1.75963e+06
103.535	5.25885		294.752		1	52	29.486	334979	7849.35	103535	2	30	28.706	193222	6547.93	5258.85							6	9	354.037	8328323	15198.4	2.94752e+06
98.6175	14.0813		224.702		1	53	24.467	276328	7263.13	98617.5	2	31	22.387	177104	7281.91	14081.2							6	10	269.168	8384653	22802.2	2.24702e+06
219.567	17.0541		644.665		1	54	49.013	491217	5542.42	219567	2	32	19.865	187895	8600.01	17054.1							6	11	369.3	14020145	20507.7	6.44665e+06
118.981	16.7349		425.06		2	1	33.646	337275	6487.96	118981	2	33	22.621	167685	6672.9	16734.9							6	12	202.942	8492819	20903.6	4.25061e+06
146.683	14.353				2	2	34.114	347938	5899.48	146683	2	34	17.941	138120	6898.53	14353
129.543	16.6158				2	3	34.14	338086	6108.45	129543	2	35	22.361	183303	7454.26	16615.8
120.583	15.4022				2	4	33.438	362193	7225.6	120583	2	36	26.366	228989	8100.97	15402.2
124.739	7.71545				2	5	32.84	357949	7101.4	124739	2	37	24.571	183922	7171.18	7715.45
103.019	11.501				2	6	29.2	343397	8232.18	103019	2	38	21.633	170776	7362.49	11500.9
106.293	10.404				2	7	29.902	338605	7769.15	106293	2	39	23.609	173168	6894.03	10404
123.42	8.53449				2	8	33.1	387883	7989.81	123420	2	40	27.302	199452	6992.9	8534.49
85.0979	12.3903				2	9	33.594	370507	8495.83	85097.9	2	41	19.943	101392	4462.76	12390.3
112.278	10.571				2	10	27.042	278650	6152.44	112278	2	42	22.933	125919	5029.7	10571
132.642	10.4867				2	11	34.348	321942	5511.23	132642	2	43	22.881	166966	6838.72	10486.7
150.852	8.83597				2	12	27.042	331826	6692.41	150852	2	44	30.37	216529	6838.8	8835.97
95.8324	8.54386				2	13	27.354	338526	8872.44	95832.4	2	45	36.298	280627	7495.78	8543.86
122.323	10.249				2	14	31.202	387688	8504.79	122323	2	46	32.242	238490	7079.01	10249
90.6816	7.17725				2	15	29.512	347256	8693.97	90681.6	2	47	26.6	196107	7102.73	7177.25
52.622	9.5477				3	1	28.55	209966	5511.23	52622	2	48	27.614	239568	8329.95	9547.7
93.0306	11.7023				3	2	25.04	225451	5288.46	93030.6	2	49	28.706	247678	8220.51	11702.3
70.4261	8.22703				3	3	16.225	169950	6133.99	70426.1	2	50	23.687	211908	8598.7	8227.03
95.789	9.66843				3	4	30.214	260504	5451.64	95789	2	51	31.878	287147	8704.41	9668.43
92.3091	9.04636				3	5	24.909	237064	5811.23	92309.2	2	52	33.568	289553	8356.37	9046.36
45.1409	8.92601				3	6	18.201	162225	6432.81	45140.9	2	53	23.609	210598	8542.01	8926.01
80.7293	5.92945				3	7	27.874	240872	5745.3	80729.3	2	54	24.025	230099	9330.51	5929.45
48.607	4.98941				3	8	20.983	199270	7180.15	48607	2	55	30.474	302276	9755.47	4989.41
74.6411	10.8196				3	9	21.477	183814	5083.18	74641.1	2	56	26.574	157657	5525.69	10819.6
74.0202	20.5714				3	10	31.722	226652	4811.56	74020.2	3	1	20.125	210237	9424.28	20571.4
94.6539	22.8942				3	11	31.202	307660	6826.71	94653.9	3	2	24.129	304494	11670.4	22894.2
86.8907	29.2013				3	12	31.358	284399	6298.52	86890.7	3	3	28.082	271397	8624.69	29201.3
66.5018	25.0193				3	13	43.267	336172	6232.76	66501.8	3	4	27.354	400245	13717.6	25019.3
92.7268	28.8659				3	14	37.676	341904	6613.64	92726.8	3	5	26.73	284257	9554.61	28865.9
146.72	31.2833				3	15	45.139	448363	6682.58	146720	3	6	35.05	371926	9718.74	31283.3
136.804	21.8421				3	16	48.805	439603	6204.27	136804	3	7	29.2	343434	11013.5	21842.1
134.951	34.7459				3	17	32.45	342277	6389.11	134951	3	8	33.646	390870	10584.4	34745.9
64.264	27.604				3	18	35.05	279339	6136.21	64264	3	9	21.581	413395	17876.2	27604
83.415	21.614				3	19	29.2	233480	5139.26	83415	3	10	26.522	370199	13143.4	21614
79.3921	29.6112				3	20	33.594	266792	5578.37	79392.1	3	11	31.878	363867	10485.5	29611.2
68.6713	17.0802				3	21	24.909	214159	5840.65	68671.3	3	12	19.969	286284	13480.9	17080.3
50.6216	28.5329				3	22	23.713	200884	6336.6	50621.6	3	13	24.129	379142	14530.3	28533
54.4317	33.5438				3	23	25.69	207650	5964.23	54431.7	3	14	22.283	410333	16909	33543.8
78.0386	18.3696				3	24	26.366	266004	7129.2	78038.5	3	15	25.69	488582	18303.7	18369.6
52.4898	27.2005				3	25	34.348	272757	6412.8	52489.8	3	16	30.266	645769	20437.9	27200.5
83.075	18.1113				3	26	24.857	239775	6303.93	83075	3	17	17.889	353898	18770.5	18111.3
89.2034	14.1072				3	27	22.985	199127	4782.33	89203.4	3	18	20.177	345333	16415.8	14107.2
75.334	22.0813				3	28	26.574	250208	6580.74	75334	3	19	20.827	329961	14782.5	22081.3
70.0455	21.295				3	29	25.118	243221	6894.61	70045.5	3	20	35.128	580462	15917.9	21295
75.1718	21.1468				3	30	23.817	226584	6357.2	75171.8	3	21	34.062	612621	17364.6	21146.8
85.109	20.2271				3	31	31.722	297061	6681.57	85109	3	22	28.446	431930	14473.3	20227.1
92.4923	15.7319				3	32	31.202	298329	6596.94	92492.3	3	23	32.97	313357	9027.15	15731.9
75.166	13.602				3	33	30.37	242401	5506.62	75166	3	24	31.046	257310	7849.93	13602
85.9246	15.1385				3	34	29.512	274946	6404.95	85924.6	3	25	24.857	297823	11372.2	15138.5
94.5603	23.915				4	1	24.129	217273	5085.6	94560.3	3	26	33.594	439063	12357.8	23915
71.0946	21.327				4	2	18.669	166136	5090.83	71094.7	3	27	29.538	550606	17918.7	21327
84.1395	18.1719				4	3	23.687	225712	5976.69	84139.5	3	28	39.314	760994	18894.4	18171.9
67.8931	10.0169				4	4	21.789	204854	6285.69	67893.1	3	29	22.049	213331	9220.88	10016.9
88.283	21.7818				4	5	23.609	218096	5498.36	88283	4	1	21.841	276737	11673.1	21781.8
75.492	30.9238				4	6	21.217	191193	5453.15	75492	4	2	18.929	440616	21643.5	30923.8
103.946	33.6465				4	7	23.869	228002	5197.26	103946	4	3	23.271	350090	13598	33646.5
94.6797	29.8486				4	8	29.512	258930	5565.59	94679.7	4	4	17.967	271721	13462	29848.6
64.2147	5.49648				4	9	18.409	176296	6088.36	64214.7	4	5	11.545	101704	8333.48	5496.48
95.5274	27.8271				4	10	23.869	225468	5443.81	95527.4	4	6	34.348	634309	17656.9	27827.1
102.891	29.6869				4	11	28.186	256274	5441.88	102891	4	7	20.333	282968	12456.5	29686.9
184.718	20.0383				4	12	45.451	436017	5529.04	184718	4	8	17.889	275284	14268.2	20038.2
70.4362	18.4971				4	13	19.969	192614	6118.31	70436.2	4	9	15.003	245185	15109.6	18497.1
84.0311	32.7583				4	14	22.881	221976	6028.7	84031.1	4	10	20.801	334339	14498.2	32758.3
56.2519	41.4515				4	15	22.829	192650	5974.68	56251.9	4	11	23.609	342064	12732.7	41451.5
83.445	34.8882				4	16	25.846	229650	5656.87	83445	4	12	24.389	523051	20015.3	34888.2
77.6768	19.6824				4	17	25.976	227439	5765.5	77676.8	4	13	17.525	231064	12061.7	19682.4
71.7	26.5888				4	18	23.609	200802	5468.24	71700	4	14	17.785	221270	10946.3	26588.8
86.4717	21.638				4	19	25.976	224309	5306.42	86471.7	4	15	15.237	276955	16756.5	21637.9
83.8356	11.6255				4	20	25.976	220641	5266.69	83835.6	4	16	17.785	298082	16106.6	11625.5
76.2837	30.4053				4	21	23.271	205212	5540.2	76283.7	4	17	16.641	336306	18382.3	30405.3
80.5418	18.0959				4	22	22.985	192678	4878.59	80541.8	4	18	22.361	383627	16346.6	18095.9
101.795	14.7635				4	23	29.538	238809	4638.59	101795	5	1	21.217	133985	5619.08	14763.5
69.1756	14.9829				4	24	32.242	224646	4821.99	69175.5	5	2	24.441	176152	6594.09	14982.9
72.8438	12.3094				4	25	29.772	193647	4057.64	72843.8	5	3	22.283	158910	6578.93	12309.4
41.779	10.7483				4	26	20.359	129574	4312.3	41779	5	4	31.41	205314	6194.41	10748.3
77.7883	11.5429				4	27	31.202	223873	4681.92	77788.3	5	5	35.44	207572	5531.27	11542.9
86.8337	12.9224				4	28	32.762	243370	4777.99	86833.7	5	6	19.293	134325	6292.52	12922.4
84.419	10.2247				4	29	22.361	200386	5186.05	84419	5	7	16.381	116797	6505.86	10224.7
79.8068	37.7864				4	30	25.586	227858	5786.52	79806.8	5	8	28.342	180842	5047.53	37786.4
72.5763	19.0988				4	31	31.514	244748	5463.36	72576.3	5	9	20.177	116218	4813.31	19098.8
65.6253	12.3688				4	32	32.45	234363	5199.94	65625.3	5	10	21.217	141616	6091.6	12368.8
71.1472	14.2383				4	33	18.201	173079	5600.31	71147.2	5	11	17.161	96896	4816.6	14238.3
79.456	17.4152				4	34	29.2	223781	4942.68	79456	5	12	21.217	119312	4802.54	17415.2
80.3219	22.0903				4	35	33.438	223655	4286.53	80321.9	5	13	20.827	139970	5659.88	22090.3
91.7697	10.0421				4	36	32.45	241896	4626.4	91769.7	5	14	15.029	109661	6628.49	10042.1
69.8206	14.2009				4	37	36.714	241240	4669.02	69820.6	5	15	24.909	185289	6868.39	14200.9
72.9197	10.0388				4	38	28.706	218336	5065.76	72919.8	5	16	16.225	116673	6572.23	10038.8
79.6964	14.7347				4	39	26.106	204906	4796.28	79696.3	5	17	21.425	122432	5026.64	14734.7
76.9363	20.507				4	40	27.874	197415	4322.31	76936.3	5	18	37.338	188888	4509.61	20507
74.169	21.4176				4	41	28.758	207636	4641.08	74169	5	19	22.283	147644	5664.61	21417.6
79.1718	15.7466				4	42	24.962	190270	4450.78	79171.8	5	20	29.772	178073	5452.36	15746.6
82.3146	14.1603				4	43	28.602	217609	4730.29	82314.6	5	21	21.919	159276	6620.45	14160.3
79.3674	14.1775				4	44	28.004	215141	4848.42	79367.4	5	22	21.113	110868	4579.61	14177.5
70.2215	14.5987				4	45	30.994	227879	5086.73	70221.5	5	23	17.941	101253	4829.94	14598.7
95.8233	12.9954				4	46	29.226	238081	4867.55	95823.3	5	24	19.241	115941	5350.28	12995.4
72.6312	16.3234				4	47	30.37	215647	4709.14	72631.2	5	25	22.985	145209	5607.29	16323.4
83.6103	12.7964				4	48	37.858	285209	5325.09	83610.3	5	26	12.793	94633	6397.1	12796.4
82.0117	13.8363				4	49	38.69	307033	5815.96	82011.7	5	27	18.487	129016	6230.27	13836.3
71.0494	8.7484				4	50	34.348	291088	6406.14	71049.4	5	28	13.833	94853	6224.65	8748.4
54.2901	13.7359				4	51	26.21	188471	5119.54	54290.1	5	29	22.985	133399	5206.05	13735.9
76.7108	15.9283				4	52	33.386	258591	5447.8	76710.8	5	30	23.609	155069	5893.44	15928.3
64.2017	15.8194				4	53	31.514	253163	5996.12	64201.7	5	31	17.291	134550	6866.6	15819.4
87.4291	21.645				4	54	30.058	296728	6963.21	87429.1	5	32	20.125	154773	6614.99	21645
77.6827	8.87664				4	55	34.114	289018	6194.96	77682.7	5	33	21.217	139185	6141.62	8876.64
88.1096	4.27174				4	56	38.69	262384	4504.34	88109.6	5	34	22.361	163263	7110.09	4271.74
78.1276	8.20306				4	57	35.882	297668	6118.37	78127.6	5	35	20.801	172738	7909.86	8203.06
76.797	6.39863				4	58	41.134	339452	6385.28	76797.1	5	36	26.574	197100	7176.35	6398.63
54.1802	9.48112				4	59	28.706	197540	4994.12	54180.2	5	37	22.361	164787	6945.28	9481.12
52.3649	10.9443				4	60	26.574	200973	5592.32	52364.9	5	38	37.13	253362	6528.85	10944.3
26.7701	5.29071				4	61	21.425	140265	5297.24	26770.1	5	39	17.369	128038	7067.02	5290.71
68.5529	4.52035				4	62	26.626	197620	4847.48	68552.9	5	40	23.817	159942	6525.54	4520.35
96.2712	11.8803				4	63	42.643	331139	5507.82	96271.2	5	41	24.441	200432	7714.42	11880.3
63.8513	11.3236				4	64	41.394	242982	4327.41	63851.3	5	42	28.55	220723	7334.55	11323.6
83.5109	8.14721				4	65	47.739	289530	4315.54	83510.9	5	43	23.349	177002	7231.65	8147.21
76.6352	9.35944				5	1	21.061	250087	8235.58	76635.2	5	44	29.07	193348	6329.21	9359.43
95.4347	9.00113				5	2	21.633	268884	8017.7	95434.7	5	45	24.077	181263	7154.49	9001.13
71.6584	7.17614				5	3	24.025	259917	7835.8	71658.4	5	46	20.333	143861	6722.24	7176.14
56.7708	8.92616				5	4	15.887	183671	7987.7	56770.8	5	47	31.722	212424	6415.06	8926.16
49.3141	7.17155				5	5	22.621	216784	7403.18	49314.1	5	48	23.869	176840	7108.19	7171.55
92.4299	5.80217				5	6	16.017	269730	11069.5	92429.9	5	49	21.659	137373	6074.56	5802.17
61.2404	6.92149				5	7	15.237	214271	10043.4	61240.4	5	50	19.813	132380	6332.07	6921.49
72.3913	8.60711				5	8	15.237	185684	7435.41	72391.3	5	51	27.302	170265	5921.18	8607.11
170.867	7.37026				5	9	30.058	428495	8571.08	170867	5	52	34.686	177486	4904.44	7370.26
[truncated: 211 more rows]

## Sheet: S10 Fig
recovery GFP fluorescence intensity (%)
[truncated: 51 more rows]
